# Supplementary material for: Crystal structure of bis­(3,3-dimethyl-2-oxobut­yl)di­phenyl­phospho­nium bromide chloro­form monosolvate
Source: Acta Crystallogr E Crystallogr Commun. 2015 Apr 25;71(Pt 5):o339–40. doi: 10.1107/S205698901500763X (PMC4420080; doi:10.1107/S205698901500763X)
Supplement: Supplementary file 1 [file e-71-0o339-sup1.cif]

##############################################################################
#                                                                            #
# This CIF contains the data in a paper accepted for publication in          #
# Acta Crystallographica Section E. It conforms to the requirements of       #
# Notes for Authors for Acta Crystallographica Section E, and has been       #
# peer reviewed under the auspices of the IUCr Commission on Journals.       #
#                                                                            #
# Full details of the Crystallographic Information File format               #
# are given in the paper "The Crystallographic Information File (CIF):       #
# a New Standard Archive File for Crystallography" by S. R. Hall, F. H.      #
# Allen and I. D. Brown [Acta Cryst. (1991), A47, 655-685].                  #
#                                                                            #
# The current version of the core CIF dictionary is obtainable from          #
# ftp://ftp.iucr.org/pub/cif_core.dic.                                       #
#                                                                            #
# Software is freely available for graphical display of the structure(s)     #
# in this CIF. For information consult the CIF software page                 #
# http://www.iucr.org/resources/cif/software.                                #
#                                                                            #
# This file may be used for bona fide research purposes within the           #
# scientific community so long as proper attribution is given to the journal # 
# article from which it was obtained.                                        #
#                                                                            #
##############################################################################
data_I
_database_code_depnum_ccdc_archive 'CCDC 1060276'
_audit_creation_method
;
Olex2 1.2
(compiled 2015.01.26 svn.r3151 for OlexSys, GUI svn.r4998)
;
_journal_date_recd_electronic     2015-04-08
_journal_date_accepted     2015-04-17
_journal_name_full     'Acta Crystallographica, Section E'
_journal_year     2015
_journal_volume     71
_journal_issue      5
_journal_page_first     o339
_journal_page_last     o340
_journal_paper_category     HO
_journal_paper_doi     10.1107/S205698901500763X
_journal_coeditor_code     PK2549
_publ_contact_author_name     'Shannon M. Biros'
_publ_contact_author_address
;
Department of Chemistry
1 Campus Dr.
Allendale, MI 49401
USA
;
_publ_contact_author_email     'biross@gvsu.edu'
_publ_contact_author_fax     '616-331-3230'
_publ_contact_author_phone     '616-331-8955'
_publ_section_title
;
Crystal structure of bis(3,3-dimethyl-2-oxobutyl)diphenylphosphonium bromide
chloroform monosolvate
;
_publ_section_title_footnote     .
loop_
    _publ_author_name
    _publ_author_footnote
    _publ_author_address
    'Kulesza, Alyssa A.' .
;
Department of Chemistry
Grand Valley State University
1 Campus Dr.
Allendale, MI 49401, USA
;
    'Staples, Richard J.' .
;
Center for Crystallographic Research
Department of Chemistry
Michigan State University
578 S. Shaw Lane
East Lansing, MI 48824, USA
;
    'Biros, Shannon M.' .
;
Department of Chemistry
Grand Valley State University
1 Campus Dr.
Allendale, MI 49401, USA
;
_publ_section_synopsis
;
The crystal structure of a phosphonium bromide salt is reported.
;
_chemical_name_systematic
;
Bis(3,3-dimethyl-2-oxobutyl)diphenylphosphonium bromide
chloroform monosolvate
;
_chemical_name_common     ?
_chemical_formula_moiety     'C24 H32 O2 P +, Br -, C H Cl3'
_chemical_formula_sum     'C25 H33 Br Cl3 O2 P'
_chemical_formula_iupac     'C24 H32 O2 P +, Br -, C H Cl3'
_chemical_formula_weight     582.74
_chemical_melting_point     ?
_shelx_space_group_comment
;
The symmetry employed for this shelxl refinement is uniquely defined
by the following loop, which should always be used as a source of
symmetry information in preference to the above space-group names.
They are only intended as comments.
;
_space_group_crystal_system     monoclinic
_space_group_name_H-M_alt     'C 2/c'
_space_group_name_Hall     '-C 2yc'
loop_
    _space_group_symop_operation_xyz
    'x, y, z'
    '-x, y, -z+1/2'
    'x+1/2, y+1/2, z'
    '-x+1/2, y+1/2, -z+1/2'
    '-x, -y, -z'
    'x, -y, z-1/2'
    '-x+1/2, -y+1/2, -z'
    'x+1/2, -y+1/2, z-1/2'
_cell_length_a     23.6380(18)
_cell_length_b     13.6273(10)
_cell_length_c     18.1817(13)
_cell_angle_alpha     90
_cell_angle_beta     108.7020(10)
_cell_angle_gamma     90
_cell_volume     5547.5(7)
_cell_formula_units_Z     8
_cell_measurement_reflns_used     9180
_cell_measurement_theta_min     2.269
_cell_measurement_theta_max     25.319
_cell_measurement_temperature     173(2)
_exptl_crystal_description     'plate'
_exptl_crystal_colour     colourless
_exptl_crystal_size_max     0.344
_exptl_crystal_size_mid     0.149
_exptl_crystal_size_min     0.092
_exptl_crystal_density_diffrn     1.395
_exptl_crystal_density_meas     .
_exptl_crystal_density_method     ?
_exptl_crystal_F_000     2400
_exptl_absorpt_coefficient_mu     1.848
_exptl_absorpt_correction_type     multi-scan
_exptl_absorpt_process_details
;
(SADABS; Bruker, 2013)
;
_shelx_estimated_absorpt_T_min     0.569
_shelx_estimated_absorpt_T_max     0.848
_exptl_absorpt_correction_T_min     0.6674
_exptl_absorpt_correction_T_max     0.7452
_exptl_special_details
;
SADABS-2012/1 (Bruker, 2013) was used for absorption correction.
wR2(int) was 0.0613 before and 0.0433 after correction.
The Ratio of minimum to maximum transmission is 0.8956.
The \l/2 correction factor is 0.0015.
;
_diffrn_ambient_temperature     173.0
_diffrn_radiation_type     MoK\a
_diffrn_radiation_wavelength     0.71073
_diffrn_radiation_monochromator     'graphite'
_diffrn_measurement_device_type     'Bruker SMART APEX CCD area-detector'
_diffrn_measurement_method     '\w and \f scans'
_diffrn_detector_area_resol_mean     8
_diffrn_reflns_number     25767
_diffrn_reflns_av_R_equivalents     0.0399
_diffrn_reflns_theta_min     1.749
_diffrn_reflns_theta_max     25.349
_diffrn_reflns_theta_full     25.242
_diffrn_measured_fraction_theta_max     1.000
_diffrn_measured_fraction_theta_full     1.000
_diffrn_reflns_limit_h_min     -28
_diffrn_reflns_limit_h_max     28
_diffrn_reflns_limit_k_min     -15
_diffrn_reflns_limit_k_max     16
_diffrn_reflns_limit_l_min     -19
_diffrn_reflns_limit_l_max     21
_diffrn_standards_number     .
_refine_special_details     ?
_reflns_number_total     5090
_reflns_number_gt     3862
_reflns_threshold_expression     I>2\s(I)
_refine_ls_structure_factor_coef     Fsqd
_refine_ls_matrix_type     full
_refine_ls_R_factor_all     0.0849
_refine_ls_R_factor_gt     0.0643
_refine_ls_wR_factor_gt     0.1879
_refine_ls_wR_factor_ref     0.2062
_refine_ls_goodness_of_fit_ref     1.039
_refine_ls_restrained_S_all     1.071
_refine_ls_number_reflns     5090
_refine_ls_number_parameters     373
_refine_ls_number_restraints     66
_refine_ls_hydrogen_treatment     constr
_refine_ls_weighting_scheme     calc
_refine_ls_weighting_details
             'w=1/[\s^2^(Fo^2^)+(0.1214P)^2^+22.4904P] where P=(Fo^2^+2Fc^2^)/3'
_atom_sites_solution_hydrogens     geom
_atom_sites_solution_primary     direct
_atom_sites_solution_secondary     ?
_refine_ls_shift/su_max     0.001
_refine_ls_shift/su_mean     0.000
_refine_diff_density_max     1.302
_refine_diff_density_min     -1.095
_refine_ls_extinction_method     none
_refine_ls_extinction_coef     .
loop_
    _atom_type_symbol
    _atom_type_description
    _atom_type_scat_dispersion_real
    _atom_type_scat_dispersion_imag
    _atom_type_scat_source
    'C' 'C' 0.0033 0.0016
                         'International Tables Vol C Tables 4.2.6.8 and 6.1.1.4'
    'H' 'H' 0.0000 0.0000
                         'International Tables Vol C Tables 4.2.6.8 and 6.1.1.4'
    'Br' 'Br' -0.2901 2.4595
                         'International Tables Vol C Tables 4.2.6.8 and 6.1.1.4'
    'Cl' 'Cl' 0.1484 0.1585
                         'International Tables Vol C Tables 4.2.6.8 and 6.1.1.4'
    'O' 'O' 0.0106 0.0060
                         'International Tables Vol C Tables 4.2.6.8 and 6.1.1.4'
    'P' 'P' 0.1023 0.0942
                         'International Tables Vol C Tables 4.2.6.8 and 6.1.1.4'
_computing_data_collection
;
APEX2 (Bruker, 2013)
;
_computing_cell_refinement
;
SAINT (Bruker, 2013)
;
_computing_data_reduction
;
SAINT (Bruker, 2013)
;
_computing_structure_solution
;
SHELXS97 (Sheldrick, 2008)
;
_computing_structure_refinement
;
SHELXL2014 (Sheldrick, 2015)
;
_computing_molecular_graphics
;
CrystalMaker (Palmer, 2007)
;
_computing_publication_material
;
OLEX2 (Dolomanov <i>et al.</i>,  2009; Bourhis <i>et al.</i>,
2015)
;
loop_
    _atom_site_type_symbol
    _atom_site_label
    _atom_site_fract_x
    _atom_site_fract_y
    _atom_site_fract_z
    _atom_site_U_iso_or_equiv
    _atom_site_adp_type
    _atom_site_calc_flag
    _atom_site_occupancy
    _atom_site_disorder_assembly
    _atom_site_disorder_group
    P P1 0.69139(4) 0.39763(7) 0.58769(6) 0.0214(3) Uani d 1 . .
    O O1 0.80869(13) 0.3191(2) 0.60430(17) 0.0309(7) Uani d 1 . .
    O O2 0.58476(13) 0.3136(2) 0.46946(18) 0.0305(7) Uani d 1 . .
    C C1 0.81047(17) 0.3556(3) 0.6659(2) 0.0243(9) Uani d 1 . .
    C C2 0.75533(17) 0.4046(3) 0.6746(2) 0.0254(9) Uani d 1 . .
    H H2A 0.7644 0.4745 0.6883 0.030 Uiso calc 1 . .
    H H2B 0.7452 0.3731 0.7178 0.030 Uiso calc 1 . .
    C C3 0.67433(17) 0.2690(3) 0.5678(2) 0.0233(8) Uani d 1 . .
    H H3A 0.7025 0.2410 0.5432 0.028 Uiso calc 1 . .
    H H3B 0.6805 0.2342 0.6176 0.028 Uiso calc 1 . .
    C C4 0.61055(17) 0.2511(3) 0.5150(2) 0.0237(8) Uani d 1 . .
    C C5 0.86786(19) 0.3561(3) 0.7359(2) 0.0306(10) Uani d 1 . .
    C C6 0.9052(3) 0.2661(5) 0.7318(4) 0.0618(17) Uani d 1 . .
    H H6A 0.8827 0.2065 0.7342 0.093 Uiso calc 1 . .
    H H6B 0.9424 0.2670 0.7757 0.093 Uiso calc 1 . .
    H H6C 0.9145 0.2671 0.6830 0.093 Uiso calc 1 . .
    C C7 0.9016(3) 0.4498(5) 0.7256(4) 0.0568(15) Uani d 1 . .
    H H7A 0.8757 0.5071 0.7213 0.085 Uiso calc 1 . .
    H H7B 0.9129 0.4440 0.6784 0.085 Uiso calc 1 . .
    H H7C 0.9377 0.4577 0.7707 0.085 Uiso calc 1 . .
    C C8 0.8561(3) 0.3630(6) 0.8130(3) 0.0650(18) Uani d 1 . .
    H H8A 0.8354 0.4247 0.8152 0.098 Uiso calc 1 . .
    H H8B 0.8942 0.3613 0.8555 0.098 Uiso calc 1 . .
    H H8C 0.8313 0.3076 0.8181 0.098 Uiso calc 1 . .
    C C9 0.63073(18) 0.4559(3) 0.6102(2) 0.0273(9) Uani d 1 . .
    C C10 0.6175(2) 0.4284(5) 0.6759(3) 0.0496(14) Uani d 1 . .
    H H10 0.6406 0.3793 0.7095 0.060 Uiso calc 1 . .
    C C11 0.5699(3) 0.4733(6) 0.6925(4) 0.0682(19) Uani d 1 . .
    H H11 0.5607 0.4554 0.7379 0.082 Uiso calc 1 . .
    C C12 0.5360(2) 0.5440(4) 0.6428(4) 0.0560(16) Uani d 1 . .
    H H12 0.5036 0.5745 0.6542 0.067 Uiso calc 1 . .
    C C13 0.5489(2) 0.5695(4) 0.5781(4) 0.0557(16) Uani d 1 . .
    H H13 0.5254 0.6176 0.5440 0.067 Uiso calc 1 . .
    C C14 0.5961(2) 0.5261(4) 0.5616(3) 0.0458(13) Uani d 1 . .
    H H14 0.6049 0.5447 0.5160 0.055 Uiso calc 1 . .
    C C15 0.70589(17) 0.4604(3) 0.5093(2) 0.0240(8) Uani d 1 . .
    C C16 0.69455(19) 0.4162(3) 0.4366(2) 0.0291(9) Uani d 1 . .
    H H16 0.6794 0.3512 0.4281 0.035 Uiso calc 1 . .
    C C17 0.7055(2) 0.4676(4) 0.3773(3) 0.0365(11) Uani d 1 . .
    H H17 0.6985 0.4374 0.3281 0.044 Uiso calc 1 . .
    C C18 0.7268(2) 0.5631(4) 0.3890(3) 0.0402(11) Uani d 1 . .
    H H18 0.7330 0.5989 0.3474 0.048 Uiso calc 1 . .
    C C19 0.7389(2) 0.6061(4) 0.4609(3) 0.0411(12) Uani d 1 . .
    H H19 0.7543 0.6710 0.4689 0.049 Uiso calc 1 . .
    C C20 0.7288(2) 0.5556(3) 0.5220(3) 0.0353(10) Uani d 1 . .
    H H20 0.7374 0.5854 0.5716 0.042 Uiso calc 1 . .
    C C21 0.58202(18) 0.1535(3) 0.5240(3) 0.0285(9) Uani d 1 . .
    C C22 0.6255(2) 0.0693(4) 0.5296(3) 0.0435(12) Uani d 1 . .
    H H22A 0.6409 0.0723 0.4856 0.065 Uiso calc 1 . .
    H H22B 0.6049 0.0067 0.5285 0.065 Uiso calc 1 . .
    H H22C 0.6588 0.0747 0.5783 0.065 Uiso calc 1 . .
    C C23 0.5652(2) 0.1610(4) 0.5987(3) 0.0456(12) Uani d 1 . .
    H H23A 0.6016 0.1661 0.6435 0.068 Uiso calc 1 . .
    H H23B 0.5428 0.1024 0.6040 0.068 Uiso calc 1 . .
    H H23C 0.5404 0.2194 0.5962 0.068 Uiso calc 1 . .
    C C24 0.5254(2) 0.1393(4) 0.4537(3) 0.0427(12) Uani d 1 . .
    H H24A 0.4981 0.1943 0.4506 0.064 Uiso calc 1 . .
    H H24B 0.5058 0.0778 0.4596 0.064 Uiso calc 1 . .
    H H24C 0.5364 0.1367 0.4061 0.064 Uiso calc 1 . .
    Cl Cl1A 0.61055(18) 0.1585(4) 0.9366(2) 0.1062(18) Uani d 0.5 A 1
    Cl Cl2A 0.53420(17) 0.1851(3) 0.77966(18) 0.0794(11) Uani d 0.5 A 1
    Cl Cl3A 0.5717(5) 0.3487(3) 0.8797(5) 0.094(3) Uani d 0.5 A 1
    C C1A 0.5960(3) 0.2348(4) 0.8538(3) 0.061(3) Uani d 0.5 A 1
    H H1A 0.6319 0.2423 0.8365 0.074 Uiso calc 0.5 A 1
    Cl Cl1B 0.5809(3) 0.1342(3) 0.8669(5) 0.0963(18) Uani d 0.35 B 2
    Cl Cl2B 0.6295(4) 0.2351(6) 1.0065(4) 0.061(2) Uani d 0.35 B 2
    Cl Cl3B 0.5721(5) 0.3442(4) 0.8666(6) 0.096(5) Uani d 0.35 B 2
    C C1B 0.6172(5) 0.2428(4) 0.9116(10) 0.078(4) Uani d 0.35 B 2
    H H1B 0.6565 0.2479 0.9022 0.093 Uiso calc 0.35 B 2
    Cl Cl1C 0.6129(8) 0.2150(13) 0.9961(6) 0.060(5) Uani d 0.15 C 3
    Cl Cl2C 0.5472(5) 0.3486(8) 0.8770(10) 0.045(3) Uani d 0.15 C 3
    Cl Cl3C 0.6339(3) 0.2186(5) 0.8493(5) 0.0368(17) Uani d 0.15 C 3
    C C1C 0.5777(5) 0.2284(8) 0.8944(7) 0.051(5) Uani d 0.15 C 3
    H H1C 0.5460 0.1775 0.8740 0.061 Uiso calc 0.15 C 3
    Br Br1B 0.7228(3) 0.1780(6) 0.7727(5) 0.0420(5) Uani d 0.35 D 2
    Br Br1C 0.7376(2) 0.1642(3) 0.7613(3) 0.0420(5) Uani d 0.15 E 3
    Br Br1A 0.7134(2) 0.1856(4) 0.7786(3) 0.0420(5) Uani d 0.5 F 1
loop_
    _atom_site_aniso_label
    _atom_site_aniso_U_11
    _atom_site_aniso_U_22
    _atom_site_aniso_U_33
    _atom_site_aniso_U_12
    _atom_site_aniso_U_13
    _atom_site_aniso_U_23
    P1 0.0198(5) 0.0230(5) 0.0183(5) 0.0017(4) 0.0015(4) -0.0006(4)
    O1 0.0306(16) 0.0357(17) 0.0222(16) 0.0038(13) 0.0026(12) -0.0079(13)
    O2 0.0246(15) 0.0291(16) 0.0307(17) 0.0039(12) -0.0011(13) 0.0053(13)
    C1 0.023(2) 0.023(2) 0.024(2) 0.0004(16) 0.0030(16) 0.0006(17)
    C2 0.0222(19) 0.030(2) 0.0189(19) -0.0005(16) 0.0000(15) -0.0048(16)
    C3 0.0196(19) 0.0214(19) 0.024(2) -0.0006(15) 0.0004(16) -0.0012(16)
    C4 0.0218(19) 0.026(2) 0.022(2) 0.0043(16) 0.0049(16) -0.0032(17)
    C5 0.026(2) 0.039(2) 0.021(2) 0.0037(18) -0.0012(17) -0.0057(18)
    C6 0.042(3) 0.072(4) 0.054(4) 0.024(3) -0.009(3) -0.006(3)
    C7 0.042(3) 0.064(4) 0.057(4) -0.012(3) 0.006(3) -0.011(3)
    C8 0.036(3) 0.120(6) 0.029(3) 0.009(3) -0.004(2) -0.007(3)
    C9 0.024(2) 0.025(2) 0.029(2) -0.0022(16) 0.0042(17) -0.0087(17)
    C10 0.037(3) 0.078(4) 0.034(3) 0.015(3) 0.013(2) 0.008(3)
    C11 0.049(3) 0.122(6) 0.042(3) 0.011(4) 0.025(3) -0.014(4)
    C12 0.033(3) 0.059(4) 0.078(4) 0.004(3) 0.021(3) -0.032(3)
    C13 0.038(3) 0.039(3) 0.092(5) 0.016(2) 0.025(3) 0.002(3)
    C14 0.043(3) 0.042(3) 0.059(3) 0.014(2) 0.025(3) 0.011(2)
    C15 0.0220(19) 0.027(2) 0.021(2) 0.0041(16) 0.0036(16) 0.0037(16)
    C16 0.030(2) 0.029(2) 0.027(2) 0.0009(17) 0.0077(18) -0.0013(18)
    C17 0.040(3) 0.048(3) 0.022(2) 0.006(2) 0.0098(19) 0.004(2)
    C18 0.037(3) 0.045(3) 0.043(3) 0.005(2) 0.017(2) 0.016(2)
    C19 0.041(3) 0.030(2) 0.055(3) -0.005(2) 0.018(2) 0.005(2)
    C20 0.037(2) 0.033(2) 0.035(3) -0.0035(19) 0.010(2) -0.006(2)
    C21 0.023(2) 0.029(2) 0.029(2) -0.0031(17) 0.0013(17) 0.0030(18)
    C22 0.040(3) 0.030(2) 0.055(3) 0.000(2) 0.008(2) 0.004(2)
    C23 0.041(3) 0.058(3) 0.039(3) -0.010(2) 0.014(2) 0.003(2)
    C24 0.034(3) 0.040(3) 0.043(3) -0.012(2) -0.004(2) 0.002(2)
    Cl1A 0.066(2) 0.165(5) 0.081(3) 0.035(3) 0.014(2) 0.074(3)
    Cl2A 0.096(3) 0.090(3) 0.0519(19) 0.032(2) 0.0233(18) -0.0061(17)
    Cl3A 0.105(8) 0.092(6) 0.077(4) 0.007(5) 0.017(5) -0.015(4)
    C1A 0.057(8) 0.071(9) 0.061(8) 0.013(7) 0.026(7) 0.022(7)
    Cl1B 0.082(4) 0.084(4) 0.119(5) -0.001(3) 0.028(4) -0.001(4)
    Cl2B 0.062(4) 0.056(5) 0.069(3) 0.008(3) 0.029(3) 0.020(3)
    Cl3B 0.078(8) 0.092(7) 0.094(7) -0.011(6) -0.005(5) 0.041(5)
    C1B 0.076(9) 0.075(8) 0.082(7) -0.009(7) 0.025(8) 0.020(8)
    Cl1C 0.063(10) 0.029(6) 0.099(10) 0.001(7) 0.039(7) 0.023(6)
    Cl2C 0.052(7) 0.028(4) 0.047(6) 0.008(4) 0.006(6) 0.004(4)
    Cl3C 0.033(4) 0.034(4) 0.049(4) -0.002(3) 0.022(3) -0.017(3)
    C1C 0.048(10) 0.031(9) 0.081(10) 0.004(9) 0.033(8) -0.001(10)
    Br1B 0.0474(16) 0.0398(10) 0.0380(10) 0.0058(9) 0.0124(8) 0.0082(7)
    Br1C 0.0474(16) 0.0398(10) 0.0380(10) 0.0058(9) 0.0124(8) 0.0082(7)
    Br1A 0.0474(16) 0.0398(10) 0.0380(10) 0.0058(9) 0.0124(8) 0.0082(7)
_geom_special_details
;
All e.s.d.'s (except the e.s.d. in the dihedral angle between two l.s. planes)
are estimated using the full covariance matrix. The cell e.s.d.'s are taken
into account individually in the estimation of e.s.d.'s in distances, angles
and torsion angles; correlations between e.s.d.'s in cell parameters are only
used when they are defined by crystal symmetry. An approximate (isotropic)
treatment of cell e.s.d.'s is used for estimating e.s.d.'s involving l.s.
planes.
;
loop_
    _geom_bond_atom_site_label_1
    _geom_bond_atom_site_label_2
    _geom_bond_site_symmetry_2
    _geom_bond_distance
    _geom_bond_publ_flag
    P1 C2 . 1.805(4) ?
    P1 C3 . 1.809(4) ?
    P1 C9 . 1.798(4) ?
    P1 C15 . 1.786(4) ?
    O1 C1 . 1.214(5) ?
    O2 C4 . 1.208(5) ?
    C1 C2 . 1.517(6) ?
    C1 C5 . 1.534(6) ?
    C2 H2A . 0.9900 ?
    C2 H2B . 0.9900 ?
    C3 H3A . 0.9900 ?
    C3 H3B . 0.9900 ?
    C3 C4 . 1.526(5) ?
    C4 C21 . 1.523(6) ?
    C5 C6 . 1.526(7) ?
    C5 C7 . 1.549(8) ?
    C5 C8 . 1.517(7) ?
    C6 H6A . 0.9800 ?
    C6 H6B . 0.9800 ?
    C6 H6C . 0.9800 ?
    C7 H7A . 0.9800 ?
    C7 H7B . 0.9800 ?
    C7 H7C . 0.9800 ?
    C8 H8A . 0.9800 ?
    C8 H8B . 0.9800 ?
    C8 H8C . 0.9800 ?
    C9 C10 . 1.379(7) ?
    C9 C14 . 1.380(7) ?
    C10 H10 . 0.9500 ?
    C10 C11 . 1.397(8) ?
    C11 H11 . 0.9500 ?
    C11 C12 . 1.386(10) ?
    C12 H12 . 0.9500 ?
    C12 C13 . 1.351(9) ?
    C13 H13 . 0.9500 ?
    C13 C14 . 1.378(7) ?
    C14 H14 . 0.9500 ?
    C15 C16 . 1.398(6) ?
    C15 C20 . 1.397(6) ?
    C16 H16 . 0.9500 ?
    C16 C17 . 1.379(6) ?
    C17 H17 . 0.9500 ?
    C17 C18 . 1.387(7) ?
    C18 H18 . 0.9500 ?
    C18 C19 . 1.376(7) ?
    C19 H19 . 0.9500 ?
    C19 C20 . 1.391(7) ?
    C20 H20 . 0.9500 ?
    C21 C22 . 1.522(6) ?
    C21 C23 . 1.536(7) ?
    C21 C24 . 1.537(6) ?
    C22 H22A . 0.9800 ?
    C22 H22B . 0.9800 ?
    C22 H22C . 0.9800 ?
    C23 H23A . 0.9800 ?
    C23 H23B . 0.9800 ?
    C23 H23C . 0.9800 ?
    C24 H24A . 0.9800 ?
    C24 H24B . 0.9800 ?
    C24 H24C . 0.9800 ?
    Cl1A C1A . 1.770(5) ?
    Cl2A Cl2A 2_656 1.631(7) ?
    Cl2A C1A . 1.774(5) ?
    Cl3A C1A . 1.772(5) ?
    C1A H1A . 1.0000 ?
    Cl1B C1B . 1.772(5) ?
    Cl2B C1B . 1.66(2) ?
    Cl3B C1B . 1.776(5) ?
    C1B H1B . 1.0000 ?
    Cl1C C1C . 1.778(5) ?
    Cl2C C1C . 1.777(5) ?
    Cl3C C1C . 1.776(5) ?
    C1C H1C . 1.0000 ?
loop_
    _geom_angle_atom_site_label_1
    _geom_angle_atom_site_label_2
    _geom_angle_atom_site_label_3
    _geom_angle_site_symmetry_1
    _geom_angle_site_symmetry_3
    _geom_angle
    _geom_angle_publ_flag
    C2 P1 C3 . . 107.24(19) ?
    C9 P1 C2 . . 106.40(19) ?
    C9 P1 C3 . . 109.30(19) ?
    C15 P1 C2 . . 110.60(19) ?
    C15 P1 C3 . . 113.08(19) ?
    C15 P1 C9 . . 110.0(2) ?
    O1 C1 C2 . . 120.0(4) ?
    O1 C1 C5 . . 121.8(4) ?
    C2 C1 C5 . . 118.2(3) ?
    P1 C2 H2A . . 109.0 ?
    P1 C2 H2B . . 109.0 ?
    C1 C2 P1 . . 113.1(3) ?
    C1 C2 H2A . . 109.0 ?
    C1 C2 H2B . . 109.0 ?
    H2A C2 H2B . . 107.8 ?
    P1 C3 H3A . . 108.9 ?
    P1 C3 H3B . . 108.9 ?
    H3A C3 H3B . . 107.8 ?
    C4 C3 P1 . . 113.1(3) ?
    C4 C3 H3A . . 108.9 ?
    C4 C3 H3B . . 108.9 ?
    O2 C4 C3 . . 119.9(4) ?
    O2 C4 C21 . . 123.1(4) ?
    C21 C4 C3 . . 117.0(3) ?
    C1 C5 C7 . . 104.9(4) ?
    C6 C5 C1 . . 109.2(4) ?
    C6 C5 C7 . . 109.2(5) ?
    C8 C5 C1 . . 113.1(4) ?
    C8 C5 C6 . . 112.0(5) ?
    C8 C5 C7 . . 108.3(5) ?
    C5 C6 H6A . . 109.5 ?
    C5 C6 H6B . . 109.5 ?
    C5 C6 H6C . . 109.5 ?
    H6A C6 H6B . . 109.5 ?
    H6A C6 H6C . . 109.5 ?
    H6B C6 H6C . . 109.5 ?
    C5 C7 H7A . . 109.5 ?
    C5 C7 H7B . . 109.5 ?
    C5 C7 H7C . . 109.5 ?
    H7A C7 H7B . . 109.5 ?
    H7A C7 H7C . . 109.5 ?
    H7B C7 H7C . . 109.5 ?
    C5 C8 H8A . . 109.5 ?
    C5 C8 H8B . . 109.5 ?
    C5 C8 H8C . . 109.5 ?
    H8A C8 H8B . . 109.5 ?
    H8A C8 H8C . . 109.5 ?
    H8B C8 H8C . . 109.5 ?
    C10 C9 P1 . . 119.7(4) ?
    C10 C9 C14 . . 119.4(4) ?
    C14 C9 P1 . . 120.8(4) ?
    C9 C10 H10 . . 120.4 ?
    C9 C10 C11 . . 119.3(5) ?
    C11 C10 H10 . . 120.4 ?
    C10 C11 H11 . . 120.0 ?
    C12 C11 C10 . . 120.1(6) ?
    C12 C11 H11 . . 120.0 ?
    C11 C12 H12 . . 120.0 ?
    C13 C12 C11 . . 120.1(5) ?
    C13 C12 H12 . . 120.0 ?
    C12 C13 H13 . . 119.9 ?
    C12 C13 C14 . . 120.3(5) ?
    C14 C13 H13 . . 119.9 ?
    C9 C14 H14 . . 119.6 ?
    C13 C14 C9 . . 120.9(5) ?
    C13 C14 H14 . . 119.6 ?
    C16 C15 P1 . . 121.4(3) ?
    C20 C15 P1 . . 118.4(3) ?
    C20 C15 C16 . . 120.2(4) ?
    C15 C16 H16 . . 120.2 ?
    C17 C16 C15 . . 119.6(4) ?
    C17 C16 H16 . . 120.2 ?
    C16 C17 H17 . . 119.8 ?
    C16 C17 C18 . . 120.4(4) ?
    C18 C17 H17 . . 119.8 ?
    C17 C18 H18 . . 120.0 ?
    C19 C18 C17 . . 120.0(4) ?
    C19 C18 H18 . . 120.0 ?
    C18 C19 H19 . . 119.6 ?
    C18 C19 C20 . . 120.8(4) ?
    C20 C19 H19 . . 119.6 ?
    C15 C20 H20 . . 120.5 ?
    C19 C20 C15 . . 118.9(4) ?
    C19 C20 H20 . . 120.5 ?
    C4 C21 C23 . . 106.6(4) ?
    C4 C21 C24 . . 108.5(4) ?
    C22 C21 C4 . . 110.6(3) ?
    C22 C21 C23 . . 110.6(4) ?
    C22 C21 C24 . . 110.5(4) ?
    C23 C21 C24 . . 109.9(4) ?
    C21 C22 H22A . . 109.5 ?
    C21 C22 H22B . . 109.5 ?
    C21 C22 H22C . . 109.5 ?
    H22A C22 H22B . . 109.5 ?
    H22A C22 H22C . . 109.5 ?
    H22B C22 H22C . . 109.5 ?
    C21 C23 H23A . . 109.5 ?
    C21 C23 H23B . . 109.5 ?
    C21 C23 H23C . . 109.5 ?
    H23A C23 H23B . . 109.5 ?
    H23A C23 H23C . . 109.5 ?
    H23B C23 H23C . . 109.5 ?
    C21 C24 H24A . . 109.5 ?
    C21 C24 H24B . . 109.5 ?
    C21 C24 H24C . . 109.5 ?
    H24A C24 H24B . . 109.5 ?
    H24A C24 H24C . . 109.5 ?
    H24B C24 H24C . . 109.5 ?
    Cl2A Cl2A C1A 2_656 . 154.5(3) ?
    Cl1A C1A Cl2A . . 108.1(4) ?
    Cl1A C1A Cl3A . . 106.2(4) ?
    Cl1A C1A H1A . . 112.0 ?
    Cl2A C1A H1A . . 112.0 ?
    Cl3A C1A Cl2A . . 106.2(4) ?
    Cl3A C1A H1A . . 112.0 ?
    Cl1B C1B Cl3B . . 107.9(4) ?
    Cl1B C1B H1B . . 108.7 ?
    Cl2B C1B Cl1B . . 108.7(10) ?
    Cl2B C1B Cl3B . . 114.0(10) ?
    Cl2B C1B H1B . . 108.7 ?
    Cl3B C1B H1B . . 108.7 ?
    Cl1C C1C H1C . . 111.1 ?
    Cl2C C1C Cl1C . . 107.9(4) ?
    Cl2C C1C H1C . . 111.1 ?
    Cl3C C1C Cl1C . . 107.6(4) ?
    Cl3C C1C Cl2C . . 107.9(4) ?
    Cl3C C1C H1C . . 111.1 ?
loop_
    _geom_torsion_atom_site_label_1
    _geom_torsion_atom_site_label_2
    _geom_torsion_atom_site_label_3
    _geom_torsion_atom_site_label_4
    _geom_torsion_site_symmetry_1
    _geom_torsion_site_symmetry_2
    _geom_torsion_site_symmetry_3
    _geom_torsion_site_symmetry_4
    _geom_torsion
    _geom_torsion_publ_flag
    P1 C3 C4 O2 . . . . 26.8(5) ?
    P1 C3 C4 C21 . . . . -152.1(3) ?
    P1 C9 C10 C11 . . . . -179.3(5) ?
    P1 C9 C14 C13 . . . . 178.9(4) ?
    P1 C15 C16 C17 . . . . 179.1(3) ?
    P1 C15 C20 C19 . . . . -178.4(3) ?
    O1 C1 C2 P1 . . . . 1.7(5) ?
    O1 C1 C5 C6 . . . . -29.7(6) ?
    O1 C1 C5 C7 . . . . 87.1(5) ?
    O1 C1 C5 C8 . . . . -155.1(5) ?
    O2 C4 C21 C22 . . . . 136.3(4) ?
    O2 C4 C21 C23 . . . . -103.4(5) ?
    O2 C4 C21 C24 . . . . 14.9(6) ?
    C2 P1 C3 C4 . . . . 159.8(3) ?
    C2 P1 C9 C10 . . . . -51.0(4) ?
    C2 P1 C9 C14 . . . . 130.8(4) ?
    C2 P1 C15 C16 . . . . 130.6(3) ?
    C2 P1 C15 C20 . . . . -49.7(4) ?
    C2 C1 C5 C6 . . . . 151.7(4) ?
    C2 C1 C5 C7 . . . . -91.5(5) ?
    C2 C1 C5 C8 . . . . 26.3(6) ?
    C3 P1 C2 C1 . . . . 61.5(3) ?
    C3 P1 C9 C10 . . . . 64.5(4) ?
    C3 P1 C9 C14 . . . . -113.7(4) ?
    C3 P1 C15 C16 . . . . 10.3(4) ?
    C3 P1 C15 C20 . . . . -169.9(3) ?
    C3 C4 C21 C22 . . . . -44.8(5) ?
    C3 C4 C21 C23 . . . . 75.5(4) ?
    C3 C4 C21 C24 . . . . -166.2(4) ?
    C5 C1 C2 P1 . . . . -179.7(3) ?
    C9 P1 C2 C1 . . . . 178.4(3) ?
    C9 P1 C3 C4 . . . . 44.9(3) ?
    C9 P1 C15 C16 . . . . -112.2(3) ?
    C9 P1 C15 C20 . . . . 67.6(4) ?
    C9 C10 C11 C12 . . . . 0.7(10) ?
    C10 C9 C14 C13 . . . . 0.6(8) ?
    C10 C11 C12 C13 . . . . 0.0(10) ?
    C11 C12 C13 C14 . . . . -0.5(9) ?
    C12 C13 C14 C9 . . . . 0.2(9) ?
    C14 C9 C10 C11 . . . . -1.1(8) ?
    C15 P1 C2 C1 . . . . -62.2(3) ?
    C15 P1 C3 C4 . . . . -78.0(3) ?
    C15 P1 C9 C10 . . . . -170.8(4) ?
    C15 P1 C9 C14 . . . . 11.0(4) ?
    C15 C16 C17 C18 . . . . -1.1(7) ?
    C16 C15 C20 C19 . . . . 1.3(7) ?
    C16 C17 C18 C19 . . . . 2.1(7) ?
    C17 C18 C19 C20 . . . . -1.4(7) ?
    C18 C19 C20 C15 . . . . -0.3(7) ?
    C20 C15 C16 C17 . . . . -0.7(6) ?
    Cl2A Cl2A C1A Cl1A 2_656 . . . 113.6(8) ?
    Cl2A Cl2A C1A Cl3A 2_656 . . . 0.0(11) ?
loop_
    _geom_hbond_atom_site_label_D
    _geom_hbond_atom_site_label_H
    _geom_hbond_atom_site_label_A
    _geom_hbond_site_symmetry_A
    _geom_hbond_distance_DH
    _geom_hbond_distance_HA
    _geom_hbond_distance_DA
    _geom_hbond_angle_DHA
    C2 H2A Br1B 4_656 0.99 2.85 3.840(9) 173.7
    C2 H2A Br1C 4_656 0.99 2.75 3.712(6) 164.3
    C2 H2A Br1A 4_656 0.99 2.95 3.941(7) 176.9
    C2 H2B Br1B . 0.99 2.95 3.767(9) 140.9
    C2 H2B Br1C . 0.99 2.97 3.717(6) 132.6
    C2 H2B Br1A . 0.99 2.97 3.831(7) 145.3
    C3 H3B Br1B . 0.99 2.78 3.740(9) 163.4
    C3 H3B Br1C . 0.99 2.70 3.644(6) 159.1
    C3 H3B Br1A . 0.99 2.86 3.816(7) 163.7
    C16 H16 O1 7_656 0.95 2.43 3.287(5) 149.5
    C1A H1A Br1A . 1.00 2.59 3.527(9) 156.0
_shelx_hkl_file
;
  -2   0   0  337.13    7.29
  -2   0   0  340.27    7.31
   4   0   0   67.68    1.60
   4   0   0   66.30    1.62
  -4   0   0   68.45    1.61
  -4   0   0   65.68    1.61
  -6   0   0  681.22   15.08
   6   0   0  681.94   15.06
  -6   0   0  706.34   14.97
   6   0   0  718.91   15.20
   8   0   0   39.14    1.15
   8   0   0   40.81    1.21
  -8   0   0   40.45    1.23
  -8   0   0   37.63    1.16
  10   0   0  212.87    4.94
 -10   0   0  208.91    4.88
 -10   0   0  209.48    4.91
  10   0   0  205.35    4.84
 -12   0   0  116.51    3.02
  12   0   0  115.04    2.90
 -12   0   0  112.54    2.93
  12   0   0  111.47    2.97
  14   0   0    2.30    0.47
 -14   0   0    1.99    0.39
 -14   0   0    2.24    0.50
 -16   0   0    1.96    0.46
  16   0   0    1.96    0.47
 -16   0   0    2.90    0.56
 -18   0   0   21.35    1.20
 -18   0   0   23.56    1.15
  18   0   0   20.75    1.21
 -20   0   0    3.70    0.74
  20   0   0    5.23    0.81
 -20   0   0    4.22    0.66
  22   0   0    5.47    0.88
 -22   0   0    7.36    1.01
 -24   0   0   -0.37    0.63
 -26   0   0    3.34    0.99
   1   1   0   15.49    0.43
  -1   1   0   15.75    0.40
   3  -1   0    4.51    0.19
   3  -1   0    5.00    0.27
  -3  -1   0    4.63    0.26
  -3   1   0    4.53    0.23
   3   1   0    4.45    0.27
  -3   1   0    5.09    0.28
   3   1   0    4.57    0.29
   5  -1   0   81.29    1.89
   5  -1   0   84.97    1.99
  -5  -1   0   79.83    1.96
   5   1   0   77.01    1.96
   5   1   0   75.29    1.99
  -5   1   0   82.15    1.91
  -5   1   0   81.11    1.96
  -7  -1   0  142.66    3.39
   7  -1   0  145.73    3.34
  -7   1   0  140.88    3.39
  -7   1   0  140.55    3.33
   7   1   0  144.57    3.45
   7   1   0  147.42    3.41
  -9  -1   0   13.46    0.68
   9  -1   0   14.24    0.63
  -9  -1   0   13.41    0.68
   9   1   0   12.93    0.66
  -9   1   0   14.08    0.63
   9   1   0   13.95    0.68
  -9   1   0   13.03    0.68
 -11  -1   0    2.25    0.40
 -11  -1   0    2.97    0.42
  11  -1   0    3.09    0.41
 -11   1   0    2.11    0.39
 -11   1   0    2.39    0.35
  11   1   0    2.45    0.43
  11   1   0    2.30    0.37
 -13  -1   0   11.15    0.73
  13  -1   0   11.53    0.70
 -13  -1   0   11.37    0.80
  13   1   0   10.62    0.71
 -13   1   0   11.78    0.76
 -13   1   0   11.57    0.67
  13   1   0   11.03    0.78
  15  -1   0   12.53    0.79
 -15  -1   0   11.16    0.82
 -15  -1   0   11.74    0.81
 -15   1   0   12.08    0.74
  15   1   0   10.26    0.78
 -15   1   0    9.83    0.79
  15   1   0   10.43    0.77
 -17  -1   0    0.39    0.38
 -17  -1   0    0.82    0.51
  17  -1   0    0.91    0.45
  17   1   0    0.17    0.40
 -17   1   0    1.11    0.52
  17   1   0   -0.08    0.44
 -17   1   0    0.29    0.39
 -19  -1   0    0.24    0.44
 -19  -1   0    0.55    0.50
  19  -1   0    1.44    0.54
  19   1   0    0.72    0.51
 -19   1   0    1.55    0.48
 -19   1   0    1.18    0.54
  21  -1   0    4.34    0.78
 -21  -1   0    7.28    0.94
 -21  -1   0    6.04    0.81
 -21   1   0    6.21    0.91
  21   1   0    7.83    1.05
 -23  -1   0    2.31    0.77
  23   1   0    3.16    0.85
 -23   1   0    1.98    0.72
 -25  -1   0    5.57    1.07
 -25   1   0    3.03    0.90
  25   1   0    4.15    0.96
   0  -2   0  157.63    3.37
   0   2   0  158.28    3.52
   0   2   0  158.95    3.48
   0   2   0  154.88    3.49
   2  -2   0    3.07    0.22
   2   2   0    3.91    0.28
  -2   2   0    3.84    0.27
   2   2   0    3.90    0.30
  -2   2   0    4.16    0.25
   2   2   0    4.14    0.28
   4  -2   0   55.73    1.33
  -4  -2   0   59.26    1.49
   4  -2   0   57.74    1.47
  -4   2   0   59.70    1.42
   4   2   0   58.80    1.54
  -4   2   0   60.12    1.49
   4   2   0   60.06    1.50
   4   2   0   55.92    1.52
   6  -2   0    2.69    0.36
   6  -2   0    2.85    0.24
  -6  -2   0    2.83    0.34
   6   2   0    2.13    0.31
  -6   2   0    2.36    0.29
  -6   2   0    2.00    0.30
   6   2   0    2.63    0.36
   8  -2   0    2.01    0.38
   8  -2   0    2.67    0.29
  -8  -2   0    2.41    0.35
  -8   2   0    2.44    0.36
   8   2   0    2.56    0.38
  -8   2   0    2.28    0.29
   8   2   0    1.76    0.33
 -10  -2   0   12.68    0.71
  10  -2   0   13.28    0.61
 -10   2   0   13.68    0.62
  10   2   0   13.77    0.75
  10   2   0   12.34    0.72
 -10   2   0   13.29    0.75
  12  -2   0    1.17    0.30
 -12  -2   0    0.99    0.36
 -12  -2   0    0.95    0.35
 -12   2   0    1.48    0.33
 -12   2   0    1.09    0.37
  12   2   0    1.05    0.35
  12   2   0    1.38    0.38
  14  -2   0    1.67    0.38
 -14  -2   0    2.22    0.47
 -14  -2   0    1.39    0.43
 -14   2   0    1.36    0.36
 -14   2   0    1.40    0.42
  14   2   0    2.60    0.49
  14   2   0    2.32    0.50
 -16  -2   0    8.15    0.79
 -16  -2   0    9.87    0.83
  16  -2   0    6.62    0.66
 -16   2   0    8.23    0.79
  16   2   0    8.23    0.79
  16   2   0    9.10    0.81
 -16   2   0    8.47    0.68
 -18  -2   0    4.93    0.74
  18  -2   0    3.87    0.62
 -18  -2   0    5.27    0.72
  18   2   0    6.07    0.81
 -18   2   0    6.37    0.82
 -18   2   0    5.13    0.65
  18   2   0    5.78    0.75
 -20  -2   0    6.95    0.93
 -20  -2   0    9.99    0.96
  20   2   0    8.59    0.94
 -20   2   0    6.62    0.92
  20   2   0    6.32    0.94
 -22  -2   0    1.48    0.72
 -22  -2   0    1.16    0.60
 -22   2   0    0.77    0.62
  22   2   0    0.44    0.63
 -24  -2   0    0.25    0.73
  24   2   0    1.28    0.81
 -24   2   0   -0.54    0.63
 -26  -2   0   -0.76    0.70
  26   2   0    1.77    0.95
 -26   2   0    0.83    0.85
   1  -3   0  533.90   11.35
   1   3   0  536.16   11.59
   1   3   0  551.97   11.73
  -1   3   0  526.91   11.70
   1   3   0  550.87   11.72
  -1   3   0  539.00   11.58
  -1   3   0  528.04   11.66
   3  -3   0  216.71    4.72
   3   3   0  211.22    4.83
   3   3   0  212.35    4.92
  -3   3   0  217.11    4.80
   3   3   0  220.52    4.92
  -3   3   0  214.75    4.83
   5  -3   0  193.81    4.32
  -5  -3   0  186.76    4.37
   5  -3   0  191.42    4.15
   5   3   0  192.95    4.47
  -5   3   0  192.48    4.37
   5   3   0  189.10    4.47
   5   3   0  190.35    4.37
  -5   3   0  191.74    4.30
   7  -3   0  115.07    2.81
  -7  -3   0  110.31    2.81
   7  -3   0  115.50    2.59
   7   3   0  113.97    2.88
   7   3   0  108.83    2.90
  -7   3   0  112.54    2.80
  -7   3   0  116.22    2.70
   9  -3   0  202.64    4.65
   9  -3   0  209.69    4.88
  -9  -3   0  202.66    4.85
   9   3   0  205.82    4.99
   9   3   0  203.91    4.93
  -9   3   0  213.68    4.74
  -9   3   0  203.61    4.84
 -11  -3   0  118.15    3.06
  11  -3   0  114.56    2.82
 -11   3   0  114.00    3.03
  11   3   0  115.76    3.08
 -11   3   0  120.52    2.90
  11   3   0  114.89    3.14
  13  -3   0    1.10    0.31
 -13  -3   0    1.21    0.40
  13   3   0    1.45    0.43
  13   3   0    0.94    0.41
 -13   3   0    1.99    0.38
 -13   3   0    0.75    0.38
 -15  -3   0    0.09    0.38
  15  -3   0    0.40    0.31
 -15  -3   0    0.47    0.40
 -15   3   0    0.30    0.38
 -15   3   0    0.30    0.32
  15   3   0   -0.03    0.42
  15   3   0    0.30    0.44
 -17  -3   0    5.08    0.71
 -17  -3   0    8.66    0.86
  17   3   0    7.01    0.94
  17   3   0    6.61    0.77
 -17   3   0    7.41    0.71
 -17   3   0    6.66    0.80
 -19  -3   0    1.02    0.56
 -19  -3   0    1.49    0.57
 -19   3   0    0.97    0.56
  19   3   0    2.14    0.70
  19   3   0    0.21    0.54
 -21  -3   0    4.77    0.90
 -21  -3   0    7.20    0.96
  21   3   0    4.94    0.96
 -21   3   0    5.80    0.94
  21   3   0    5.82    0.84
 -23  -3   0    2.52    0.73
 -23  -3   0    2.83    0.86
  23   3   0    2.55    0.77
  23   3   0    2.72    0.86
 -23   3   0    1.32    0.73
 -25  -3   0    3.32    0.97
  25   3   0    2.23    0.99
 -25   3   0    2.34    0.82
   0  -4   0  190.98    4.11
   0   4   0  186.94    4.34
   0   4   0  185.68    4.34
   0   4   0  190.84    4.26
   2  -4   0   23.27    0.69
  -2   4   0   24.58    0.65
  -2   4   0   23.16    0.86
  -2   4   0   24.30    0.79
   2   4   0   22.96    0.86
   2   4   0   23.44    0.86
   2   4   0   23.79    0.81
   4  -4   0  133.97    3.08
   4   4   0  136.66    3.26
  -4   4   0  135.52    3.12
   4   4   0  131.92    3.28
   4   4   0  131.64    3.20
  -4   4   0  130.51    3.19
   6  -4   0    1.61    0.31
  -6  -4   0    1.61    0.33
  -6   4   0    1.91    0.27
  -6   4   0    1.33    0.32
   6   4   0    1.56    0.33
   6   4   0    1.03    0.33
   6   4   0    1.79    0.34
   8  -4   0   40.19    1.00
   8  -4   0   38.96    1.30
  -8  -4   0   39.41    1.32
  -8   4   0   40.30    1.18
   8   4   0   38.78    1.37
  -8   4   0   42.63    1.35
   8   4   0   38.10    1.38
 -10  -4   0    6.14    0.58
  10  -4   0    6.22    0.36
  10  -4   0    5.19    0.57
 -10   4   0    5.91    0.47
 -10   4   0    5.20    0.54
  10   4   0    6.33    0.61
  10   4   0    5.15    0.63
  12  -4   0    5.99    0.44
 -12  -4   0    6.01    0.61
  12   4   0    5.11    0.64
 -12   4   0    5.36    0.50
 -12   4   0    5.30    0.60
  12   4   0    5.97    0.65
 -14  -4   0    0.30    0.38
 -14   4   0    1.29    0.36
  14   4   0    1.06    0.50
  14   4   0    1.18    0.47
 -14   4   0    0.99    0.48
 -16  -4   0   16.42    1.06
 -16  -4   0   18.98    1.15
  16   4   0   17.03    1.19
 -16   4   0   17.67    1.15
  16   4   0   16.97    1.14
 -16   4   0   16.64    0.90
 -18  -4   0   28.64    1.48
 -18  -4   0   26.17    1.41
 -18   4   0   25.74    1.44
  18   4   0   25.63    1.48
  18   4   0   28.46    1.48
 -20  -4   0    0.01    0.52
 -20  -4   0   -0.17    0.55
  20   4   0   -0.41    0.59
  20   4   0    0.34    0.62
 -20   4   0    0.04    0.55
 -22  -4   0   -0.29    0.66
 -22  -4   0    0.20    0.60
  22   4   0    0.46    0.71
 -22   4   0   -0.22    0.61
  22   4   0    0.28    0.63
 -24  -4   0    7.30    1.06
 -24  -4   0    4.10    0.92
  24   4   0    3.89    1.08
  24   4   0    5.67    1.02
 -24   4   0    5.11    0.98
 -26  -4   0    5.03    1.08
  26   4   0    6.47    1.21
 -26   4   0    7.91    1.24
   1  -5   0   31.13    0.84
  -1   5   0   28.09    1.04
  -1   5   0   29.19    0.99
   1   5   0   29.98    0.94
   1   5   0   27.19    1.02
  -1   5   0   30.82    0.86
   1   5   0   28.38    1.02
   3  -5   0  124.85    2.83
   3   5   0  116.53    3.01
  -3   5   0  123.26    2.74
  -3   5   0  120.85    3.04
   3   5   0  122.89    3.02
  -3   5   0  119.72    2.95
   3   5   0  125.29    3.11
  -5  -5   0  265.41    6.02
   5  -5   0  260.36    5.83
  -5   5   0  265.57    6.02
  -5   5   0  265.50    5.92
   5   5   0  260.73    6.11
   5   5   0  258.82    6.01
   5   5   0  254.18    6.12
  -7  -5   0   85.21    2.35
   7  -5   0   84.86    2.27
  -7   5   0   90.63    2.22
   7   5   0   85.94    2.44
  -7   5   0   86.80    2.36
   7   5   0   87.44    2.36
   7   5   0   83.26    2.41
  -9  -5   0   61.66    1.87
   9  -5   0   61.93    1.42
   9  -5   0   61.97    1.85
   9   5   0   61.77    1.97
   9   5   0   61.00    1.98
  -9   5   0   61.12    1.70
  -9   5   0   61.68    1.88
  11  -5   0   23.85    1.10
 -11  -5   0   22.38    1.08
  11   5   0   27.45    1.24
  11   5   0   27.13    1.22
 -11   5   0   24.25    0.93
 -11   5   0   23.08    1.11
 -13  -5   0   25.15    1.20
  13   5   0   26.71    1.32
 -13   5   0   26.56    1.03
  13   5   0   26.39    1.29
 -13   5   0   26.08    1.21
 -15  -5   0    2.64    0.58
 -15   5   0    2.66    0.57
  15   5   0    1.80    0.58
 -15   5   0    3.19    0.46
  15   5   0    3.30    0.69
 -17  -5   0    2.25    0.66
  17   5   0    2.22    0.70
 -17   5   0    2.28    0.60
  17   5   0    2.39    0.66
 -19  -5   0    0.72    0.61
 -19  -5   0    0.25    0.61
 -19   5   0    1.29    0.62
  19   5   0    0.13    0.62
  19   5   0    0.38    0.62
 -21  -5   0    2.25    0.79
 -21  -5   0    2.52    0.74
 -21   5   0    2.63    0.80
  21   5   0    2.37    0.84
  21   5   0    2.29    0.82
 -23  -5   0    0.13    0.77
 -23  -5   0    1.54    0.76
 -23   5   0    2.28    0.83
  23   5   0    3.48    0.91
  23   5   0    2.09    0.91
 -25  -5   0    0.04    0.74
 -25  -5   0    0.22    0.75
 -25   5   0    0.52    0.90
  25   5   0    0.25    0.88
   0  -6   0   33.17    0.91
   0   6   0   31.39    0.99
   0   6   0   30.40    1.16
   0   6   0   32.16    1.15
   2  -6   0   14.60    0.55
   2   6   0   13.85    0.78
  -2   6   0   13.35    0.78
  -2   6   0   13.10    0.67
   2   6   0   15.36    0.69
  -2   6   0   14.07    0.53
   2   6   0   14.66    0.76
   4  -6   0   35.33    1.05
  -4   6   0   34.57    0.85
   4   6   0   33.94    1.28
  -4   6   0   34.89    1.26
   4   6   0   34.05    1.21
  -4   6   0   34.52    1.13
   4   6   0   33.68    1.22
  -6  -6   0   50.22    1.63
   6  -6   0   52.68    1.51
   6   6   0   50.67    1.67
  -6   6   0   50.50    1.50
  -6   6   0   51.81    1.66
   6   6   0   51.81    1.65
   6   6   0   53.37    1.73
   8  -6   0   32.47    1.18
  -8  -6   0   31.22    1.26
   8   6   0   32.12    1.33
   8   6   0   32.53    1.33
   8   6   0   29.93    1.25
  -8   6   0   33.02    1.26
  -8   6   0   32.48    1.11
  10  -6   0    1.19    0.40
 -10  -6   0    0.65    0.37
  10   6   0    0.94    0.44
  10   6   0    1.37    0.43
 -10   6   0    0.62    0.36
 -10   6   0    1.15    0.31
  12  -6   0   -0.33    0.38
 -12  -6   0    0.04    0.38
 -12   6   0    0.05    0.38
  12   6   0    0.00    0.40
 -12   6   0   -0.14    0.27
  12   6   0   -0.16    0.39
 -14  -6   0   66.40    2.22
  14   6   0   61.14    2.27
  14   6   0   64.48    2.31
 -14   6   0   63.75    1.91
 -14   6   0   63.06    2.16
 -16  -6   0   38.42    1.71
  16   6   0   38.48    1.79
  16   6   0   38.22    1.79
 -16   6   0   37.26    1.64
 -18  -6   0    0.88    0.58
  18   6   0    0.50    0.61
 -18   6   0    2.09    0.66
  18   6   0    1.04    0.67
 -20  -6   0   10.27    1.12
 -20  -6   0    9.28    1.10
  20   6   0    8.07    1.10
  20   6   0    7.38    1.16
 -20   6   0    8.71    1.06
 -22  -6   0    0.74    0.71
 -22  -6   0   -0.02    0.67
 -22   6   0    0.71    0.71
  22   6   0    0.13    0.77
  22   6   0    1.04    0.74
 -24  -6   0    1.02    0.80
 -24  -6   0    0.66    0.76
  24   6   0    1.59    0.96
 -24   6   0    1.02    0.78
  24   6   0   -0.12    0.83
  -1  -7   0    6.70    0.38
   1  -7   0    5.52    0.35
   1   7   0    6.44    0.48
  -1   7   0    5.93    0.43
   1   7   0    5.66    0.61
   1   7   0    4.92    0.56
  -1   7   0    5.19    0.52
  -1   7   0    5.25    0.58
   3  -7   0   11.13    0.54
   3   7   0   11.92    0.69
   3   7   0    9.94    0.71
  -3   7   0   11.18    0.79
   3   7   0   11.97    0.77
  -3   7   0   12.10    0.48
  -3   7   0   11.24    0.68
   5  -7   0   30.51    1.06
  -5   7   0   34.03    1.16
   5   7   0   32.55    1.24
  -5   7   0   32.22    1.29
   5   7   0   31.10    1.26
   5   7   0   31.24    1.31
   7  -7   0    1.64    0.34
  -7  -7   0    2.61    0.50
  -7   7   0    1.69    0.44
   7   7   0    2.46    0.51
   7   7   0    2.79    0.51
  -7   7   0    1.77    0.37
   7   7   0    1.06    0.47
   9  -7   0   -0.34    0.30
  -9  -7   0   -0.14    0.31
   9   7   0    0.14    0.40
  -9   7   0    0.00    0.28
   9   7   0    0.06    0.38
   9   7   0    0.58    0.38
  -9   7   0   -0.28    0.38
  11  -7   0    1.70    0.45
 -11  -7   0    0.59    0.41
  11   7   0    1.23    0.51
  11   7   0    1.22    0.50
 -11   7   0    0.86    0.45
 -11   7   0    1.35    0.36
  13  -7   0    1.71    0.49
 -13  -7   0    2.20    0.56
  13   7   0    1.98    0.59
 -13   7   0    1.19    0.40
  13   7   0    1.09    0.60
 -13   7   0    1.08    0.51
 -15  -7   0    0.54    0.51
  15   7   0    0.42    0.64
  15   7   0    0.86    0.58
 -15   7   0    0.80    0.54
 -17  -7   0    0.51    0.57
  17   7   0   -0.56    0.56
 -17   7   0    0.35    0.57
  17   7   0   -0.04    0.59
 -19  -7   0    5.42    0.90
  19   7   0    4.57    1.01
 -19   7   0    6.45    0.97
  19   7   0    5.95    1.03
 -21  -7   0    2.63    0.80
 -21  -7   0    0.87    0.81
  21   7   0    1.30    0.81
  21   7   0    0.99    0.87
 -21   7   0    0.29    0.66
 -23  -7   0    3.23    0.93
 -23  -7   0    2.04    0.81
 -23   7   0    2.41    0.88
  23   7   0    1.28    0.86
  23   7   0   -0.19    0.85
   0  -8   0   99.65    2.40
   0   8   0  101.09    2.81
   0   8   0  106.12    2.61
   0   8   0   97.50    2.83
   2  -8   0   41.21    1.18
  -2  -8   0   41.58    1.15
  -2   8   0   43.81    1.50
   2   8   0   42.40    1.40
  -2   8   0   40.06    1.20
   2   8   0   40.58    1.53
  -2   8   0   39.69    1.53
   2   8   0   40.53    1.53
   4  -8   0   61.83    1.69
   4   8   0   60.36    1.98
  -4   8   0   61.65    1.88
   4   8   0   61.61    2.04
   4   8   0   61.77    1.93
  -4   8   0   64.32    1.54
  -4   8   0   58.60    2.00
   6  -8   0   15.09    0.77
   6   8   0   15.82    0.96
   6   8   0   16.63    1.02
  -6   8   0   16.53    1.02
   6   8   0   13.56    0.90
  -6   8   0   16.42    0.85
  -8  -8   0   -0.04    0.35
   8  -8   0   -0.38    0.27
  -8   8   0    0.36    0.31
   8   8   0   -0.04    0.36
   8   8   0   -0.19    0.40
   8   8   0   -0.35    0.38
  -8   8   0    0.04    0.44
  10  -8   0    1.67    0.47
 -10  -8   0    1.68    0.50
  10   8   0    0.41    0.50
 -10   8   0    1.16    0.49
 -10   8   0    1.31    0.39
  10   8   0    1.61    0.56
  10   8   0    0.94    0.47
 -12  -8   0   36.66    1.57
  12  -8   0   35.50    1.52
  12   8   0   36.77    1.68
  12   8   0   32.88    1.63
 -12   8   0   34.94    1.56
 -12   8   0   36.17    1.33
 -14  -8   0   17.95    1.20
  14   8   0   20.47    1.35
  14   8   0   18.10    1.29
 -14   8   0   20.10    1.26
 -16  -8   0   18.12    1.24
  16   8   0   14.23    1.27
 -16   8   0   16.04    1.22
  16   8   0   15.47    1.32
 -18  -8   0   12.07    1.17
 -18   8   0   10.76    1.24
  18   8   0   13.30    1.40
  18   8   0   10.50    1.34
 -20  -8   0    2.31    0.80
  20   8   0    2.36    0.97
 -20   8   0    1.56    0.77
  20   8   0    2.48    0.93
 -22  -8   0    0.01    0.81
 -22  -8   0    1.43    0.82
  22   8   0    0.68    0.81
 -22   8   0    0.62    0.87
  22   8   0    0.02    0.81
   1   9   0    0.76    0.43
   1   9   0    0.57    0.32
  -1   9   0    1.59    0.47
  -1   9   0    0.83    0.28
   1   9   0    1.68    0.49
  -1   9   0   -0.03    0.44
   3  -9   0   30.56    1.04
  -3   9   0   32.42    1.02
  -3   9   0   33.28    1.44
   3   9   0   33.81    1.28
  -3   9   0   31.61    1.30
   3   9   0   29.43    1.38
   3   9   0   32.69    1.40
   5  -9   0   71.32    1.97
  -5   9   0   72.28    2.35
   5   9   0   72.92    2.27
   5   9   0   66.21    2.25
   5   9   0   71.25    2.37
  -5   9   0   72.42    2.18
  -7  -9   0   16.43    1.01
   7  -9   0   15.03    0.81
   7   9   0   14.15    0.99
  -7   9   0   13.97    0.85
   7   9   0   14.88    1.12
  -7   9   0   15.33    1.09
   7   9   0   13.31    1.00
   9  -9   0    2.15    0.48
  -9  -9   0    2.56    0.56
   9   9   0    3.07    0.62
  -9   9   0    2.73    0.50
   9   9   0    3.45    0.69
  -9   9   0    1.81    0.56
   9   9   0    2.68    0.70
  11  -9   0    6.33    0.79
 -11  -9   0    6.70    0.92
 -11   9   0    7.01    0.97
 -11   9   0    6.36    0.73
  11   9   0    9.87    1.00
  11   9   0    6.56    0.94
  11   9   0    7.63    1.05
 -13  -9   0    1.03    0.56
  13  -9   0    0.60    0.49
  13   9   0    0.65    0.63
 -13   9   0    0.76    0.53
  13   9   0    0.84    0.61
 -15  -9   0    0.33    0.58
  15   9   0   -0.30    0.60
  15   9   0   -0.61    0.69
 -15   9   0   -0.08    0.57
 -17  -9   0    0.39    0.60
  17   9   0    0.23    0.74
  17   9   0    1.14    0.82
 -17   9   0    1.01    0.69
 -19  -9   0    1.05    0.71
  19   9   0    1.49    0.94
 -19   9   0    0.11    0.76
  19   9   0    1.45    0.88
 -21  -9   0    0.28    0.75
  21   9   0    1.43    0.92
  21   9   0    1.36    0.88
 -21   9   0    0.06    0.72
   0  10   0   13.74    0.77
   0  10   0   14.74    1.04
   0  10   0   13.14    0.94
  -2  10   0   40.08    1.59
  -2  10   0   33.99    1.64
   2  10   0   39.44    1.63
   2  10   0   39.40    1.67
   2  10   0   36.39    1.41
   4  10   0   30.25    1.48
   4  10   0   28.38    1.45
  -4  10   0   31.25    1.39
   4  10   0   31.98    1.35
  -4  10   0   32.75    1.51
  -6  10   0    3.04    0.66
   6  10   0    3.54    0.70
   6  10   0    4.78    0.77
  -6  10   0    3.72    0.58
   6  10   0    5.32    0.77
  -8 -10   0    7.17    0.84
   8 -10   0    7.81    0.69
   8  10   0    7.07    0.87
  -8  10   0    8.18    0.93
   8  10   0    6.60    0.85
  -8  10   0    7.29    0.75
   8  10   0    6.29    0.91
 -10 -10   0    4.61    0.77
  10 -10   0    5.33    0.72
 -10  10   0    5.08    0.67
  10  10   0    3.97    0.80
  10  10   0    4.55    0.81
 -10  10   0    4.24    0.78
  10  10   0    4.87    0.84
 -12 -10   0    0.13    0.50
  12 -10   0   -0.23    0.45
  12  10   0   -0.14    0.66
  12  10   0    0.13    0.69
 -12  10   0    1.10    0.61
  12  10   0    0.08    0.56
 -14 -10   0    0.04    0.55
  14  10   0    0.30    0.77
  14  10   0   -0.26    0.71
 -14  10   0    0.17    0.64
 -16 -10   0    0.47    0.71
  16  10   0   -0.12    0.72
  16  10   0   -1.15    0.78
 -16  10   0    1.65    0.72
 -18 -10   0    1.51    0.73
  18  10   0    1.88    0.91
  18  10   0    2.63    0.94
 -18  10   0    1.98    0.83
 -20 -10   0    2.97    0.90
  20  10   0    1.49    0.98
  20  10   0    2.74    1.00
 -20  10   0    1.33    0.84
  -1  11   0    0.96    0.57
   1  11   0    1.75    0.43
   1  11   0    1.05    0.60
   1  11   0    1.14    0.57
  -1  11   0    0.87    0.50
   3  11   0    1.75    0.67
   3  11   0    0.98    0.56
  -3  11   0    1.39    0.50
   3  11   0    1.25    0.45
  -3  11   0    0.72    0.56
   5  11   0   46.80    1.96
  -5  11   0   47.82    1.81
   5  11   0   45.56    1.79
  -5  11   0   42.99    1.90
   5  11   0   40.35    1.80
  -7 -11   0   16.25    1.22
  -7  11   0   15.10    1.05
   7  11   0   17.05    1.20
  -7  11   0   14.55    1.27
   7  11   0   15.38    1.16
   7  11   0   13.81    1.20
  -9 -11   0   11.40    1.12
  -9  11   0   11.35    1.22
  -9  11   0   12.64    1.02
   9  11   0   11.12    1.16
   9  11   0   10.19    1.13
   9  11   0   11.73    1.08
 -11 -11   0   38.46    1.81
  11  11   0   40.02    1.99
  11  11   0   37.36    1.95
  11  11   0   38.34    1.83
 -11  11   0   42.72    2.02
 -13 -11   0    3.27    0.78
  13  11   0    3.77    0.81
  13  11   0    5.02    0.99
 -13  11   0    3.55    0.83
  13  11   0    6.02    1.06
 -15 -11   0    3.45    0.87
  15  11   0    2.58    1.00
  15  11   0    3.20    1.00
 -15  11   0    1.82    0.80
 -17 -11   0    0.99    0.76
  17  11   0    0.80    0.90
 -17  11   0    1.86    0.87
  17  11   0    1.57    0.90
 -19 -11   0    8.64    1.21
  19  11   0   10.43    1.49
 -19  11   0    9.84    1.34
  19  11   0    7.01    1.32
   0  12   0   11.79    1.21
   0  12   0   12.71    1.09
   2  12   0    5.21    0.92
  -2  12   0    6.38    0.92
   2  12   0    5.81    0.89
  -2  12   0    7.00    0.92
   4  12   0    1.48    0.54
  -4  12   0    1.88    0.79
  -4  12   0    0.78    0.58
   4  12   0    1.51    0.66
   4  12   0    2.02    0.70
   6  12   0    2.16    0.68
   6  12   0    3.02    0.85
  -6  12   0    2.16    0.66
   6  12   0    2.37    0.73
  -6  12   0    2.53    0.80
  -8 -12   0    0.33    0.56
   8  12   0    0.22    0.61
  -8  12   0    0.28    0.63
   8  12   0    0.09    0.61
  -8  12   0   -0.12    0.52
   8  12   0   -0.63    0.60
 -10 -12   0    0.42    0.58
  10  12   0    0.57    0.66
 -10  12   0   -0.08    0.65
  10  12   0    0.12    0.58
  10  12   0    0.30    0.71
 -12 -12   0    0.84    0.63
 -12  12   0   -0.73    0.63
  12  12   0    1.03    0.79
  12  12   0   -1.01    0.59
  12  12   0    0.63    0.76
 -14 -12   0   -0.07    0.63
  14  12   0   -1.30    0.71
  14  12   0   -0.10    0.74
 -14  12   0   -0.93    0.75
 -16 -12   0    1.43    0.77
  16  12   0    1.96    0.98
  16  12   0    1.73    0.94
 -16  12   0    0.24    0.86
 -18 -12   0    0.32    0.77
  18  12   0   -0.15    0.99
  18  12   0    0.63    0.98
 -18  12   0    0.95    0.86
   1  13   0    3.13    0.80
  -1  13   0    1.81    0.68
  -1  13   0    2.74    0.86
   1  13   0    1.94    0.78
   3  13   0    1.31    0.80
  -3  13   0    1.29    0.72
  -3  13   0    2.63    0.76
   3  13   0    1.49    0.72
  -5  13   0    7.82    1.06
  -5  13   0   11.72    1.37
   5  13   0    9.98    1.33
   5  13   0    8.70    1.12
  -7 -13   0    5.59    0.92
   7  13   0    4.80    0.86
  -7  13   0    5.11    1.04
   7  13   0    5.11    1.07
  -7  13   0    6.08    0.91
   7  13   0    3.87    0.87
  -9 -13   0    1.06    0.66
   9  13   0    0.21    0.69
   9  13   0   -0.20    0.66
  -9  13   0   -0.55    0.76
   9  13   0    1.41    0.93
 -11 -13   0    2.60    0.86
  11  13   0    3.39    0.95
  11  13   0    4.40    1.11
  11  13   0    2.14    0.92
 -11  13   0    3.51    0.98
 -13 -13   0    0.76    0.79
  13  13   0   -1.02    0.76
 -13  13   0   -0.91    0.72
  13  13   0    1.20    1.00
  13  13   0   -0.15    0.79
 -15 -13   0    3.03    0.97
  15  13   0    2.28    1.00
  15  13   0    1.15    1.02
 -15  13   0    2.38    0.94
   0  14   0   26.50    1.73
   0  14   0   29.73    1.73
   2  14   0   31.24    1.82
  -2  14   0   32.68    1.88
   2  14   0   28.86    1.77
  -2  14   0   30.76    1.80
  -4  14   0   11.69    1.17
   4  14   0   11.71    1.47
  -4  14   0    9.79    1.30
   4  14   0   11.32    1.41
   6  14   0   -0.50    0.68
  -6  14   0    1.83    0.88
  -6  14   0    0.59    0.70
   6  14   0    0.28    0.75
  -8 -14   0    1.76    0.79
  -8  14   0    1.60    0.82
   8  14   0    1.53    0.82
   8  14   0    3.57    1.11
 -10 -14   0   12.46    1.30
  10  14   0   15.76    1.49
  10  14   0   11.37    1.35
  10  14   0   11.92    1.52
 -10  14   0   11.76    1.50
 -12 -14   0    1.85    0.82
  12  14   0    1.36    0.85
  12  14   0    0.31    0.86
 -12  14   0    2.04    1.05
  12  14   0    3.06    1.12
 -14 -14   0    0.11    0.83
 -14  14   0   -1.04    0.79
  14  14   0   -0.47    0.82
  14  14   0    0.62    1.05
  14  14   0    0.88    0.95
   1  15   0    0.80    0.86
   1  15   0    2.41    0.93
  -1  15   0    1.81    1.01
  -1  15   0    2.22    0.93
  -3  15   0    7.27    1.13
   3  15   0    6.74    1.22
   3  15   0    5.66    1.09
  -3  15   0    6.14    1.23
   5  15   0    4.47    1.05
   5  15   0    3.65    1.02
  -5  15   0    2.54    1.00
  -5  15   0    4.04    0.95
  -7 -15   0   -0.19    0.66
   7  15   0    0.86    0.89
   7  15   0   -1.56    0.69
  -7  15   0   -2.34    0.83
  -9 -15   0    1.15    0.86
   9  15   0    0.32    1.03
  -9  15   0    0.77    0.88
   9  15   0    0.00    0.89
   0  16   0    0.52    1.00
   0  16   0    0.77    0.87
   2  16   0    1.30    1.04
   2  16   0    0.22    0.95
  -2  16   0    2.45    0.90
  -2  16   0    1.46    0.96
   4  16   0    1.76    1.00
  -4  16   0    1.21    0.89
   4  16   0   -0.93    0.81
  -4  16   0    0.29    0.89
  -6  16   0    0.57    0.91
   6  16   0    1.37    1.06
   6  16   0    3.09    1.16
 -26   0   1    0.35    0.78
 -24   0   1   -1.00    0.65
  22   0  -1    0.50    0.61
 -22   0   1    0.55    0.64
 -22   0   1    0.21    0.48
 -20   0   1    0.24    0.52
 -20   0   1   -0.10    0.43
  20   0  -1    0.92    0.58
  18   0  -1   -0.12    0.45
 -18   0   1   -0.15    0.40
 -18   0   1    0.08    0.39
 -16   0   1    0.26    0.35
  16   0  -1   -0.14    0.38
 -16   0   1    0.87    0.43
 -14   0   1   -0.06    0.29
 -14   0   1    0.82    0.33
  14   0  -1    0.07    0.33
 -12   0   1   -0.04    0.23
  12   0  -1    0.01    0.26
 -12   0   1   -0.03    0.26
 -10   0   1    0.53    0.26
  10   0  -1    0.22    0.25
 -10   0   1    0.30    0.26
   8   0  -1    0.39    0.21
  -8   0   1    0.40    0.25
  -8   0   1    0.32    0.24
   8   0  -1   -0.07    0.22
  -6   0   1    0.10    0.20
   6   0  -1   -0.04    0.17
  -6   0   1    0.36    0.22
   6   0  -1    0.09    0.17
  -4   0   1    0.01    0.16
  -4   0   1   -0.03    0.14
   4   0  -1   -0.31    0.13
   2   0  -1   -0.09    0.06
  -2   0   1    0.06    0.09
   2   0   1   -0.07    0.10
   2   0   1   -0.04    0.07
   2   0   1   -0.10    0.10
  -2   0  -1   -0.07    0.09
  -4   0  -1   -0.20    0.16
   4   0   1   -0.17    0.17
   4   0   1   -0.24    0.15
   4   0   1   -0.06    0.14
   6   0   1    0.41    0.23
   6   0   1   -0.06    0.17
   6   0   1    0.03    0.16
  -6   0  -1   -0.14    0.18
  -6   0  -1   -0.02    0.17
   8   0   1   -0.17    0.18
   8   0   1   -0.31    0.22
  -8   0  -1   -0.05    0.20
   8   0   1   -0.14    0.23
  -8   0  -1   -0.21    0.22
 -10   0  -1    0.19    0.23
  10   0   1    0.37    0.24
  10   0   1    0.28    0.27
 -10   0  -1    0.06    0.27
  12   0   1    0.13    0.26
 -12   0  -1   -0.21    0.29
 -12   0  -1    0.15    0.25
  12   0   1   -0.34    0.24
 -14   0  -1    0.34    0.31
  14   0   1    0.45    0.36
 -14   0  -1   -0.22    0.33
 -16   0  -1    0.00    0.32
  16   0   1    0.69    0.43
 -16   0  -1    0.73    0.46
 -18   0  -1   -0.14    0.47
  18   0   1    0.76    0.49
 -18   0  -1   -0.29    0.35
 -20   0  -1    0.26    0.44
  20   0   1   -0.10    0.48
 -20   0  -1   -0.14    0.58
 -22   0  -1   -0.78    0.55
  22   0   1   -0.78    0.58
 -24   0  -1   -1.00    0.62
 -26   0  -1    0.55    0.77
 -27  -1   1   -0.77    0.78
 -27   1   1   -0.11    0.86
 -25  -1   1    0.23    0.69
 -25   1   1   -0.12    0.68
  25   1  -1    1.24    0.76
 -23  -1   1    2.42    0.82
 -23  -1   1    3.50    0.72
 -23   1   1    1.36    0.66
  23   1  -1    2.72    0.84
  21  -1  -1   17.14    1.20
 -21  -1   1   18.60    1.24
 -21  -1   1   16.61    1.17
  21   1  -1   16.27    1.27
 -21   1   1   17.14    1.22
 -21   1   1   17.34    1.13
 -19  -1   1   15.88    1.09
  19  -1  -1   17.82    1.10
 -19  -1   1   17.11    1.14
  19   1  -1   16.40    1.11
 -19   1   1   14.96    1.09
 -19   1   1   19.19    1.08
 -17  -1   1   14.23    0.96
 -17  -1   1   13.57    0.96
  17  -1  -1   15.87    0.95
 -17   1   1   15.36    0.91
 -17   1   1   14.43    0.97
  17   1  -1   16.22    1.05
 -15  -1   1    1.19    0.43
  15  -1  -1    0.47    0.36
 -15  -1   1    1.04    0.41
  15   1  -1    0.42    0.36
 -15   1   1    0.78    0.41
  15   1  -1    1.09    0.41
 -15   1   1    1.29    0.39
  13  -1  -1    0.81    0.32
 -13  -1   1    1.43    0.39
 -13  -1   1    1.00    0.38
  13   1  -1    1.04    0.38
 -13   1   1    1.18    0.36
  13   1  -1    1.76    0.44
 -13   1   1    1.20    0.34
 -11  -1   1  108.09    2.84
 -11  -1   1  110.89    2.87
  11  -1  -1  109.85    2.77
  11   1  -1  106.30    2.87
  11   1  -1  111.13    2.83
 -11   1   1  108.50    2.78
 -11   1   1  109.98    2.84
  -9  -1   1  354.04    8.14
  -9  -1   1  359.98    8.04
   9  -1  -1  367.70    8.09
  -9   1   1  362.78    8.05
   9   1  -1  365.37    8.13
  -9   1   1  359.62    8.07
   9   1  -1  359.36    8.19
  -7  -1   1  824.35   17.15
  -7  -1   1  775.13   17.35
   7  -1  -1  808.63   17.37
   7   1  -1  773.38   17.33
  -7   1   1  801.18   17.14
  -7   1   1  811.84   17.30
   7   1  -1  800.05   17.47
   5  -1  -1  149.07    3.44
  -5  -1   1  147.10    3.45
   5   1  -1  157.40    3.52
  -5   1   1  159.32    3.46
   5   1  -1  154.71    3.55
  -5   1   1  148.80    3.47
  -3  -1   1    0.40    0.12
   3  -1  -1    0.54    0.10
  -3   1   1    0.69    0.13
   3   1  -1    0.75    0.16
  -3   1   1    0.60    0.13
   3   1  -1    0.54    0.14
   1   1  -1   21.81    0.60
   1   1  -1   23.05    0.57
  -1   1   1   23.20    0.56
  -1   1   1   22.24    0.59
   1   1  -1   22.74    0.59
   1  -1   1  236.06    5.01
  -1  -1  -1  228.68    5.03
   1  -1   1  235.19    5.09
  -1   1  -1  239.44    5.03
   1   1   1  233.82    5.15
   1   1   1  230.57    5.10
   1   1   1  232.14    4.94
   1   1   1  226.62    5.03
   3  -1   1   26.50    0.70
  -3  -1  -1   26.74    0.76
   3  -1   1   25.71    0.75
  -3   1  -1   26.81    0.75
  -3   1  -1   26.64    0.65
   3   1   1   26.95    0.76
   3   1   1   26.79    0.80
   3   1   1   26.06    0.72
   5  -1   1    7.09    0.36
  -5  -1  -1    6.41    0.42
   5  -1   1    6.38    0.42
  -5   1  -1    6.68    0.33
   5   1   1    7.45    0.47
  -5   1  -1    5.81    0.41
   5   1   1    7.82    0.43
   7  -1   1   15.85    0.71
   7  -1   1   15.92    0.63
  -7  -1  -1   16.14    0.69
   7   1   1   16.44    0.72
  -7   1  -1   16.80    0.70
  -7   1  -1   16.02    0.59
   7   1   1   15.08    0.65
   9  -1   1   18.34    0.86
   9  -1   1   19.75    0.77
  -9  -1  -1   19.71    0.83
  -9   1  -1   18.07    0.81
  -9   1  -1   20.06    0.73
   9   1   1   17.23    0.76
   9   1   1   19.46    0.84
  11  -1   1   29.43    1.07
 -11  -1  -1   29.97    1.09
 -11  -1  -1   27.93    1.13
 -11   1  -1   28.47    1.14
 -11   1  -1   30.85    1.02
  11   1   1   28.30    1.07
  11   1   1   28.95    1.16
 -13  -1  -1   61.14    1.98
 -13  -1  -1   63.14    1.91
  13  -1   1   63.12    1.89
 -13   1  -1   64.74    1.82
 -13   1  -1   60.65    1.96
  13   1   1   64.93    1.90
  13   1   1   62.20    1.98
 -15  -1  -1    6.61    0.71
 -15  -1  -1    6.35    0.65
  15  -1   1    6.75    0.67
  15   1   1    6.75    0.76
 -15   1  -1    7.38    0.73
 -15   1  -1    7.43    0.63
  15   1   1    7.42    0.67
 -17  -1  -1   29.59    1.31
 -17  -1  -1   29.06    1.41
  17  -1   1   28.90    1.31
  17   1   1   30.13    1.39
 -17   1  -1   32.68    1.49
  17   1   1   29.85    1.32
 -17   1  -1   30.90    1.26
 -19  -1  -1    1.43    0.50
 -19  -1  -1    1.25    0.57
  19  -1   1    0.69    0.51
 -19   1  -1    0.91    0.55
 -19   1  -1    1.44    0.47
  19   1   1    1.64    0.62
 -21  -1  -1   13.67    1.11
 -21  -1  -1   14.67    1.28
 -21   1  -1   16.85    1.27
  21   1   1   14.04    1.23
 -23  -1  -1    1.51    0.82
  23   1   1    2.89    0.83
 -23   1  -1    2.47    0.89
 -25  -1  -1    3.69    0.94
 -25   1  -1    3.20    0.93
  25   1   1    3.56    1.09
 -26  -2   1    2.47    0.85
 -26   2   1    0.63    0.85
  26   2  -1   -0.60    0.82
 -24  -2   1    3.20    0.84
 -24  -2   1    2.05    0.71
 -24   2   1    2.81    0.82
  24   2  -1    4.39    1.00
 -22  -2   1    0.00    0.57
 -22  -2   1    0.49    0.59
  22   2  -1   -0.33    0.65
 -22   2   1   -0.06    0.62
 -20  -2   1    3.10    0.69
 -20  -2   1    3.86    0.75
  20   2  -1    4.94    0.86
 -20   2   1    4.92    0.69
 -20   2   1    3.99    0.77
 -18  -2   1   13.64    1.08
  18  -2  -1   14.06    0.92
 -18  -2   1   12.97    1.01
 -18   2   1   15.79    0.94
 -18   2   1   14.54    1.03
  18   2  -1   13.74    1.01
  18   2  -1   13.88    1.05
 -16  -2   1   36.11    1.50
 -16  -2   1   39.12    1.56
  16  -2  -1   37.65    1.37
 -16   2   1   36.42    1.50
  16   2  -1   33.93    1.49
  16   2  -1   35.44    1.46
 -16   2   1   37.88    1.40
  14  -2  -1    0.54    0.31
 -14  -2   1    0.91    0.41
 -14  -2   1    0.85    0.40
 -14   2   1    0.43    0.31
  14   2  -1    0.40    0.36
  14   2  -1    0.67    0.39
 -14   2   1    1.20    0.44
  12  -2  -1    6.40    0.49
 -12  -2   1    5.90    0.57
 -12  -2   1    6.18    0.63
  12   2  -1    4.51    0.56
  12   2  -1    5.64    0.56
 -12   2   1    6.82    0.63
 -12   2   1    6.31    0.53
  10  -2  -1    0.62    0.23
 -10  -2   1    0.46    0.30
 -10  -2   1    0.33    0.26
 -10   2   1    0.05    0.28
 -10   2   1    0.64    0.26
  10   2  -1    0.51    0.30
  10   2  -1    0.60    0.30
  -8  -2   1   14.89    0.69
   8  -2  -1   16.94    0.61
  -8   2   1   15.48    0.70
   8   2  -1   16.69    0.75
   8   2  -1   18.52    0.77
  -8   2   1   17.48    0.68
  -6  -2   1  143.87    3.39
   6  -2  -1  145.34    3.28
   6   2  -1  145.35    3.49
   6   2  -1  151.67    3.48
  -6   2   1  143.67    3.38
  -6   2   1  144.24    3.37
   4  -2  -1    3.38    0.18
  -4  -2   1    4.14    0.34
  -4   2   1    2.62    0.29
   4   2  -1    4.02    0.34
   4   2  -1    3.18    0.34
   4   2  -1    3.39    0.33
  -4   2   1    3.01    0.29
   2  -2  -1    4.23    0.21
   2   2  -1    3.58    0.27
   2   2  -1    4.19    0.26
  -2   2   1    3.75    0.27
  -2   2   1    3.25    0.26
   2   2  -1    3.41    0.28
   0   2  -1   22.94    0.68
   0   2  -1   23.46    0.65
   0   2   1   24.57    0.70
   0   2   1   23.51    0.65
   0   2   1   23.56    0.68
   0   2  -1   23.29    0.64
   2  -2   1    5.18    0.21
   2  -2   1    5.30    0.30
  -2  -2  -1    5.23    0.32
   2   2   1    4.94    0.33
   2   2   1    4.43    0.31
  -2   2  -1    5.69    0.31
   2   2   1    4.70    0.35
  -2   2  -1    4.98    0.23
  -4  -2  -1  725.80   15.44
   4  -2   1  730.95   15.63
   4  -2   1  725.42   15.32
   4   2   1  710.60   15.76
  -4   2  -1  713.39   15.53
   4   2   1  717.41   15.64
  -4   2  -1  726.47   15.43
   6  -2   1    4.25    0.40
  -6  -2  -1    4.24    0.39
   6  -2   1    4.89    0.31
   6   2   1    4.31    0.40
  -6   2  -1    4.17    0.30
   6   2   1    5.50    0.48
  -6   2  -1    4.60    0.39
   8  -2   1   17.32    0.80
  -8  -2  -1   16.56    0.76
   8  -2   1   18.23    0.67
   8   2   1   17.83    0.76
   8   2   1   18.11    0.81
  -8   2  -1   16.60    0.75
  -8   2  -1   18.35    0.65
  10  -2   1   15.95    0.66
 -10  -2  -1   15.02    0.78
  10  -2   1   13.61    0.80
  10   2   1   14.08    0.76
 -10   2  -1   14.18    0.63
  10   2   1   15.55    0.81
 -10   2  -1   15.41    0.78
 -12  -2  -1  121.20    3.27
  12  -2   1  126.34    3.13
 -12   2  -1  126.77    3.09
  12   2   1  127.46    3.26
 -12   2  -1  120.84    3.26
  12   2   1  124.06    3.33
 -14  -2  -1   60.57    1.97
 -14  -2  -1   65.75    2.08
  14  -2   1   65.33    1.92
 -14   2  -1   63.63    2.05
 -14   2  -1   63.70    1.84
  14   2   1   64.28    1.99
  14   2   1   62.24    2.09
  16  -2   1  115.44    3.11
 -16  -2  -1  111.57    3.26
 -16  -2  -1  111.61    3.21
 -16   2  -1  114.92    3.28
  16   2   1  117.03    3.35
  16   2   1  117.39    3.20
 -16   2  -1  115.25    3.04
  18  -2   1   56.18    1.91
 -18  -2  -1   55.16    2.07
 -18  -2  -1   53.39    1.98
  18   2   1   53.47    1.93
 -18   2  -1   55.50    1.88
  18   2   1   56.86    2.10
 -18   2  -1   58.70    2.11
 -20  -2  -1    3.55    0.80
 -20  -2  -1    3.13    0.67
 -20   2  -1    4.00    0.78
  20   2   1    3.63    0.72
  20   2   1    4.01    0.78
 -22  -2  -1    2.19    0.66
 -22  -2  -1    1.85    0.73
  22   2   1    2.64    0.77
 -22   2  -1    2.47    0.80
 -24  -2  -1    3.68    0.99
 -24   2  -1    2.87    0.87
  24   2   1    2.77    0.93
 -26  -2  -1    0.45    0.91
  26   2   1    0.80    0.91
 -26   2  -1    1.89    0.84
 -25  -3   1    2.05    0.83
 -25  -3   1    0.60    0.70
 -25   3   1    0.21    0.71
  25   3  -1    1.57    0.85
 -23  -3   1    1.25    0.68
 -23  -3   1   -0.01    0.59
  23   3  -1    0.33    0.69
 -23   3   1    0.46    0.66
 -21  -3   1   -0.38    0.51
 -21  -3   1    0.49    0.58
 -21   3   1    0.42    0.63
  21   3  -1    1.57    0.69
  21   3  -1   -0.05    0.56
 -19  -3   1    0.82    0.59
 -19  -3   1    1.59    0.60
 -19   3   1    0.79    0.52
  19   3  -1    1.79    0.70
 -19   3   1    1.02    0.47
  19   3  -1    0.54    0.55
 -17  -3   1   28.80    1.42
 -17  -3   1   28.73    1.42
  17   3  -1   30.12    1.50
  17   3  -1   29.53    1.41
 -17   3   1   28.06    1.24
 -17   3   1   27.39    1.38
 -15  -3   1   20.64    1.10
 -15  -3   1   21.76    1.11
  15  -3  -1   20.42    0.93
 -15   3   1   21.26    1.09
  15   3  -1   21.86    1.20
 -15   3   1   20.71    0.99
  15   3  -1   21.04    1.09
  13  -3  -1   25.46    0.94
 -13  -3   1   24.51    1.11
 -13  -3   1   23.67    1.12
 -13   3   1   26.27    1.03
 -13   3   1   25.45    1.11
  13   3  -1   24.35    1.17
  13   3  -1   26.98    1.16
 -11  -3   1   17.72    0.89
  11  -3  -1   20.18    0.75
 -11   3   1   20.45    0.92
  11   3  -1   19.00    0.97
  11   3  -1   18.99    0.96
 -11   3   1   20.98    0.86
  -9  -3   1    0.78    0.28
   9  -3  -1    0.68    0.19
  -9   3   1    1.09    0.32
  -9   3   1    0.87    0.26
   9   3  -1    0.78    0.33
   9   3  -1    0.83    0.34
   7  -3  -1   18.12    0.55
  -7  -3   1   17.79    0.74
   7   3  -1   17.95    0.82
  -7   3   1   18.33    0.69
  -7   3   1   17.50    0.74
   7   3  -1   18.63    0.81
  -5  -3   1   28.98    0.96
   5  -3  -1   30.52    0.95
  -5   3   1   31.46    0.93
   5   3  -1   30.98    1.03
   5   3  -1   31.28    1.02
   5   3  -1   30.30    0.97
  -5   3   1   31.98    0.99
   3  -3  -1   -0.11    0.14
  -3   3   1   -0.12    0.18
   3   3  -1    0.29    0.20
   3   3  -1    0.27    0.23
  -3   3   1   -0.18    0.19
   3   3  -1   -0.01    0.19
   1  -3  -1   73.70    1.60
   1   3  -1   71.04    1.80
  -1   3   1   67.96    1.79
  -1   3   1   72.75    1.79
   1   3  -1   72.61    1.79
  -1   3   1   74.95    1.70
   1   3  -1   73.28    1.77
   1  -3   1   19.78    0.62
   1   3   1   19.43    0.67
  -1   3  -1   18.99    0.57
   1   3   1   18.34    0.69
  -1   3  -1   18.19    0.69
   1   3   1   18.66    0.69
  -1   3  -1   19.33    0.63
   3  -3   1    0.26    0.16
   3  -3   1    0.04    0.09
  -3  -3  -1   -0.13    0.19
  -3   3  -1    0.21    0.20
   3   3   1    0.04    0.20
   3   3   1    0.07    0.21
  -3   3  -1    0.33    0.14
   3   3   1    0.13    0.23
  -5  -3  -1  282.61    6.70
   5  -3   1  297.06    6.64
   5  -3   1  310.46    6.58
   5   3   1  306.70    6.72
  -5   3  -1  310.04    6.61
   5   3   1  312.53    6.85
   5   3   1  290.85    6.87
  -5   3  -1  300.98    6.70
   7  -3   1    8.44    0.55
  -7  -3  -1    7.61    0.53
   7  -3   1    8.37    0.38
   7   3   1    8.66    0.59
  -7   3  -1    7.45    0.52
   7   3   1    8.30    0.61
  -7   3  -1    8.00    0.40
  -9  -3  -1    5.66    0.56
   9  -3   1    6.74    0.41
   9  -3   1    6.86    0.62
   9   3   1    6.26    0.59
  -9   3  -1    7.37    0.42
  -9   3  -1    5.88    0.53
   9   3   1    6.60    0.58
  11  -3   1  125.21    3.24
  11  -3   1  123.05    2.98
 -11  -3  -1  123.91    3.21
  11   3   1  121.18    3.28
  11   3   1  119.56    3.20
 -11   3  -1  116.65    3.16
 -11   3  -1  122.88    2.97
 -13  -3  -1   16.13    0.95
  13  -3   1   19.12    0.81
 -13   3  -1   18.14    0.80
 -13   3  -1   17.54    0.96
  13   3   1   18.32    1.05
  13   3   1   18.71    0.96
 -15  -3  -1    0.10    0.40
 -15  -3  -1   -0.05    0.38
  15  -3   1    0.10    0.31
 -15   3  -1   -0.23    0.37
  15   3   1   -0.05    0.40
 -15   3  -1    0.25    0.31
  15   3   1    0.13    0.41
 -17  -3  -1   56.14    2.11
 -17  -3  -1   62.85    2.14
  17   3   1   61.04    2.11
 -17   3  -1   64.21    2.20
  17   3   1   55.78    2.15
 -19  -3  -1   15.87    1.16
 -19  -3  -1   18.39    1.24
 -19   3  -1   15.68    1.17
  19   3   1   16.40    1.23
  19   3   1   18.03    1.18
 -21  -3  -1    0.66    0.70
 -21  -3  -1    1.49    0.59
  21   3   1    1.31    0.64
  21   3   1    1.64    0.78
 -21   3  -1    1.28    0.73
 -23  -3  -1    6.53    1.07
  23   3   1    6.95    1.13
 -23   3  -1    4.67    0.93
 -25  -3  -1    0.86    0.78
  25   3   1   -0.78    0.83
 -25   3  -1    0.18    0.76
 -26  -4   1    0.00    0.83
 -26  -4   1    0.84    0.71
 -26   4   1   -0.60    0.69
  26   4  -1   -0.23    0.95
 -24  -4   1    5.96    1.00
 -24  -4   1    4.91    0.96
  24   4  -1    5.18    1.00
  24   4  -1    3.32    1.04
 -24   4   1    4.93    0.95
 -22  -4   1    4.49    0.88
 -22  -4   1    5.90    0.93
  22   4  -1    4.41    0.94
  22   4  -1    5.99    0.94
 -22   4   1    5.94    0.92
 -20  -4   1    3.23    0.70
 -20  -4   1    3.28    0.73
  20   4  -1    4.27    0.92
  20   4  -1    4.60    0.80
 -20   4   1    3.55    0.75
 -18  -4   1   10.00    1.04
 -18  -4   1    8.84    0.92
  18   4  -1    9.25    0.95
 -18   4   1   10.18    0.83
 -18   4   1   10.70    0.95
  18   4  -1    7.85    0.97
 -16  -4   1  101.28    3.06
 -16  -4   1  103.96    3.14
  16   4  -1  108.03    3.25
  16   4  -1  105.39    3.12
 -16   4   1  110.44    3.13
 -16   4   1  106.52    2.89
 -14  -4   1  108.59    3.00
  14   4  -1  105.37    3.12
 -14   4   1  107.42    2.83
 -14   4   1  103.10    2.98
  14   4  -1  107.40    3.07
  12  -4  -1   77.81    1.99
 -12  -4   1   80.48    2.31
  12   4  -1   75.44    2.39
  12   4  -1   78.83    2.36
 -12   4   1   77.75    2.15
 -12   4   1   78.05    2.29
 -10  -4   1  113.47    2.96
  10  -4  -1  114.03    2.65
 -10   4   1  112.32    2.96
  10   4  -1  113.63    3.09
 -10   4   1  112.65    2.84
  10   4  -1  112.17    3.05
  -8  -4   1   17.28    0.80
   8  -4  -1   18.08    0.80
   8  -4  -1   19.21    0.53
   8   4  -1   17.89    0.87
  -8   4   1   17.35    0.72
   8   4  -1   18.71    0.88
  -8   4   1   17.91    0.81
  -6  -4   1  307.47    7.01
   6  -4  -1  310.40    6.91
   6   4  -1  316.54    7.18
  -6   4   1  315.40    7.03
   6   4  -1  310.78    7.02
  -6   4   1  319.53    7.01
   6   4  -1  311.51    7.20
   4  -4  -1  200.04    4.27
   4   4  -1  197.46    4.52
  -4   4   1  191.70    4.40
  -4   4   1  189.61    4.43
   4   4  -1  196.33    4.51
   4   4  -1  174.25    4.38
   2  -4  -1   69.69    1.64
   2   4  -1   71.15    1.88
   2   4  -1   71.98    1.83
   2   4  -1   72.23    1.87
  -2   4   1   69.66    1.86
  -2   4   1   70.84    1.84
  -2   4   1   72.50    1.67
   0  -4   1  306.96    6.65
   0  -4  -1  306.41    6.49
   0   4  -1  311.79    6.85
   0   4   1  310.96    6.83
   0   4   1  295.19    6.83
   0   4  -1  310.13    6.81
   0   4  -1  309.63    6.83
   0   4   1  307.58    6.88
   2  -4   1  188.93    4.31
   2   4   1  192.72    4.52
   2   4   1  192.83    4.50
   2   4   1  194.92    4.47
  -2   4  -1  196.88    4.48
  -2   4  -1  197.18    4.40
  -2   4  -1  194.77    4.30
  -4  -4  -1    0.73    0.26
   4  -4   1    1.09    0.12
   4  -4   1    1.55    0.27
   4   4   1    0.73    0.30
   4   4   1    0.98    0.27
   4   4   1    0.84    0.27
  -4   4  -1    1.00    0.20
  -4   4  -1    0.79    0.26
   6  -4   1    7.04    0.49
   6  -4   1    6.81    0.27
  -6  -4  -1    6.85    0.51
  -6   4  -1    6.05    0.38
   6   4   1    7.02    0.52
  -6   4  -1    6.69    0.54
   6   4   1    5.73    0.53
   6   4   1    7.33    0.56
   8  -4   1   64.00    1.88
  -8  -4  -1   63.72    1.88
   8  -4   1   67.39    1.59
   8   4   1   64.66    1.98
  -8   4  -1   66.17    1.69
  -8   4  -1   62.55    1.86
   8   4   1   68.69    1.98
  10  -4   1   41.90    1.14
 -10  -4  -1   43.62    1.47
  10  -4   1   38.94    1.45
 -10   4  -1   41.09    1.44
 -10   4  -1   40.55    1.21
  10   4   1   39.43    1.48
  10   4   1   39.95    1.46
  12  -4   1   -0.29    0.32
  12  -4   1    0.30    0.23
 -12  -4  -1    0.08    0.38
  12   4   1    0.61    0.42
 -12   4  -1    0.34    0.35
 -12   4  -1    0.13    0.24
  12   4   1    0.77    0.40
 -14  -4  -1    9.12    0.83
 -14   4  -1    8.86    0.61
 -14   4  -1    6.96    0.80
  14   4   1    6.21    0.71
  14   4   1    7.55    0.80
 -16  -4  -1    4.09    0.71
 -16   4  -1    3.49    0.64
  16   4   1    2.83    0.67
  16   4   1    3.20    0.67
 -18  -4  -1   15.14    1.21
 -18  -4  -1   17.14    1.18
  18   4   1   16.23    1.29
  18   4   1   15.18    1.19
 -18   4  -1   15.91    1.15
 -20  -4  -1    8.21    1.02
 -20  -4  -1    8.43    1.02
  20   4   1    6.04    0.90
  20   4   1    6.02    0.96
 -20   4  -1    5.51    0.87
 -22  -4  -1    5.90    1.03
 -22  -4  -1    7.33    1.05
  22   4   1    5.15    0.90
 -22   4  -1    4.32    0.88
  22   4   1    4.35    1.00
 -24  -4  -1    2.58    0.87
  24   4   1    3.06    1.04
 -24   4  -1    3.20    0.89
 -25  -5   1    0.32    0.75
 -25  -5   1   -0.40    0.73
  25   5  -1    1.27    0.85
  25   5  -1    0.56    0.83
 -25   5   1    0.31    0.73
 -23  -5   1    3.71    0.93
 -23  -5   1    3.32    0.85
 -23   5   1    2.52    0.80
  23   5  -1    2.73    0.89
  23   5  -1    3.05    0.96
 -21  -5   1    2.76    0.75
 -21  -5   1    2.10    0.80
 -21   5   1    3.02    0.77
  21   5  -1    3.58    0.81
  21   5  -1    2.51    0.82
 -19  -5   1   18.70    1.35
 -19  -5   1   19.76    1.28
 -19   5   1   18.88    1.25
  19   5  -1   16.66    1.33
  19   5  -1   16.80    1.32
 -17  -5   1    4.33    0.72
 -17  -5   1    4.45    0.73
 -17   5   1    4.55    0.60
  17   5  -1    3.89    0.72
 -17   5   1    3.75    0.67
  17   5  -1    5.25    0.84
 -15  -5   1   23.76    1.22
 -15   5   1   23.97    1.23
 -15   5   1   23.28    1.05
  15   5  -1   24.50    1.30
  15   5  -1   24.75    1.38
 -13  -5   1    1.19    0.45
  13   5  -1    0.97    0.46
 -13   5   1    0.36    0.42
 -13   5   1    0.89    0.35
  13   5  -1    1.61    0.53
 -11  -5   1   -0.02    0.32
  11   5  -1   -0.56    0.30
  11   5  -1    0.66    0.40
 -11   5   1    0.05    0.26
 -11   5   1   -0.37    0.30
   9  -5  -1    4.13    0.53
  -9  -5   1    3.95    0.57
   9   5  -1    4.26    0.57
   9   5  -1    5.20    0.60
  -9   5   1    4.55    0.53
  -9   5   1    5.27    0.48
   7  -5  -1  228.04    5.25
  -7  -5   1  229.62    5.37
   7   5  -1  231.04    5.52
  -7   5   1  230.45    5.30
  -7   5   1  231.28    5.40
   7   5  -1  232.74    5.53
   7   5  -1  227.42    5.37
   5  -5  -1   16.50    0.65
  -5   5   1   16.85    0.79
  -5   5   1   16.70    0.71
   5   5  -1   15.29    0.74
   5   5  -1   16.56    0.81
   5   5  -1   15.89    0.79
   3  -5  -1   30.95    0.88
   3   5  -1   30.94    1.07
  -3   5   1   30.79    0.80
   3   5  -1   32.30    1.13
   3   5  -1   31.17    1.04
  -3   5   1   29.22    1.07
  -3   5   1   30.66    1.03
   1  -5  -1   81.91    1.85
   1   5  -1   84.37    2.08
  -1   5   1   86.46    2.00
  -1   5   1   83.27    2.14
   1   5  -1   74.15    2.13
  -1   5   1   80.62    2.17
   1   5  -1   80.57    2.16
   1  -5   1    9.93    0.47
  -1  -5  -1    9.62    0.34
  -1   5  -1    9.59    0.54
   1   5   1    9.47    0.58
   1   5   1    9.15    0.61
  -1   5  -1   10.02    0.45
   1   5   1    9.43    0.51
  -1   5  -1    9.74    0.58
   3  -5   1   30.28    0.95
  -3   5  -1   30.01    1.08
   3   5   1   30.10    1.08
   3   5   1   30.78    1.06
   3   5   1   31.59    1.12
  -3   5  -1   29.72    0.96
  -3   5  -1   31.87    0.81
  -5  -5  -1   40.86    1.33
   5  -5   1   40.02    1.22
   5  -5   1   40.32    0.93
   5   5   1   40.40    1.41
  -5   5  -1   39.77    1.16
   5   5   1   39.41    1.32
  -5   5  -1   41.47    1.33
   5   5   1   39.90    1.35
   7  -5   1  124.26    2.73
  -7  -5  -1  125.42    3.17
   7  -5   1  121.01    3.08
   7   5   1  121.77    3.16
  -7   5  -1  127.22    2.97
   7   5   1  122.14    3.25
  -7   5  -1  122.50    3.15
   7   5   1  122.36    3.25
  -9  -5  -1   23.23    1.04
   9  -5   1   25.07    0.69
   9  -5   1   24.96    1.07
   9   5   1   24.43    1.16
  -9   5  -1   24.40    0.87
  -9   5  -1   25.40    1.08
   9   5   1   24.45    1.15
 -11  -5  -1    9.32    0.73
  11  -5   1   10.20    0.81
 -11   5  -1    9.68    0.57
  11   5   1    8.39    0.77
  11   5   1    9.46    0.79
 -11   5  -1    9.54    0.73
 -13  -5  -1   32.66    1.42
  13  -5   1   31.73    1.41
  13   5   1   30.38    1.40
  13   5   1   33.72    1.50
 -13   5  -1   33.68    1.43
 -13   5  -1   32.85    1.12
 -15  -5  -1    3.31    0.64
  15   5   1    4.20    0.72
 -15   5  -1    3.67    0.64
  15   5   1    5.45    0.77
 -17  -5  -1    1.14    0.58
  17   5   1    1.37    0.64
  17   5   1    1.61    0.65
 -17   5  -1    0.93    0.55
 -19  -5  -1    1.90    0.68
 -19  -5  -1    2.60    0.68
 -19   5  -1    2.18    0.74
  19   5   1    0.73    0.60
  19   5   1    2.13    0.75
 -21  -5  -1    9.22    1.25
 -21  -5  -1    7.86    1.12
  21   5   1   10.34    1.24
 -21   5  -1    8.92    1.13
  21   5   1   11.05    1.40
 -23  -5  -1    3.90    0.99
 -23  -5  -1    4.79    0.94
  23   5   1    2.79    0.93
 -23   5  -1    3.10    0.90
  23   5   1    3.02    0.90
 -25  -5  -1   -0.64    0.75
 -25   5  -1    0.59    0.89
  25   5   1    1.94    1.06
 -24  -6   1   -1.15    0.68
 -24  -6   1    0.58    0.80
 -24   6   1    0.46    0.83
  24   6  -1    0.30    0.84
  24   6  -1    0.25    0.82
 -22  -6   1    4.75    0.95
 -22  -6   1    5.84    0.99
 -22   6   1    6.17    1.03
  22   6  -1    5.90    1.17
  22   6  -1    8.66    1.19
 -20  -6   1    3.42    0.80
 -20  -6   1    5.04    0.94
  20   6  -1    3.39    0.91
  20   6  -1    4.11    0.92
 -20   6   1    4.38    0.87
 -18  -6   1    0.54    0.59
  18   6  -1   -0.22    0.65
  18   6  -1   -0.36    0.53
 -18   6   1    0.45    0.52
 -16  -6   1    0.80    0.51
 -16   6   1    0.69    0.40
  16   6  -1    0.15    0.53
  16   6  -1    1.09    0.58
 -16   6   1    1.10    0.52
 -14  -6   1    3.30    0.59
 -14   6   1    2.54    0.47
  14   6  -1    3.71    0.68
  14   6  -1    2.36    0.62
 -14   6   1    2.22    0.55
 -12  -6   1   64.22    2.06
 -12   6   1   62.19    1.86
  12   6  -1   60.11    2.14
 -12   6   1   61.47    2.04
  12   6  -1   64.64    2.17
 -10  -6   1    0.83    0.38
 -10   6   1    0.99    0.39
 -10   6   1    1.32    0.35
  10   6  -1    0.47    0.42
  10   6  -1    0.65    0.47
  -8  -6   1    0.90    0.35
   8  -6  -1    1.64    0.37
  -8   6   1    1.48    0.38
   8   6  -1    1.82    0.45
  -8   6   1    1.88    0.35
   8   6  -1    2.06    0.42
   8   6  -1    1.47    0.42
  -6  -6   1    0.90    0.34
   6  -6  -1    1.49    0.31
   6   6  -1    1.20    0.38
   6   6  -1    1.23    0.40
   6   6  -1    1.48    0.38
  -6   6   1    1.06    0.28
  -6   6   1    1.59    0.40
   4  -6  -1   66.05    1.69
   4   6  -1   66.71    1.98
   4   6  -1   66.45    1.92
  -4   6   1   66.41    1.97
  -4   6   1   67.05    1.55
  -4   6   1   65.84    1.86
   4   6  -1   64.78    1.89
   2  -6  -1    1.85    0.21
   2   6  -1    1.73    0.31
  -2   6   1    2.24    0.27
   2   6  -1    1.74    0.37
  -2   6   1    1.48    0.36
   2   6  -1    1.22    0.35
  -2   6   1    1.74    0.34
   0  -6  -1  112.56    2.50
   0  -6   1  114.70    2.67
   0   6  -1  113.87    2.75
   0   6  -1  110.23    2.86
   0   6   1  114.69    2.76
   0   6   1  113.28    2.92
   0   6   1  111.33    2.91
   0   6  -1  110.58    2.91
   2  -6   1   82.71    2.04
   2   6   1   81.00    2.29
  -2   6  -1   77.38    2.24
   2   6   1   81.44    2.26
   2   6   1   80.85    2.18
  -2   6  -1   82.54    2.17
  -2   6  -1   84.47    2.00
   4  -6   1   13.55    0.45
   4  -6   1   13.38    0.63
  -4   6  -1   14.79    0.83
  -4   6  -1   14.04    0.65
  -4   6  -1   14.15    0.44
   4   6   1   13.49    0.73
   4   6   1   13.18    0.83
   4   6   1   14.01    0.77
  -6  -6  -1    4.54    0.53
   6  -6   1    4.19    0.46
   6   6   1    4.94    0.55
   6   6   1    4.52    0.54
  -6   6  -1    4.97    0.55
   6   6   1    4.71    0.59
  -6   6  -1    4.65    0.41
   8  -6   1    0.40    0.32
  -8  -6  -1    0.52    0.33
   8   6   1    0.21    0.38
   8   6   1   -0.40    0.32
  -8   6  -1    0.71    0.25
  -8   6  -1    0.05    0.36
   8   6   1   -0.06    0.30
 -10  -6  -1    3.30    0.52
  10  -6   1    5.07    0.64
 -10   6  -1    3.77    0.44
 -10   6  -1    4.43    0.61
  10   6   1    3.47    0.59
  10   6   1    4.62    0.65
 -12  -6  -1    9.03    0.81
  12  -6   1    9.36    0.80
  12   6   1    9.36    0.93
 -12   6  -1    9.82    0.62
  12   6   1    8.07    0.84
 -12   6  -1    9.85    0.81
  14  -6   1    1.79    0.61
 -14  -6  -1    1.27    0.52
  14   6   1    0.99    0.60
  14   6   1    1.61    0.58
 -14   6  -1    1.29    0.55
 -16  -6  -1    8.42    0.93
 -16   6  -1   10.52    0.97
  16   6   1   10.22    1.11
  16   6   1    8.56    0.98
 -18  -6  -1    3.82    0.77
 -18   6  -1    3.02    0.70
  18   6   1    1.37    0.66
  18   6   1    3.19    0.79
 -20  -6  -1    4.16    0.90
 -20  -6  -1    2.19    0.73
  20   6   1    2.02    0.82
  20   6   1    2.35    0.83
 -20   6  -1    0.99    0.72
 -22  -6  -1    9.09    1.26
 -22  -6  -1    9.29    1.22
  22   6   1   11.33    1.42
 -22   6  -1    8.29    1.19
  22   6   1   11.52    1.25
 -24  -6  -1   -0.20    0.74
 -24  -6  -1    0.37    0.75
  24   6   1    0.69    0.82
 -24   6  -1   -0.72    0.70
  24   6   1    0.37    0.93
 -23  -7   1   10.99    1.33
 -23  -7   1   11.11    1.33
  23   7  -1    9.81    1.32
  23   7  -1   13.15    1.55
 -23   7   1   10.76    1.41
 -21  -7   1    5.87    1.07
 -21  -7   1    6.86    1.08
  21   7  -1    7.55    1.19
  21   7  -1    9.14    1.31
 -21   7   1    9.09    1.23
 -19  -7   1    3.34    0.78
 -19   7   1    4.86    0.90
  19   7  -1    4.93    0.96
  19   7  -1    3.29    0.95
 -17  -7   1    3.57    0.72
 -17   7   1    2.68    0.69
  17   7  -1    1.43    0.76
  17   7  -1    3.31    0.80
 -15  -7   1   20.69    1.22
  15   7  -1   20.95    1.36
 -15   7   1   20.10    1.23
 -15   7   1   21.00    1.03
  15   7  -1   20.59    1.32
 -13  -7   1   57.78    2.08
 -13   7   1   62.43    2.14
  13   7  -1   58.07    2.17
  13   7  -1   57.75    2.20
 -13   7   1   60.90    1.88
 -11  -7   1   36.82    1.48
 -11   7   1   34.97    1.47
 -11   7   1   37.39    1.34
  11   7  -1   37.76    1.59
  11   7  -1   33.73    1.54
   9  -7  -1   32.37    1.23
  -9  -7   1   33.92    1.34
   9   7  -1   29.47    1.39
  -9   7   1   32.83    1.21
   9   7  -1   35.14    1.47
  -9   7   1   31.08    1.32
   9   7  -1   31.87    1.32
  -7  -7   1    5.12    0.58
   7  -7  -1    5.92    0.51
   7   7  -1    4.98    0.60
   7   7  -1    5.63    0.71
  -7   7   1    5.88    0.63
   7   7  -1    5.64    0.62
  -7   7   1    5.32    0.54
   5  -7  -1    9.10    0.52
   5   7  -1    8.55    0.67
  -5   7   1    9.26    0.76
   5   7  -1   10.04    0.71
  -5   7   1    9.12    0.31
   5   7  -1    8.06    0.70
  -5   7   1    8.57    0.59
   3  -7  -1    7.46    0.41
  -3   7   1    7.41    0.38
  -3   7   1    5.98    0.66
  -3   7   1    7.38    0.60
   3   7  -1    6.92    0.57
   3   7  -1    7.17    0.62
   3   7  -1    6.28    0.61
   1  -7  -1   12.21    0.46
  -1  -7   1   11.72    0.55
  -1   7   1   12.10    0.57
   1   7  -1   12.78    0.78
  -1   7   1   11.25    0.75
   1   7  -1   13.65    0.65
  -1   7   1   11.13    0.70
   1   7  -1   12.92    0.80
  -1  -7  -1    0.18    0.13
   1  -7   1    0.33    0.20
  -1   7  -1   -0.20    0.33
  -1   7  -1   -0.15    0.19
   1   7   1    0.03    0.21
   1   7   1    0.17    0.30
   1   7   1    0.14    0.30
  -1   7  -1    0.10    0.28
   3  -7   1   10.83    0.55
   3   7   1    9.71    0.66
  -3   7  -1   10.72    0.74
   3   7   1   10.65    0.72
  -3   7  -1   10.30    0.45
  -3   7  -1   12.26    0.68
   3   7   1   11.25    0.76
   5  -7   1    5.05    0.47
   5   7   1    7.06    0.61
   5   7   1    6.92    0.69
  -5   7  -1    5.66    0.62
  -5   7  -1    6.67    0.52
   5   7   1    6.08    0.66
  -7  -7  -1   70.00    2.11
   7  -7   1   63.36    1.91
  -7   7  -1   66.99    2.09
   7   7   1   64.43    2.08
  -7   7  -1   69.08    1.88
   7   7   1   62.33    2.13
   7   7   1   65.92    2.13
   9  -7   1   37.00    1.38
  -9  -7  -1   34.63    1.44
  -9   7  -1   36.37    1.21
   9   7   1   35.12    1.51
   9   7   1   34.26    1.45
   9   7   1   33.89    1.47
  -9   7  -1   35.74    1.46
  11  -7   1  138.34    3.70
 -11  -7  -1  139.12    3.76
 -11   7  -1  139.56    3.46
  11   7   1  140.26    3.90
 -11   7  -1  141.26    3.79
  11   7   1  136.73    3.91
 -13  -7  -1    9.77    0.92
  13  -7   1   12.95    0.97
  13   7   1   10.38    1.00
  13   7   1   11.77    1.09
 -13   7  -1   12.65    1.05
 -15  -7  -1    4.37    0.75
  15  -7   1    5.93    0.84
  15   7   1    4.07    0.81
  15   7   1    4.65    0.83
 -15   7  -1    4.92    0.77
 -17  -7  -1    4.59    0.83
 -17   7  -1    4.83    0.82
  17   7   1    4.15    0.90
  17   7   1    3.29    0.81
 -19  -7  -1    3.92    0.87
  19   7   1    2.08    0.83
  19   7   1    3.13    0.89
 -19   7  -1    3.44    0.78
 -21  -7  -1   17.30    1.41
 -21  -7  -1   16.77    1.52
  21   7   1   15.63    1.54
  21   7   1   15.48    1.40
 -21   7  -1   13.67    1.44
 -23  -7  -1    0.66    0.82
 -23  -7  -1   -0.04    0.65
  23   7   1    2.30    1.07
  23   7   1   -0.48    0.85
 -23   7  -1    0.02    0.72
 -22  -8   1    2.47    0.91
 -22  -8   1    2.18    0.94
 -22   8   1    0.72    0.77
  22   8  -1    2.41    1.00
  22   8  -1    3.76    1.10
 -20  -8   1    9.79    1.18
  20   8  -1    8.44    1.28
 -20   8   1    9.13    1.16
  20   8  -1   10.62    1.32
 -18  -8   1    1.69    0.67
 -18   8   1    2.13    0.77
  18   8  -1    1.93    0.80
  18   8  -1    3.05    0.89
 -16  -8   1    5.90    0.85
  16   8  -1    6.82    1.04
 -16   8   1    5.21    0.85
  16   8  -1    5.84    0.99
 -14  -8   1    0.32    0.50
 -14   8   1   -0.54    0.43
  14   8  -1    0.22    0.55
 -14   8   1    0.25    0.41
  14   8  -1    0.35    0.64
 -12  -8   1   11.74    0.94
  12   8  -1   12.76    1.05
 -12   8   1   10.52    0.83
  12   8  -1   11.14    1.02
 -12   8   1   11.84    0.96
  10  -8  -1   47.19    1.60
 -10  -8   1   46.28    1.71
  10   8  -1   43.88    1.69
 -10   8   1   44.10    1.53
  10   8  -1   44.99    1.84
  10   8  -1   44.57    1.83
 -10   8   1   39.83    1.68
  -8  -8   1    0.18    0.35
   8  -8  -1    0.62    0.34
   8   8  -1    0.72    0.40
  -8   8   1    0.50    0.34
   8   8  -1    0.00    0.41
  -8   8   1    0.46    0.42
   8   8  -1    0.12    0.39
   6  -8  -1   17.73    0.79
  -6   8   1   16.78    1.04
   6   8  -1   18.46    1.00
   6   8  -1   16.91    1.01
  -6   8   1   18.21    0.92
   6   8  -1   17.43    0.99
   4  -8  -1   22.97    0.81
  -4   8   1   21.62    0.99
  -4   8   1   22.28    1.11
   4   8  -1   24.06    1.06
  -4   8   1   21.43    0.70
   4   8  -1   23.59    1.10
   4   8  -1   21.96    1.14
  -2  -8   1  156.88    3.68
   2  -8  -1  155.90    3.58
  -2   8   1  158.77    3.74
   2   8  -1  162.34    3.95
  -2   8   1  159.09    4.03
   2   8  -1  160.66    4.11
   2   8  -1  159.09    4.07
  -2   8   1  158.84    4.12
   0  -8  -1    5.43    0.31
   0  -8   1    6.11    0.44
   0   8   1    6.98    0.65
   0   8   1    4.91    0.62
   0   8  -1    5.87    0.65
   0   8  -1    5.92    0.50
   0   8  -1    6.51    0.65
   0   8   1    6.60    0.51
   2  -8   1    1.85    0.29
  -2   8  -1    1.80    0.28
   2   8   1    1.23    0.42
   2   8   1    1.13    0.40
  -2   8  -1    1.77    0.46
  -2   8  -1    1.70    0.41
   2   8   1    1.09    0.35
   4  -8   1   41.04    1.29
  -4   8  -1   40.79    1.08
   4   8   1   40.76    1.55
  -4   8  -1   37.93    1.37
  -4   8  -1   42.00    1.58
   4   8   1   40.13    1.60
   4   8   1   39.43    1.45
  -6  -8  -1    2.26    0.48
   6  -8   1    2.19    0.40
  -6   8  -1    2.18    0.40
   6   8   1    2.52    0.53
   6   8   1    1.65    0.48
  -6   8  -1    0.99    0.45
   6   8   1    1.54    0.54
  -8  -8  -1   -0.12    0.35
   8  -8   1   -0.15    0.33
   8   8   1   -0.18    0.36
   8   8   1    0.41    0.40
  -8   8  -1    0.30    0.43
   8   8   1    0.45    0.47
  -8   8  -1   -0.11    0.27
  10  -8   1    5.79    0.65
 -10  -8  -1    5.68    0.75
  10   8   1    5.31    0.77
 -10   8  -1    5.78    0.76
  10   8   1    6.97    0.95
 -10   8  -1    6.14    0.61
  10   8   1    6.19    0.84
  12  -8   1   18.22    1.09
 -12  -8  -1   16.53    1.11
  12   8   1   18.80    1.23
 -12   8  -1   19.48    1.24
  12   8   1   19.52    1.26
  14  -8   1   13.20    1.12
 -14  -8  -1   11.48    1.04
  14   8   1   12.76    1.14
  14   8   1   12.28    1.22
 -14   8  -1   11.28    1.13
 -16  -8  -1   -0.27    0.56
 -16   8  -1   -0.28    0.53
  16   8   1   -0.05    0.62
  16   8   1    0.67    0.67
 -18  -8  -1    5.07    0.88
 -18   8  -1    4.19    0.85
  18   8   1    5.08    0.96
  18   8   1    4.03    0.93
 -20  -8  -1    2.36    0.88
  20   8   1    2.04    0.86
 -20   8  -1    4.10    1.00
  20   8   1    1.58    0.90
 -22  -8  -1    0.47    0.72
 -22  -8  -1   -0.21    0.65
  22   8   1   -0.32    0.76
 -22   8  -1    0.27    0.76
  22   8   1   -1.04    0.92
 -21  -9   1    0.57    0.71
 -21   9   1    0.54    0.73
  21   9  -1   -0.49    0.91
  21   9  -1   -0.29    0.77
 -19  -9   1   13.62    1.28
  19   9  -1   12.25    1.40
  19   9  -1   14.17    1.50
 -19   9   1   13.55    1.42
 -17  -9   1   19.58    1.45
 -17   9   1   18.30    1.36
  17   9  -1   21.30    1.65
  17   9  -1   14.37    1.42
 -15  -9   1    1.69    0.70
  15   9  -1    0.46    0.72
  15   9  -1    0.28    0.64
 -15   9   1   -0.87    0.56
 -13  -9   1    4.70    0.79
  13   9  -1    4.12    0.86
 -13   9   1    4.92    0.79
  13   9  -1    4.55    0.82
 -13   9   1    4.61    0.63
 -11  -9   1    6.86    0.91
  11   9  -1    6.92    0.99
 -11   9   1   10.11    0.83
  11   9  -1    6.73    0.93
  11   9  -1    9.08    0.97
 -11   9   1    9.34    1.01
  -9  -9   1   61.76    2.14
   9  -9  -1   59.87    1.94
  -9   9   1   65.34    2.03
   9   9  -1   59.74    2.25
   9   9  -1   65.85    2.29
  -9   9   1   66.29    2.29
   9   9  -1   61.74    2.18
  -7  -9   1    3.37    0.62
   7  -9  -1    3.95    0.50
   7   9  -1    4.16    0.66
  -7   9   1    3.06    0.60
   7   9  -1    4.70    0.72
  -7   9   1    3.57    0.53
   7   9  -1    4.32    0.75
   5  -9  -1   45.16    1.39
  -5   9   1   47.06    1.79
   5   9  -1   47.38    1.83
   5   9  -1   45.78    1.72
  -5   9   1   47.92    1.66
   5   9  -1   47.72    1.70
   3   9  -1   48.36    1.65
   3   9  -1   48.00    1.77
   3   9  -1   50.51    1.81
  -3   9   1   50.28    1.83
  -3   9   1   52.47    1.75
  -3   9   1   47.63    1.38
  -1  -9   1    0.83    0.27
  -1   9   1   -0.06    0.38
  -1   9   1    0.76    0.28
   1   9  -1    0.11    0.37
   1   9  -1    0.02    0.35
   1   9  -1    0.58    0.31
  -1   9   1    0.74    0.44
   1  -9   1    5.61    0.45
   1   9   1    5.20    0.70
   1   9   1    5.02    0.67
   1   9   1    6.71    0.59
  -1   9  -1    6.11    0.64
  -1   9  -1    5.16    0.70
  -1   9  -1    4.71    0.48
   3  -9   1    1.63    0.33
  -3   9  -1    1.95    0.53
   3   9   1    2.27    0.58
  -3   9  -1    2.71    0.46
   3   9   1    1.71    0.50
   3   9   1    2.51    0.45
   5  -9   1   14.50    0.77
  -5   9  -1   16.72    1.06
   5   9   1   18.43    1.12
   5   9   1   17.64    1.01
   5   9   1   16.58    1.04
  -5   9  -1   17.69    0.93
  -7  -9  -1    7.34    0.83
   7  -9   1    6.79    0.63
  -7   9  -1    6.29    0.78
   7   9   1    4.40    0.70
   7   9   1    4.52    0.73
   7   9   1    4.27    0.72
  -7   9  -1    7.18    0.64
  -9  -9  -1    4.06    0.65
   9  -9   1    7.02    0.72
   9   9   1    6.18    0.80
  -9   9  -1    5.44    0.65
  -9   9  -1    4.61    0.73
   9   9   1    5.62    0.78
   9   9   1    5.33    0.84
  11  -9   1   22.04    1.21
 -11  -9  -1   19.62    1.29
  11   9   1   21.83    1.34
  11   9   1   23.13    1.40
  11   9   1   22.45    1.36
 -11   9  -1   19.22    1.26
  13  -9   1   -0.08    0.51
 -13  -9  -1   -0.50    0.45
 -13   9  -1   -0.40    0.55
  13   9   1    0.17    0.61
  13   9   1   -0.53    0.59
 -15  -9  -1    2.26    0.68
  15  -9   1    1.75    0.63
 -15   9  -1    2.13    0.69
  15   9   1    3.12    0.82
  15   9   1    3.20    0.85
 -17  -9  -1    0.80    0.70
  17   9   1   -0.61    0.67
  17   9   1    0.13    0.72
 -17   9  -1    0.58    0.68
 -19  -9  -1    0.39    0.70
  19   9   1   -0.06    0.80
  19   9   1    0.46    0.76
 -19   9  -1    1.23    0.76
 -21  -9  -1   -0.11    0.75
 -21   9  -1   -0.09    0.73
  21   9   1    2.17    0.94
  21   9   1   -1.09    0.85
 -20 -10   1    1.64    0.90
  20  10  -1    0.68    0.85
 -20  10   1    1.31    0.82
  20  10  -1    1.22    0.92
 -18 -10   1   -0.32    0.66
  18  10  -1   -0.32    0.75
 -18  10   1   -1.05    0.62
  18  10  -1    2.02    0.89
 -16 -10   1    3.93    0.84
  16  10  -1    3.29    0.98
 -16  10   1    3.39    0.90
  16  10  -1    4.30    0.97
 -14 -10   1   24.05    1.52
  14  10  -1   26.03    1.64
 -14  10   1   25.37    1.61
  14  10  -1   24.58    1.59
 -12 -10   1    2.50    0.70
  12  10  -1    1.53    0.69
  12  10  -1    1.64    0.69
  12  10  -1    3.19    0.75
 -12  10   1    2.41    0.57
 -12  10   1    1.28    0.64
 -10 -10   1   -0.09    0.51
 -10  10   1    0.45    0.55
  10  10  -1   -0.38    0.54
 -10  10   1   -0.10    0.42
  10  10  -1   -0.19    0.56
  10  10  -1    0.15    0.63
  -8 -10   1    0.56    0.47
   8  10  -1    0.49    0.55
   8  10  -1    0.65    0.51
  -8  10   1    1.05    0.57
  -8  10   1    1.28    0.46
   8  10  -1    1.56    0.58
  -6  10   1   -0.58    0.49
   6  10  -1    0.90    0.53
  -6  10   1    0.86    0.46
   6  10  -1    0.15    0.48
   6  10  -1    1.41    0.51
   4  10  -1   31.97    1.48
  -4  10   1   35.52    1.45
   4  10  -1   34.49    1.41
  -4  10   1   33.86    1.60
   4  10  -1   33.37    1.59
  -2  10   1   58.31    2.13
   2  10  -1   56.75    2.04
   2  10  -1   53.43    2.00
   2  10  -1   55.97    1.84
  -2  10   1   59.06    2.00
   0  10  -1   44.88    1.70
   0  10  -1   45.52    1.77
   0  10  -1   41.21    1.43
   0  10   1   45.36    1.78
   0  10   1   44.06    1.76
   0  10   1   43.03    1.46
   2  10   1    3.27    0.66
  -2  10  -1    2.73    0.55
  -2  10  -1    2.82    0.62
   2  10   1    1.50    0.56
   2  10   1    2.84    0.51
  -4  10  -1    7.71    0.96
   4  10   1    8.01    0.78
  -4  10  -1    7.14    0.77
   4  10   1    9.04    0.87
   4  10   1    6.51    0.88
   6 -10   1    2.70    0.47
   6  10   1    3.61    0.76
   6  10   1    2.70    0.61
  -6  10  -1    2.93    0.67
   6  10   1    2.32    0.60
  -6  10  -1    2.27    0.52
  -8 -10  -1    0.15    0.47
   8 -10   1   -0.59    0.35
  -8  10  -1    0.11    0.50
   8  10   1    0.16    0.50
   8  10   1    0.37    0.55
  -8  10  -1    0.23    0.40
   8  10   1    0.86    0.58
  10 -10   1    0.52    0.46
 -10 -10  -1    0.76    0.58
  10  10   1   -0.28    0.56
 -10  10  -1    0.11    0.53
  10  10   1   -0.09    0.55
  10  10   1   -0.12    0.64
  12 -10   1   12.19    1.04
 -12 -10  -1   11.25    1.07
 -12  10  -1   11.81    1.12
  12  10   1   10.88    1.19
  12  10   1   11.74    1.11
  12  10   1   13.80    1.31
  14 -10   1    0.09    0.58
 -14 -10  -1    0.44    0.59
 -14  10  -1    0.53    0.64
  14  10   1   -0.52    0.73
  14  10   1    0.04    0.64
 -16 -10  -1    3.01    0.83
  16  10   1    2.31    0.90
 -16  10  -1    4.63    0.89
  16  10   1    3.23    0.95
 -18 -10  -1   14.17    1.46
  18  10   1    7.73    1.33
 -18  10  -1    9.07    1.27
  18  10   1   10.13    1.38
 -20 -10  -1    0.59    0.83
  20  10   1    0.25    0.88
 -20  10  -1    0.06    0.86
  20  10   1    0.82    1.00
 -19 -11   1    0.73    0.77
 -19  11   1   -0.11    0.76
  19  11  -1   -0.76    0.83
  19  11  -1   -0.33    0.81
 -17 -11   1    1.53    0.83
 -17  11   1    2.38    0.84
  17  11  -1    0.01    0.90
  17  11  -1    1.94    1.00
 -15 -11   1    2.46    0.75
  15  11  -1    2.50    1.00
 -15  11   1    1.18    0.85
  15  11  -1    2.57    0.96
 -13 -11   1    1.12    0.70
 -13  11   1   -0.05    0.71
  13  11  -1    0.66    0.74
  13  11  -1   -0.49    0.66
  13  11  -1    0.33    0.70
 -11 -11   1    0.50    0.60
  11  11  -1    1.32    0.66
  11  11  -1    0.96    0.70
 -11  11   1    1.59    0.59
  11  11  -1    0.86    0.67
 -11  11   1    0.78    0.64
  -9 -11   1    0.19    0.58
  -9  11   1   -0.14    0.62
   9  11  -1    0.19    0.61
  -9  11   1    0.79    0.52
   9  11  -1   -0.23    0.56
   9  11  -1    0.23    0.59
  -7  11   1    5.49    0.77
  -7  11   1    4.77    0.86
   7  11  -1    4.49    0.88
   7  11  -1    4.80    0.74
   7  11  -1    3.48    0.71
   5  11  -1   -0.28    0.53
  -5  11   1   -0.45    0.41
  -5  11   1    0.26    0.55
   5  11  -1   -0.20    0.55
   5  11  -1    0.92    0.48
  -3  11   1    1.51    0.65
   3  11  -1    0.92    0.58
   3  11  -1    1.17    0.56
  -3  11   1    1.94    0.57
   3  11  -1    1.79    0.50
  -1  11   1    1.07    0.55
  -1  11   1    0.23    0.50
   1  11  -1   -0.06    0.56
   1  11  -1    0.51    0.50
  -1  11  -1    0.07    0.49
  -1  11  -1    0.33    0.47
   1  11   1    0.71    0.58
   1  11   1    0.56    0.38
   1  11   1    0.38    0.58
   3  11   1   10.81    0.87
   3  11   1   12.48    1.05
  -3  11  -1   11.47    0.98
   3  11   1   10.38    1.04
  -3  11  -1   12.34    1.06
   5  11   1    7.71    1.08
  -5  11  -1    9.03    0.88
   5  11   1    9.57    0.97
   5  11   1    8.94    0.89
  -5  11  -1    5.43    0.88
  -7 -11  -1    8.47    1.03
  -7  11  -1   10.53    1.16
  -7  11  -1   10.38    0.91
   7  11   1   11.51    1.13
   7  11   1    9.42    1.09
   7  11   1   10.95    0.99
  -9 -11  -1    3.84    0.73
  -9  11  -1    3.00    0.76
   9  11   1    3.86    0.91
  -9  11  -1    3.87    0.68
   9  11   1    3.28    0.78
   9  11   1    2.67    0.76
 -11 -11  -1    1.24    0.63
  11  11   1    1.48    0.67
  11  11   1    1.57    0.85
 -11  11  -1    0.89    0.68
  11  11   1    0.99    0.73
 -13 -11  -1    7.38    1.02
  13  11   1   12.15    1.46
  13  11   1    6.59    1.13
 -13  11  -1   10.55    1.30
 -15 -11  -1   -0.96    0.60
  15  11   1    0.96    0.81
  15  11   1    0.29    0.87
 -15  11  -1    0.43    0.72
 -17 -11  -1    0.75    0.82
  17  11   1    0.79    0.99
  17  11   1    0.23    0.88
 -17  11  -1   -0.62    0.69
 -19 -11  -1    2.52    0.91
  19  11   1    0.76    0.95
  19  11   1    1.38    0.98
 -19  11  -1    2.26    1.02
 -18 -12   1    4.57    1.02
 -18  12   1    3.94    1.02
  18  12  -1    3.35    1.13
  18  12  -1    2.50    1.09
 -16 -12   1    1.33    0.85
  16  12  -1    2.48    0.99
 -16  12   1    2.90    0.99
  16  12  -1    2.42    1.07
 -14 -12   1    4.34    0.97
  14  12  -1    3.16    0.95
  14  12  -1    5.13    1.05
 -14  12   1    4.25    1.08
 -12 -12   1    4.32    0.85
  12  12  -1    3.06    0.82
 -12  12   1    3.74    0.89
  12  12  -1    3.58    0.95
  12  12  -1    4.11    1.00
 -10 -12   1    0.20    0.64
  10  12  -1   -0.78    0.64
  10  12  -1   -1.21    0.61
 -10  12   1   -0.32    0.50
 -10  12   1   -0.08    0.64
  10  12  -1    1.09    0.72
  -8 -12   1    2.02    0.68
   8  12  -1    3.24    0.81
   8  12  -1    2.02    0.70
   8  12  -1    1.58    0.65
  -8  12   1    3.25    0.72
  -8  12   1    1.26    0.69
   6  12  -1    6.82    1.03
   6  12  -1    7.54    1.01
   6  12  -1    7.94    0.97
  -6  12   1   10.69    1.23
  -6  12   1    9.87    1.06
  -4  12   1    2.16    0.68
   4  12  -1    2.08    0.57
   4  12  -1    1.46    0.74
   4  12  -1    1.07    0.64
  -4  12   1    3.02    0.84
   2  12  -1    0.25    0.58
   2  12  -1    0.60    0.58
  -2  12   1    0.88    0.67
  -2  12   1    1.20    0.64
   0  12  -1   27.46    1.46
   0  12   1   26.06    1.47
   0  12   1   26.79    1.52
   0  12  -1   25.69    1.56
   2  12   1   20.50    1.34
  -2  12  -1   18.59    1.31
   2  12   1   17.08    1.29
  -2  12  -1   20.15    1.24
   4  12   1    3.99    0.69
   4  12   1    2.94    0.82
  -4  12  -1    3.16    0.83
  -4  12  -1    2.52    0.64
   4  12   1    2.32    0.75
  -6  12  -1   37.90    1.93
   6  12   1   39.71    2.00
   6  12   1   37.72    1.84
   6  12   1   34.86    1.71
  -6  12  -1   36.32    1.65
  -8 -12  -1    2.51    0.71
   8  12   1    5.07    0.90
  -8  12  -1    3.78    0.88
   8  12   1    3.14    0.86
   8  12   1    2.51    0.76
 -10 -12  -1    1.99    0.71
  10  12   1    2.11    0.77
 -10  12  -1    2.14    0.80
  10  12   1    2.01    0.74
  10  12   1    1.92    0.83
 -12 -12  -1    7.07    1.01
  12  12   1    4.93    0.97
  12  12   1    6.95    1.21
  12  12   1    6.84    1.02
 -12  12  -1    5.12    1.01
 -14 -12  -1   14.12    1.31
  14  12   1   11.71    1.42
  14  12   1    9.88    1.38
 -14  12  -1   13.94    1.43
 -16 -12  -1   27.81    1.87
  16  12   1   30.77    2.01
 -16  12  -1   25.04    1.90
  16  12   1   25.21    2.03
 -15 -13   1    2.55    0.85
  15  13  -1    0.54    0.90
  15  13  -1    3.73    1.07
 -15  13   1    2.15    0.95
 -13 -13   1   -0.12    0.65
  13  13  -1   -0.95    0.65
  13  13  -1   -0.74    0.91
 -13  13   1   -1.23    0.77
  13  13  -1    1.33    0.77
 -11 -13   1    2.34    0.77
 -11  13   1    4.15    0.99
  11  13  -1    4.42    0.95
  11  13  -1    2.47    0.95
  11  13  -1    4.19    0.93
  -9 -13   1   19.67    1.50
   9  13  -1   21.47    1.60
  -9  13   1   16.38    1.48
   9  13  -1   17.90    1.54
   9  13  -1   18.79    1.38
  -9  13   1   18.62    1.35
   7  13  -1   18.10    1.47
  -7  13   1   15.04    1.47
   7  13  -1   14.37    1.25
  -7  13   1   16.42    1.30
   7  13  -1   14.15    1.50
   5  13  -1   11.69    1.29
  -5  13   1   11.33    1.39
   5  13  -1   10.54    1.32
  -5  13   1   11.34    1.19
   3  13  -1    3.56    0.85
   3  13  -1    2.84    0.79
  -3  13   1    3.01    0.79
  -3  13   1    2.36    0.81
  -1  13   1    1.34    0.81
   1  13  -1    1.85    0.76
  -1  13   1    0.45    0.72
   1  13  -1    0.78    0.70
  -1  13  -1   14.97    1.44
   1  13   1   19.70    1.50
   1  13   1   14.87    1.30
  -1  13  -1   15.52    1.23
   3  13   1    6.39    0.99
  -3  13  -1    8.87    1.11
  -3  13  -1    7.16    1.09
   3  13   1    8.83    1.17
  -5  13  -1   14.51    1.18
   5  13   1   11.23    1.43
  -5  13  -1   12.11    1.28
   5  13   1   12.54    1.37
  -7 -13  -1    2.77    0.77
   7  13   1    2.12    0.86
   7  13   1    2.05    0.71
   7  13   1    2.47    0.80
  -7  13  -1    2.76    0.86
  -9 -13  -1    1.01    0.67
   9  13   1    0.13    0.70
  -9  13  -1   -0.02    0.75
   9  13   1    1.04    0.81
   9  13   1    0.49    0.70
 -11 -13  -1   -0.37    0.69
  11  13   1    1.38    0.79
  11  13   1    1.20    0.87
  11  13   1    0.62    0.97
 -11  13  -1   -0.70    0.70
 -13 -13  -1    0.78    0.79
  13  13   1    0.92    0.80
  13  13   1   -0.11    0.86
 -13  13  -1   -0.40    0.76
  13  13   1   -0.55    0.81
 -15 -13  -1    0.51    0.76
  15  13   1    3.46    1.11
 -15  13  -1    1.48    0.92
  15  13   1    1.20    1.02
 -14 -14   1   -0.90    0.67
 -14  14   1    0.33    0.91
  14  14  -1    1.15    0.84
  14  14  -1    0.11    0.95
  14  14  -1    2.92    1.09
 -12 -14   1    2.44    0.95
  12  14  -1    4.09    1.05
  12  14  -1    4.21    1.12
 -12  14   1    0.94    0.88
  12  14  -1    3.29    1.01
 -10 -14   1   -0.54    0.69
  10  14  -1   -0.09    0.94
  10  14  -1    0.90    0.88
 -10  14   1    2.46    1.03
  10  14  -1   -0.18    0.74
  -8 -14   1    5.75    1.04
  -8  14   1    4.38    1.03
   8  14  -1    4.28    1.05
   8  14  -1    6.84    1.16
  -8  14   1    4.54    0.93
  -6  14   1    0.78    0.69
   6  14  -1    0.75    0.75
  -6  14   1    1.36    0.86
   6  14  -1    0.86    0.77
  -4  14   1   14.88    1.41
  -4  14   1   14.62    1.43
   4  14  -1   14.82    1.51
   4  14  -1   12.15    1.46
   2  14  -1    1.72    0.86
  -2  14   1    0.11    0.76
  -2  14   1    0.10    0.73
   2  14  -1   -0.10    0.79
   0  14  -1    3.01    0.90
   0  14  -1    2.99    0.90
   0  14   1    3.53    0.94
   0  14   1    3.39    0.96
  -2  14  -1    0.62    0.72
   2  14   1    0.29    0.72
   2  14   1   -0.70    0.65
  -2  14  -1   -0.91    0.77
   4  14   1    3.80    0.96
  -4  14  -1    3.05    0.83
   4  14   1    4.02    1.05
  -4  14  -1    2.82    0.89
   6  14   1    0.12    0.81
   6  14   1    0.41    0.91
  -6  14  -1    1.53    0.92
  -8 -14  -1   -1.15    0.55
  -8  14  -1    1.28    0.85
   8  14   1   -0.40    0.80
   8  14   1    0.25    0.75
   8  14   1   -0.05    0.67
 -10 -14  -1    0.85    0.71
  10  14   1    2.14    0.80
  10  14   1    2.66    1.01
  10  14   1    1.21    0.82
 -10  14  -1    1.72    1.01
 -12 -14  -1    1.88    0.91
  12  14   1    0.06    0.89
 -12  14  -1    0.76    0.98
  12  14   1   -1.46    0.82
  12  14   1    0.58    0.88
 -11 -15   1    5.10    1.14
  11  15  -1    2.58    1.04
 -11  15   1    5.54    1.20
  11  15  -1    4.67    1.32
  -9 -15   1    7.62    1.18
  -9  15   1    9.40    1.45
   9  15  -1    9.29    1.49
   9  15  -1    7.21    1.17
  -7 -15   1    3.37    0.99
   7  15  -1    4.05    1.19
  -7  15   1    3.79    1.06
  -7  15   1    2.46    0.85
   7  15  -1    1.73    0.99
  -5  15   1   19.44    1.57
   5  15  -1   15.55    1.53
  -5  15   1   15.36    1.58
   5  15  -1   14.76    1.61
   3  15  -1   16.23    1.50
   3  15  -1   15.43    1.52
  -3  15   1   13.36    1.40
  -3  15   1   15.90    1.68
  -1  15   1   -0.78    0.84
   1  15  -1    0.32    0.86
  -1  15   1   -0.12    0.84
   1  15  -1    0.95    0.84
  -1  15  -1    1.02    0.85
   1  15   1    0.38    0.87
  -1  15  -1    0.43    0.80
   1  15   1    0.55    0.81
  -3  15  -1    0.16    0.74
  -3  15  -1   -0.08    0.77
   3  15   1   -1.07    0.84
   3  15   1   -1.24    0.80
   5  15   1    2.68    0.95
  -5  15  -1    3.65    1.05
   5  15   1    6.09    1.25
  -7 -15  -1    6.14    1.12
  -7  15  -1    2.87    1.05
   7  15   1    4.15    1.11
   7  15   1    6.42    1.25
  -9 -15  -1    1.89    0.90
   9  15   1    5.29    1.28
  -9  15  -1    2.19    0.98
   9  15   1    2.29    1.05
   6  16  -1   -0.26    0.87
   6  16  -1   -1.06    0.73
  -6  16   1    0.47    0.86
  -6  16   1   -0.04    1.01
   4  16  -1    0.05    0.83
  -4  16   1    1.39    1.06
  -4  16   1   -0.36    0.74
   4  16  -1    0.71    0.98
  -2  16   1    1.46    0.87
  -2  16   1    3.45    1.15
   2  16  -1    1.49    1.01
   2  16  -1    1.51    0.98
   0  16   1   -0.64    0.81
   0  16  -1   -0.07    0.85
   0  16  -1   -0.66    0.83
   0  16   1   -0.03    0.90
  -2  16  -1    6.43    1.30
   2  16   1    7.17    1.32
  -2  16  -1   10.00    1.44
   2  16   1    6.62    1.20
  -4  16  -1    6.08    1.31
   4  16   1    5.58    1.18
   4  16   1    5.88    1.35
 -26   0   2    4.06    1.03
 -24   0   2    0.59    0.70
 -24   0   2    0.23    0.56
 -22   0   2    0.43    0.53
  22   0  -2    0.18    0.56
 -22   0   2   -0.22    0.53
 -20   0   2   -0.89    0.39
 -20   0   2    0.73    0.52
  20   0  -2   -0.21    0.45
  18   0  -2    7.18    0.82
 -18   0   2    7.25    0.84
 -18   0   2    6.28    0.76
 -16   0   2   20.29    1.05
 -16   0   2   19.02    1.03
  16   0  -2   18.82    1.04
  14   0  -2  152.11    3.90
 -14   0   2  155.42    3.90
 -14   0   2  149.96    3.88
 -12   0   2   25.53    1.04
  12   0  -2   24.41    0.99
 -12   0   2   23.30    0.99
 -10   0   2   27.73    1.02
  10   0  -2   25.12    0.96
 -10   0   2   25.29    0.96
  -8   0   2  218.18    4.94
   8   0  -2  218.76    5.02
  -8   0   2  213.96    5.01
   6   0  -2   64.13    1.69
  -6   0   2   67.88    1.65
  -6   0   2   64.23    1.70
  -4   0   2   88.16    2.02
  -4   0   2   88.26    2.10
   4   0  -2   87.77    2.10
  -2   0   2    5.28    0.25
   2   0  -2    5.49    0.26
  -2   0   2    5.85    0.19
   0   0   2   19.28    0.57
   0   0   2   19.80    0.50
   2   0   2  120.64    2.72
   2   0   2  122.59    2.80
  -2   0  -2  120.58    2.72
   2   0   2  124.42    2.69
   4   0   2  134.27    3.13
   4   0   2  138.88    3.21
  -4   0  -2  136.57    3.14
   4   0   2  137.12    3.08
   6   0   2  165.54    3.84
  -6   0  -2  164.81    3.85
   6   0   2  166.28    3.76
   6   0   2  168.25    3.91
   8   0   2  266.86    6.09
   8   0   2  272.08    6.19
  -8   0  -2  265.83    6.01
  -8   0  -2  264.46    6.09
   8   0   2  270.57    6.01
  10   0   2   67.98    1.92
 -10   0  -2   63.72    1.77
  10   0   2   64.74    1.94
 -10   0  -2   64.97    1.90
  10   0   2   63.31    1.75
 -12   0  -2    3.15    0.45
  12   0   2    3.37    0.45
  12   0   2    3.98    0.56
 -12   0  -2    3.23    0.53
 -14   0  -2    2.16    0.42
  14   0   2    2.86    0.42
 -14   0  -2    2.27    0.52
  14   0   2    3.22    0.54
  16   0   2   53.44    1.91
 -16   0  -2   56.10    1.78
 -16   0  -2   54.85    1.96
  18   0   2   19.53    1.20
 -18   0  -2   21.71    1.26
 -18   0  -2   19.28    1.02
  20   0   2    2.36    0.64
 -20   0  -2    2.76    0.72
 -22   0  -2    4.17    0.86
  22   0   2    5.10    0.91
 -24   0  -2    0.19    0.70
 -26   0  -2    8.17    1.19
 -27  -1   2   -0.91    0.68
 -27   1   2    0.10    0.84
 -25  -1   2    1.54    0.68
 -25  -1   2    2.72    0.82
 -25   1   2    2.31    0.82
  25   1  -2    2.66    0.86
 -23  -1   2    1.29    0.63
 -23  -1   2    1.93    0.74
  23   1  -2    0.25    0.69
 -23   1   2    1.73    0.69
 -23   1   2    1.08    0.57
 -21  -1   2    6.18    0.90
  21  -1  -2    6.78    0.90
 -21  -1   2    5.83    0.85
 -21   1   2    7.33    0.92
 -21   1   2    7.47    0.88
  21   1  -2    7.33    0.94
 -19  -1   2    7.34    0.86
 -19  -1   2    5.89    0.79
  19  -1  -2    5.84    0.76
 -19   1   2    5.74    0.80
 -19   1   2    5.13    0.74
  19   1  -2    6.34    0.89
 -17  -1   2   -0.07    0.40
  17  -1  -2    0.50    0.42
 -17  -1   2    0.43    0.39
 -17   1   2   -0.24    0.35
  17   1  -2    0.09    0.44
 -17   1   2   -0.38    0.41
 -15  -1   2   40.70    1.52
 -15  -1   2   42.75    1.57
  15  -1  -2   43.93    1.51
 -15   1   2   43.20    1.58
 -15   1   2   41.38    1.49
  15   1  -2   41.28    1.56
 -13  -1   2   17.81    0.90
 -13  -1   2   19.37    0.93
  13  -1  -2   19.12    0.88
  13   1  -2   17.50    0.91
 -13   1   2   21.04    0.92
  13   1  -2   19.02    0.90
 -13   1   2   17.46    0.89
 -11  -1   2   14.77    0.74
 -11  -1   2   15.92    0.81
  11  -1  -2   14.70    0.71
  11   1  -2   14.67    0.74
  11   1  -2   12.59    0.72
 -11   1   2   13.90    0.73
 -11   1   2   12.91    0.71
   9  -1  -2   69.68    1.84
  -9  -1   2   67.89    1.91
  -9  -1   2   69.88    1.87
   9   1  -2   68.90    1.88
  -9   1   2   63.50    1.83
  -9   1   2   69.70    1.87
   9   1  -2   71.57    1.94
  -7  -1   2  133.58    3.20
  -7  -1   2  137.58    3.32
   7  -1  -2  146.07    3.24
  -7   1   2  138.43    3.26
   7   1  -2  136.36    3.32
  -7   1   2  132.98    3.21
   7   1  -2  137.12    3.28
  -5  -1   2  163.76    4.02
   5  -1  -2  174.94    3.96
  -5  -1   2  178.16    3.92
   5   1  -2  162.50    4.00
  -5   1   2  177.54    4.00
  -5   1   2  184.84    3.93
   5   1  -2  186.75    4.07
   3  -1  -2   67.62    1.59
  -3  -1   2   67.94    1.55
  -3  -1   2   65.87    1.64
  -3   1   2   69.48    1.56
   3   1  -2   68.56    1.63
  -3   1   2   66.14    1.63
  -3   1   2   65.33    1.59
   3   1  -2   67.30    1.66
  -1  -1   2  229.65    4.95
  -1   1   2  227.01    4.88
   1   1  -2  231.01    4.86
  -1   1   2  215.94    5.00
   1   1  -2  230.00    5.03
   1   1  -2  233.31    4.95
  -1   1   2  223.56    4.98
   1  -1   2   26.30    0.72
  -1  -1  -2   26.39    0.68
   1  -1   2   26.31    0.74
   1   1   2   25.13    0.73
  -1   1  -2   27.20    0.67
   1   1   2   25.30    0.68
   1   1   2   25.50    0.70
   1   1   2   25.79    0.66
   3  -1   2  353.02    7.64
  -3  -1  -2  343.99    7.53
   3  -1   2  354.86    7.52
   3   1   2  349.00    7.60
  -3   1  -2  345.78    7.52
   3   1   2  342.60    7.45
  -5  -1  -2  147.99    3.57
   5  -1   2  158.47    3.60
   5  -1   2  157.95    3.60
  -5   1  -2  154.59    3.44
   5   1   2  159.61    3.70
   5   1   2  158.99    3.58
  -5   1  -2  152.15    3.57
   5   1   2  155.05    3.55
   7  -1   2  180.12    4.26
  -7  -1  -2  182.76    4.26
   7  -1   2  184.62    4.26
  -7   1  -2  184.60    4.10
   7   1   2  186.43    4.22
   7   1   2  184.18    4.35
  -7   1  -2  181.88    4.25
   7   1   2  174.73    4.21
   9  -1   2   33.66    1.25
  -9  -1  -2   34.17    1.20
   9  -1   2   35.86    1.16
  -9   1  -2   35.48    1.05
   9   1   2   35.38    1.23
   9   1   2   33.99    1.12
  -9   1  -2   34.44    1.20
  11  -1   2   73.51    2.06
 -11  -1  -2   72.93    2.13
  11  -1   2   71.25    2.17
 -11  -1  -2   69.48    2.01
  11   1   2   72.18    2.16
 -11   1  -2   74.35    2.14
 -11   1  -2   72.73    1.93
  11   1   2   74.32    2.02
  13  -1   2    1.25    0.37
 -13  -1  -2    1.72    0.44
 -13  -1  -2    0.98    0.33
  13   1   2    1.18    0.37
 -13   1  -2    1.96    0.35
  13   1   2    1.96    0.43
 -13   1  -2    1.64    0.43
 -15  -1  -2   10.56    0.76
 -15  -1  -2    8.73    0.79
  15  -1   2    8.85    0.75
 -15   1  -2    9.54    0.87
  15   1   2    9.59    0.75
 -15   1  -2    8.09    0.64
  15   1   2    7.79    0.76
 -17  -1  -2   11.58    0.84
  17  -1   2   11.46    0.89
 -17  -1  -2   11.62    0.97
  17   1   2   12.30    1.02
 -17   1  -2   12.07    0.80
  17   1   2   11.18    0.83
 -17   1  -2   11.99    0.96
  19  -1   2    4.35    0.70
 -19  -1  -2    3.66    0.61
 -19  -1  -2    5.13    0.81
 -19   1  -2    4.99    0.78
  19   1   2    5.51    0.85
 -21  -1  -2   13.32    1.27
  21   1   2   13.52    1.23
 -21   1  -2    9.96    1.13
 -23  -1  -2   -0.12    0.65
 -23   1  -2    0.51    0.70
  23   1   2   -0.37    0.72
 -25  -1  -2    0.22    0.76
 -25   1  -2    0.83    0.85
 -26  -2   2    1.26    0.71
 -26  -2   2    1.02    0.76
 -26   2   2    0.77    0.85
  26   2  -2   -0.03    0.84
 -24  -2   2    0.77    0.65
 -24  -2   2   -0.15    0.59
  24   2  -2    0.48    0.76
 -24   2   2   -0.31    0.62
 -22  -2   2    1.33    0.65
 -22  -2   2    1.16    0.62
  22   2  -2    0.18    0.69
 -22   2   2    1.01    0.55
 -22   2   2    2.26    0.71
 -20  -2   2    1.35    0.56
 -20  -2   2    1.67    0.56
 -20   2   2    0.35    0.54
 -20   2   2    1.66    0.53
  20   2  -2    2.02    0.66
  18  -2  -2    0.39    0.40
 -18  -2   2    0.99    0.54
 -18  -2   2    0.42    0.42
 -18   2   2   -0.53    0.47
 -18   2   2    0.32    0.42
  18   2  -2    0.97    0.56
  18   2  -2    0.82    0.46
 -16  -2   2   14.82    0.98
  16  -2  -2   13.87    0.83
 -16  -2   2   14.87    0.93
  16   2  -2   13.33    1.00
 -16   2   2   12.96    0.90
  16   2  -2   13.79    0.94
 -16   2   2   13.81    0.87
  14  -2  -2    4.23    0.50
 -14  -2   2    3.28    0.53
 -14  -2   2    4.12    0.57
 -14   2   2    3.99    0.56
 -14   2   2    3.97    0.53
  14   2  -2    4.42    0.60
  14   2  -2    3.69    0.54
 -12  -2   2   24.05    1.06
 -12  -2   2   22.76    1.02
  12  -2  -2   22.85    0.90
  12   2  -2   23.67    1.03
 -12   2   2   24.15    1.04
  12   2  -2   23.76    1.06
 -12   2   2   22.46    0.94
  10  -2  -2   15.14    0.66
 -10  -2   2   14.30    0.72
 -10  -2   2   15.06    0.80
 -10   2   2   15.03    0.72
 -10   2   2   14.37    0.72
  10   2  -2   13.96    0.77
  10   2  -2   14.66    0.78
  -8  -2   2   13.43    0.71
   8  -2  -2   13.13    0.55
  -8  -2   2   12.28    0.63
  -8   2   2   13.95    0.64
  -8   2   2   12.54    0.61
   8   2  -2   12.67    0.67
   8   2  -2   12.90    0.69
  -6  -2   2    0.76    0.23
   6  -2  -2    0.49    0.16
   6   2  -2    0.16    0.23
  -6   2   2    0.31    0.21
  -6   2   2    0.18    0.21
   6   2  -2    0.65    0.26
   4  -2  -2  636.42   13.47
  -4  -2   2  618.48   13.31
  -4   2   2  627.86   13.50
   4   2  -2  613.74   13.65
  -4   2   2  632.31   13.33
   4   2  -2  617.17   13.31
   4   2  -2  616.97   13.54
  -4   2   2  622.51   13.48
  -2   2   2    3.08    0.21
  -2   2   2    2.91    0.26
  -2   2   2    2.95    0.28
   2   2  -2    3.89    0.25
   2   2  -2    3.56    0.32
   2   2  -2    3.54    0.27
   0   2   2   74.73    1.81
   0   2  -2   76.20    1.79
   0   2   2   74.97    1.80
   0   2  -2   75.62    1.76
   0   2   2   74.05    1.78
   0   2  -2   76.03    1.75
   2  -2   2  893.19   18.66
   2  -2   2  878.40   19.36
  -2  -2  -2  886.45   18.79
  -2   2  -2  897.78   18.76
   2   2   2  875.30   19.17
   2   2   2  864.91   18.66
   2   2   2  877.13   19.02
   2   2   2  873.37   18.78
  -2   2  -2  901.39   19.06
   4  -2   2   34.70    0.91
  -4  -2  -2   33.34    1.00
   4  -2   2   33.26    1.00
   4   2   2   33.23    0.94
   4   2   2   33.72    1.03
  -4   2  -2   32.72    0.98
   4   2   2   33.57    1.06
  -4   2  -2   33.49    0.81
   6  -2   2    0.89    0.20
  -6  -2  -2    0.69    0.25
   6  -2   2    0.45    0.26
   6   2   2    0.89    0.27
   6   2   2    0.93    0.28
  -6   2  -2    0.42    0.23
  -6   2  -2    0.55    0.15
  -8  -2  -2   -0.26    0.23
   8  -2   2    0.03    0.21
   8  -2   2    0.21    0.26
  -8   2  -2    0.12    0.25
  -8   2  -2    0.17    0.17
   8   2   2    0.47    0.28
   8   2   2    0.30    0.29
 -10  -2  -2    0.99    0.34
  10  -2   2    1.67    0.40
  10  -2   2    1.53    0.32
 -10   2  -2    2.17    0.29
  10   2   2    2.41    0.41
  10   2   2    2.03    0.44
 -10   2  -2    1.65    0.40
 -12  -2  -2   50.37    1.69
  12  -2   2   50.45    1.75
  12  -2   2   48.62    1.54
 -12   2  -2   50.87    1.45
  12   2   2   47.78    1.58
 -12   2  -2   49.38    1.67
  12   2   2   49.44    1.72
 -14  -2  -2   45.78    1.60
  14  -2   2   44.04    1.51
 -14  -2  -2   46.69    1.70
 -14   2  -2   45.40    1.42
 -14   2  -2   44.08    1.65
  14   2   2   43.93    1.68
  14   2   2   46.00    1.59
 -16  -2  -2   31.35    1.32
  16  -2   2   30.91    1.27
 -16  -2  -2   28.58    1.39
  16   2   2   29.50    1.31
 -16   2  -2   29.82    1.17
 -16   2  -2   28.99    1.39
  16   2   2   29.95    1.41
 -18  -2  -2    0.38    0.44
  18  -2   2    0.71    0.46
 -18  -2  -2    0.83    0.54
  18   2   2    0.53    0.46
  18   2   2    0.66    0.55
 -18   2  -2    0.98    0.59
 -20  -2  -2    4.96    0.90
 -20  -2  -2    3.40    0.70
 -20   2  -2    4.00    0.84
  20   2   2    4.47    0.87
 -22  -2  -2    4.44    0.87
  22   2   2    5.71    1.01
 -22   2  -2    3.80    0.89
 -24  -2  -2    0.40    0.76
 -24   2  -2    1.05    0.83
  24   2   2   -0.26    0.73
 -27  -3   2    1.39    0.81
 -27  -3   2    0.88    0.79
  27   3  -2    1.16    0.98
 -27   3   2    1.52    0.98
 -25  -3   2    3.82    0.90
 -25  -3   2    2.95    0.92
 -25   3   2    4.64    0.92
  25   3  -2    4.04    1.07
 -23  -3   2   12.92    1.22
 -23  -3   2   12.55    1.24
 -23   3   2   13.00    1.32
  23   3  -2   12.02    1.29
 -21  -3   2    0.83    0.57
 -21  -3   2    0.41    0.55
 -21   3   2    0.28    0.57
  21   3  -2    0.24    0.53
 -21   3   2    0.58    0.50
  21   3  -2    0.21    0.59
 -19  -3   2    3.31    0.66
 -19  -3   2    3.18    0.68
  19   3  -2    2.49    0.65
 -19   3   2    3.23    0.60
 -19   3   2    2.97    0.71
  19   3  -2    1.37    0.63
 -17  -3   2    1.88    0.57
 -17  -3   2    1.28    0.49
 -17   3   2    2.37    0.50
  17   3  -2    2.00    0.58
  17   3  -2    1.90    0.58
 -17   3   2    1.23    0.50
 -15  -3   2    0.41    0.43
 -15  -3   2    2.53    0.56
  15  -3  -2    1.59    0.38
 -15   3   2    2.58    0.51
 -15   3   2    2.27    0.47
  15   3  -2    2.81    0.56
  15   3  -2    1.73    0.53
  13  -3  -2   29.03    1.03
 -13  -3   2   26.07    1.17
 -13  -3   2   30.55    1.29
  13   3  -2   28.06    1.25
 -13   3   2   29.73    1.14
  13   3  -2   28.60    1.25
 -13   3   2   28.10    1.17
  11  -3  -2    9.46    0.51
 -11  -3   2    9.38    0.64
 -11   3   2   10.89    0.66
  11   3  -2    9.57    0.71
  11   3  -2    9.98    0.70
 -11   3   2    6.92    0.56
  -9  -3   2    0.27    0.25
   9  -3  -2    0.84    0.21
  -9   3   2    0.92    0.29
  -9   3   2    1.60    0.33
   9   3  -2    0.96    0.33
   9   3  -2    0.30    0.29
   7  -3  -2   11.92    0.43
  -7  -3   2   12.42    0.59
  -7   3   2   12.47    0.60
   7   3  -2   11.53    0.65
   7   3  -2   11.94    0.66
  -7   3   2   11.97    0.59
  -5  -3   2   22.56    0.77
   5   3  -2   21.70    0.83
  -5   3   2   22.23    0.61
   5   3  -2   22.70    0.77
   5   3  -2   21.92    0.86
  -5   3   2   22.00    0.80
  -5   3   2   22.33    0.77
   3   3  -2  715.24   15.52
  -3   3   2  693.85   15.21
  -3   3   2  706.14   15.37
  -3   3   2  719.26   15.31
   3   3  -2  712.10   15.41
   3   3  -2  712.45   15.19
   1   3  -2  144.03    3.25
   1   3  -2  142.69    3.28
   1   3  -2  144.09    3.27
  -1   3   2  142.39    3.23
  -1   3   2  134.52    3.26
  -1   3   2  141.61    3.30
   1  -3   2   20.56    0.70
   1  -3   2   21.09    0.64
  -1   3  -2   20.27    0.69
   1   3   2   18.87    0.70
  -1   3  -2   19.66    0.62
   1   3   2   20.17    0.72
   1   3   2   19.43    0.69
  -1   3  -2   19.72    0.62
   3  -3   2  126.09    2.84
   3  -3   2  123.91    2.92
  -3  -3  -2  123.50    2.95
  -3   3  -2  128.15    2.95
   3   3   2  122.24    2.96
  -3   3  -2  127.86    2.80
   3   3   2  124.34    3.04
   3   3   2  121.62    3.00
   5  -3   2  258.22    5.62
   5  -3   2  250.67    5.69
  -5  -3  -2  255.63    5.74
  -5   3  -2  255.55    5.54
   5   3   2  251.97    5.90
  -5   3  -2  247.66    5.69
   5   3   2  250.44    5.82
   5   3   2  258.17    5.74
  -7  -3  -2  143.14    3.49
   7  -3   2  147.85    3.32
   7  -3   2  141.35    3.47
   7   3   2  138.43    3.52
  -7   3  -2  143.93    3.47
   7   3   2  142.07    3.60
  -7   3  -2  142.20    3.23
   9  -3   2   36.99    1.09
   9  -3   2   36.94    1.32
  -9  -3  -2   34.05    1.24
  -9   3  -2   35.32    1.26
   9   3   2   35.21    1.32
   9   3   2   34.90    1.27
  -9   3  -2   35.68    1.01
 -11  -3  -2  267.64    6.29
  11  -3   2  265.94    6.30
  11  -3   2  268.45    6.12
 -11   3  -2  259.53    6.24
  11   3   2  264.85    6.43
  11   3   2  267.02    6.32
 -11   3  -2  271.32    6.01
 -13  -3  -2   14.45    0.90
  13  -3   2   13.82    0.93
  13  -3   2   12.66    0.71
 -13   3  -2   12.71    0.66
 -13   3  -2   14.23    0.92
  13   3   2   12.53    0.89
  13   3   2   13.34    0.87
  15  -3   2    2.22    0.44
 -15  -3  -2    2.44    0.58
 -15   3  -2    2.32    0.59
 -15   3  -2    1.64    0.37
  15   3   2    2.34    0.57
  15   3   2    1.88    0.50
 -17  -3  -2    0.77    0.47
 -17  -3  -2    0.50    0.57
  17   3   2    1.45    0.60
 -17   3  -2    1.56    0.58
  17   3   2    0.84    0.52
 -19  -3  -2    0.36    0.61
 -19  -3  -2   -0.20    0.48
 -19   3  -2    0.41    0.57
  19   3   2   -0.04    0.56
  19   3   2    0.13    0.53
 -21  -3  -2    0.97    0.58
 -21  -3  -2    0.89    0.74
  21   3   2    1.35    0.71
 -21   3  -2    0.97    0.72
 -23  -3  -2    4.22    0.99
 -23   3  -2    1.48    0.83
  23   3   2    1.19    0.86
 -25  -3  -2    0.53    0.86
 -25   3  -2    0.67    0.81
  25   3   2    0.43    0.81
 -26  -4   2    1.61    0.86
 -26  -4   2    0.63    0.78
 -26   4   2    0.44    0.80
  26   4  -2    0.92    0.89
 -24  -4   2    1.72    0.79
 -24  -4   2    1.56    0.75
  24   4  -2    1.34    0.91
  24   4  -2    1.53    0.79
 -24   4   2    1.68    0.77
 -22  -4   2    3.63    0.88
 -22  -4   2    3.47    0.85
  22   4  -2    3.37    0.84
  22   4  -2    3.16    0.85
 -22   4   2    2.38    0.75
 -20  -4   2    0.54    0.55
 -20  -4   2    0.30    0.59
  20   4  -2    0.69    0.64
 -20   4   2    0.43    0.56
  20   4  -2    0.77    0.58
 -20   4   2    0.39    0.47
 -18  -4   2   12.15    1.11
 -18  -4   2   12.63    1.03
  18   4  -2   12.55    1.10
  18   4  -2   12.32    1.12
 -18   4   2   13.71    1.04
 -18   4   2   14.94    0.95
 -16  -4   2    2.27    0.55
 -16  -4   2    1.80    0.53
  16   4  -2    2.39    0.62
 -16   4   2    2.04    0.46
  16   4  -2    2.33    0.59
 -16   4   2    3.32    0.60
 -14  -4   2   18.16    1.02
 -14  -4   2   18.21    1.05
 -14   4   2   18.41    1.00
 -14   4   2   20.72    0.95
  14   4  -2   16.40    1.01
  14   4  -2   18.29    1.12
  12  -4  -2   20.96    0.76
 -12  -4   2   20.27    1.00
 -12   4   2   20.88    1.01
  12   4  -2   20.72    1.04
 -12   4   2   20.75    0.92
  12   4  -2   21.91    1.10
 -10  -4   2    6.02    0.59
  10  -4  -2    5.93    0.35
  10   4  -2    6.07    0.66
  10   4  -2    5.58    0.59
 -10   4   2    6.02    0.54
 -10   4   2    5.36    0.50
   8  -4  -2   52.56    1.25
  -8  -4   2   52.58    1.55
  -8   4   2   52.23    1.51
   8   4  -2   51.63    1.65
  -8   4   2   51.51    1.26
   8   4  -2   51.41    1.66
  -8   4   2   49.36    1.54
  -6  -4   2   23.80    0.88
  -6   4   2   22.61    0.86
   6   4  -2   21.80    0.94
  -6   4   2   24.90    0.61
   6   4  -2   24.13    0.89
  -6   4   2   25.46    0.92
   6   4  -2   23.76    0.95
   4   4  -2    3.87    0.42
  -4   4   2    3.54    0.39
   4   4  -2    4.20    0.45
  -4   4   2    3.82    0.38
  -4   4   2    4.13    0.22
   4   4  -2    4.09    0.43
  -2   4   2    6.95    0.51
   2   4  -2    6.54    0.47
   2   4  -2    7.34    0.49
   2   4  -2    7.24    0.46
  -2   4   2    6.82    0.45
  -2   4   2    6.93    0.35
   0  -4   2    6.47    0.41
   0   4   2    5.13    0.42
   0   4   2    6.03    0.45
   0   4   2    5.60    0.39
   0   4  -2    5.83    0.38
   0   4  -2    5.47    0.36
   0   4  -2    5.21    0.46
   2  -4   2  129.12    3.01
   2  -4   2  127.39    2.95
  -2   4  -2  128.95    3.08
  -2   4  -2  130.11    2.98
  -2   4  -2  131.95    2.94
   2   4   2  127.77    3.12
   2   4   2  123.00    3.13
   2   4   2  128.17    3.10
  -4  -4  -2  105.36    2.62
   4  -4   2  102.72    2.54
   4  -4   2  104.94    2.38
   4   4   2  104.37    2.69
  -4   4  -2  100.46    2.58
  -4   4  -2  104.41    2.42
   4   4   2  102.56    2.61
   4   4   2  105.36    2.69
   6  -4   2    1.72    0.35
  -6  -4  -2    0.95    0.31
   6  -4   2    1.47    0.18
   6   4   2    0.84    0.33
   6   4   2    1.20    0.32
  -6   4  -2    1.20    0.31
   6   4   2    1.04    0.34
  -6   4  -2    1.29    0.21
  -8  -4  -2   40.59    1.38
   8  -4   2   38.92    1.38
   8  -4   2   43.15    1.14
   8   4   2   42.63    1.50
  -8   4  -2   42.00    1.13
   8   4   2   40.05    1.41
  -8   4  -2   39.43    1.35
  10  -4   2    0.36    0.36
  10  -4   2    0.16    0.20
 -10  -4  -2    0.29    0.32
  10   4   2    0.36    0.35
 -10   4  -2    0.20    0.31
 -10   4  -2    0.44    0.20
  10   4   2   -0.43    0.34
  12  -4   2    2.59    0.52
  12  -4   2    2.19    0.34
 -12  -4  -2    2.76    0.54
 -12   4  -2    3.00    0.51
  12   4   2    1.63    0.45
 -12   4  -2    2.23    0.32
  12   4   2    1.72    0.50
 -14  -4  -2    2.76    0.61
  14  -4   2    1.48    0.52
 -14   4  -2    1.85    0.35
  14   4   2    2.26    0.55
 -14   4  -2    1.14    0.46
  14   4   2    1.37    0.53
 -16  -4  -2    2.39    0.62
  16   4   2    2.52    0.64
  16   4   2    2.94    0.72
 -16   4  -2    2.41    0.66
 -18  -4  -2    0.65    0.49
 -18  -4  -2   -0.10    0.49
  18   4   2    0.65    0.52
 -18   4  -2   -0.14    0.50
  18   4   2    0.27    0.65
 -20  -4  -2    0.94    0.56
 -20  -4  -2    2.25    0.70
 -20   4  -2    0.98    0.67
  20   4   2    0.63    0.75
  20   4   2    1.04    0.62
 -22  -4  -2    3.12    0.84
 -22  -4  -2    3.41    0.80
 -22   4  -2    3.78    0.88
  22   4   2    5.22    1.07
 -24  -4  -2    0.74    0.77
  24   4   2    1.57    0.96
 -24   4  -2    1.75    0.88
 -25  -5   2   -0.57    0.68
 -25  -5   2    1.43    0.81
 -25   5   2    0.24    0.79
  25   5  -2    0.21    0.78
  25   5  -2    0.92    0.89
 -23  -5   2   17.59    1.48
 -23  -5   2   16.10    1.36
  23   5  -2   14.26    1.48
  23   5  -2   16.21    1.48
 -23   5   2   14.90    1.33
 -21  -5   2   25.77    1.50
 -21  -5   2   26.55    1.64
  21   5  -2   25.45    1.61
 -21   5   2   24.23    1.48
  21   5  -2   22.82    1.59
 -19  -5   2   24.37    1.44
 -19  -5   2   25.46    1.41
  19   5  -2   26.16    1.48
  19   5  -2   22.75    1.57
 -19   5   2   23.41    1.21
 -19   5   2   23.58    1.36
 -17  -5   2   42.92    1.80
 -17  -5   2   46.64    1.94
  17   5  -2   46.99    1.93
 -17   5   2   49.85    1.84
 -17   5   2   42.52    1.60
  17   5  -2   39.17    1.85
 -15  -5   2    0.61    0.43
 -15   5   2    0.51    0.43
 -15   5   2    0.31    0.35
  15   5  -2    0.63    0.51
  15   5  -2    0.53    0.48
 -13  -5   2    4.61    0.61
  13   5  -2    6.01    0.79
  13   5  -2    5.27    0.71
 -13   5   2    5.82    0.70
 -13   5   2    5.80    0.59
 -11  -5   2    6.75    0.62
  11   5  -2    7.75    0.72
  11   5  -2    6.27    0.67
 -11   5   2    6.83    0.68
 -11   5   2    7.34    0.58
  -9  -5   2   70.27    2.06
  -9   5   2   71.97    2.01
  -9   5   2   73.83    1.64
   9   5  -2   70.66    2.20
   9   5  -2   72.75    2.18
  -9   5   2   68.98    2.07
   9   5  -2   72.23    2.07
  -7  -5   2   58.15    1.71
   7   5  -2   59.76    1.81
   7   5  -2   56.64    1.79
  -7   5   2   57.24    1.67
   7   5  -2   57.48    1.71
  -7   5   2   55.80    1.71
  -5   5   2    0.84    0.13
   5   5  -2    0.68    0.29
  -5   5   2    0.43    0.28
  -5   5   2    0.82    0.27
   5   5  -2    0.55    0.32
   5   5  -2    1.09    0.32
  -3   5   2    3.18    0.27
  -3   5   2    2.86    0.37
   3   5  -2    3.01    0.42
   3   5  -2    2.87    0.39
   3   5  -2    2.23    0.36
  -3   5   2    2.82    0.40
  -1   5   2   34.85    1.20
  -1   5   2   34.77    1.04
   1   5  -2   36.03    1.18
  -1   5   2   35.84    1.18
   1   5  -2   34.26    1.14
   1   5  -2   36.90    1.11
   1  -5   2    3.16    0.36
   1   5   2    3.27    0.36
  -1   5  -2    2.92    0.31
  -1   5  -2    4.20    0.48
   1   5   2    2.97    0.42
   1   5   2    2.94    0.42
  -1   5  -2    3.41    0.37
   3  -5   2    3.38    0.34
   3  -5   2    3.43    0.28
   3   5   2    3.20    0.45
  -3   5  -2    4.01    0.36
  -3   5  -2    3.80    0.44
  -3   5  -2    3.28    0.27
   3   5   2    3.32    0.45
   3   5   2    3.63    0.47
   5  -5   2    9.13    0.55
  -5  -5  -2    9.74    0.63
   5  -5   2    9.80    0.36
   5   5   2   10.73    0.73
   5   5   2    9.77    0.63
   5   5   2    9.54    0.65
  -5   5  -2    8.81    0.60
  -5   5  -2   10.43    0.48
  -7  -5  -2   13.50    0.80
   7  -5   2   13.56    0.46
   7  -5   2   11.71    0.69
   7   5   2   12.83    0.79
   7   5   2   13.37    0.80
   7   5   2   13.97    0.82
  -7   5  -2   12.65    0.77
  -7   5  -2   13.00    0.56
   9  -5   2    5.27    0.57
   9  -5   2    5.35    0.34
  -9  -5  -2    6.08    0.59
  -9   5  -2    5.22    0.57
   9   5   2    5.14    0.62
   9   5   2    5.27    0.62
  -9   5  -2    4.75    0.39
 -11  -5  -2   23.68    1.11
  11  -5   2   22.28    1.10
 -11   5  -2   22.61    1.11
 -11   5  -2   22.89    0.82
  11   5   2   22.24    1.17
  11   5   2   21.85    1.16
 -13  -5  -2   34.94    1.48
  13  -5   2   35.77    1.50
 -13   5  -2   32.73    1.45
  13   5   2   35.42    1.55
 -13   5  -2   34.27    1.18
  13   5   2   31.41    1.43
  15  -5   2   30.46    1.55
 -15  -5  -2   31.32    1.50
  15   5   2   29.13    1.46
 -15   5  -2   29.19    1.44
  15   5   2   27.21    1.46
 -17  -5  -2   -0.14    0.49
  17   5   2    0.81    0.60
  17   5   2   -0.10    0.57
 -17   5  -2    0.37    0.58
 -19  -5  -2    0.14    0.64
 -19  -5  -2    0.14    0.58
 -19   5  -2   -0.24    0.64
  19   5   2    0.20    0.70
  19   5   2    0.41    0.63
 -21  -5  -2    3.30    0.86
 -21  -5  -2    3.77    0.84
 -21   5  -2    4.27    0.97
  21   5   2    2.47    0.83
  21   5   2    5.32    1.06
 -23  -5  -2   17.27    1.60
 -23  -5  -2   14.53    1.36
 -23   5  -2   16.63    1.46
  23   5   2   12.17    1.48
 -24  -6   2    1.21    0.85
 -24  -6   2    2.77    0.95
  24   6  -2    1.36    0.92
  24   6  -2    2.35    0.96
 -24   6   2    1.13    0.76
 -22  -6   2    1.34    0.82
 -22  -6   2    0.24    0.66
  22   6  -2    1.16    0.82
  22   6  -2    0.63    0.81
 -22   6   2    0.86    0.73
 -20  -6   2    5.95    0.93
 -20  -6   2    6.96    1.04
 -20   6   2    4.74    0.90
  20   6  -2    5.55    1.06
  20   6  -2    6.39    1.04
 -18  -6   2    8.25    1.10
 -18  -6   2    9.41    0.97
  18   6  -2   10.61    1.18
 -18   6   2   10.50    0.87
 -18   6   2   10.64    1.09
  18   6  -2    8.76    1.08
 -16  -6   2    0.43    0.52
 -16   6   2    1.11    0.56
  16   6  -2   -0.31    0.49
 -16   6   2    0.77    0.42
  16   6  -2    0.42    0.55
 -14  -6   2    3.39    0.59
  14   6  -2    3.45    0.69
 -14   6   2    4.13    0.59
 -14   6   2    3.19    0.58
  14   6  -2    4.04    0.68
 -12  -6   2   21.47    1.08
 -12   6   2   22.89    1.02
 -12   6   2   22.89    1.16
  12   6  -2   21.97    1.24
  12   6  -2   21.55    1.18
 -10  -6   2    1.48    0.41
 -10   6   2    2.16    0.41
  10   6  -2    1.93    0.43
 -10   6   2    2.08    0.46
  10   6  -2    1.44    0.49
  10   6  -2    2.74    0.52
  -8  -6   2    4.09    0.52
  -8   6   2    4.15    0.51
  -8   6   2    2.86    0.47
   8   6  -2    3.76    0.58
   8   6  -2    3.86    0.52
   8   6  -2    4.09    0.58
  -6  -6   2   99.02    2.68
   6   6  -2   99.31    2.68
  -6   6   2  102.17    2.76
  -6   6   2  105.11    2.67
   6   6  -2  104.02    2.81
   6   6  -2   99.92    2.76
   4  -6  -2    6.43    0.39
  -4   6   2    5.06    0.59
   4   6  -2    7.03    0.56
   4   6  -2    6.34    0.56
   4   6  -2    6.62    0.57
  -4   6   2    6.44    0.55
  -4   6   2    6.87    0.33
   2  -6  -2   14.30    0.46
  -2   6   2   12.40    0.76
   2   6  -2   13.29    0.76
   2   6  -2   12.57    0.70
  -2   6   2   13.49    0.55
  -2   6   2   13.33    0.73
   2   6  -2   12.66    0.66
   0  -6   2  176.85    4.08
   0  -6  -2  178.69    3.76
   0   6   2  173.25    4.28
   0   6  -2  180.53    4.27
   0   6   2  179.99    4.31
   0   6   2  176.07    4.17
   0   6  -2  173.10    4.22
   0   6  -2  177.12    4.14
   2  -6   2  475.21   10.20
  -2   6  -2  464.66   10.39
   2   6   2  458.16   10.53
  -2   6  -2  480.81   10.46
   2   6   2  467.41   10.58
  -2   6  -2  477.83   10.31
   2   6   2  461.25   10.44
   4  -6   2  123.05    2.81
   4  -6   2  123.10    3.00
   4   6   2  119.72    3.16
  -4   6  -2  122.17    2.97
   4   6   2  123.03    3.24
   4   6   2  121.35    3.16
  -4   6  -2  122.20    3.16
   6  -6   2   17.84    0.84
  -6  -6  -2   16.95    0.89
   6  -6   2   18.29    0.53
   6   6   2   18.20    0.91
   6   6   2   18.83    1.01
   6   6   2   17.99    0.92
  -6   6  -2   19.14    0.91
  -6   6  -2   18.45    0.72
  -8  -6  -2    3.51    0.55
   8  -6   2    3.99    0.52
   8   6   2    3.04    0.54
  -8   6  -2    3.06    0.36
   8   6   2    3.78    0.56
   8   6   2    3.30    0.58
  -8   6  -2    3.39    0.54
 -10  -6  -2   -0.31    0.31
  10  -6   2    0.09    0.34
 -10   6  -2    0.17    0.24
  10   6   2   -0.63    0.34
 -10   6  -2   -0.70    0.30
  10   6   2    0.42    0.41
 -12  -6  -2  121.26    3.42
  12  -6   2  121.58    3.40
 -12   6  -2  120.59    3.10
  12   6   2  123.91    3.56
 -12   6  -2  125.78    3.43
  12   6   2  125.38    3.54
  14  -6   2   45.79    1.89
 -14  -6  -2   50.32    1.88
  14   6   2   47.52    1.90
  14   6   2   47.98    1.96
 -14   6  -2   46.07    1.81
  16  -6   2   -0.43    0.58
 -16  -6  -2    0.44    0.52
  16   6   2    0.26    0.59
 -16   6  -2    0.31    0.57
  16   6   2   -0.31    0.50
 -18  -6  -2    1.81    0.69
  18   6   2    2.01    0.83
 -18   6  -2    2.65    0.73
  18   6   2    1.73    0.73
 -20  -6  -2    2.11    0.77
  20   6   2    1.82    0.83
 -20   6  -2    0.45    0.66
  20   6   2    2.29    0.83
 -22  -6  -2    2.50    0.76
 -22  -6  -2   -0.36    0.76
  22   6   2   -0.40    0.74
  22   6   2    0.17    0.81
 -22   6  -2    0.13    0.65
 -24  -6  -2    0.53    0.88
  24   6   2    0.31    0.87
 -24   6  -2   -0.43    0.72
 -25  -7   2    0.19    0.77
 -25  -7   2    1.08    0.81
  25   7  -2    1.39    0.88
  25   7  -2    0.80    1.05
 -25   7   2    0.67    0.75
 -23  -7   2    0.46    0.73
 -23  -7   2    0.25    0.76
  23   7  -2   -0.44    0.74
  23   7  -2   -0.59    0.87
 -23   7   2    0.09    0.76
 -21  -7   2    0.32    0.72
 -21  -7   2   -1.12    0.58
  21   7  -2   -0.02    0.75
  21   7  -2    0.42    0.72
 -21   7   2   -0.61    0.67
 -19  -7   2    0.71    0.63
 -19  -7   2    1.21    0.64
 -19   7   2    0.85    0.68
  19   7  -2    0.84    0.65
  19   7  -2   -0.03    0.63
 -17  -7   2    3.05    0.67
 -17   7   2    3.05    0.59
  17   7  -2    3.39    0.78
  17   7  -2    4.05    0.87
 -17   7   2    3.93    0.78
 -15  -7   2   13.83    1.06
 -15   7   2   10.12    0.95
  15   7  -2    9.00    0.99
  15   7  -2   10.30    1.05
 -15   7   2   10.59    0.82
 -13  -7   2    0.77    0.44
  13   7  -2   -0.16    0.53
 -13   7   2    0.81    0.40
 -13   7   2    0.93    0.46
  13   7  -2   -0.48    0.43
 -11  -7   2    0.40    0.42
  11   7  -2    0.39    0.43
 -11   7   2   -0.22    0.31
 -11   7   2    0.15    0.43
  11   7  -2    0.39    0.44
  11   7  -2    0.34    0.41
  -9  -7   2    0.72    0.38
   9   7  -2    1.00    0.40
  -9   7   2    1.24    0.39
   9   7  -2    2.13    0.50
   9   7  -2   -0.08    0.43
  -9   7   2    0.96    0.42
  -7  -7   2   49.68    1.67
  -7   7   2   48.12    1.59
   7   7  -2   48.59    1.74
   7   7  -2   51.49    1.70
   7   7  -2   49.84    1.74
  -7   7   2   49.39    1.72
   5  -7  -2   21.72    0.80
   5   7  -2   24.67    1.07
  -5   7   2   22.94    1.11
   5   7  -2   22.70    1.01
  -5   7   2   22.13    1.00
   5   7  -2   22.75    1.07
  -5   7   2   23.57    0.66
   3  -7  -2   54.09    1.39
  -3   7   2   57.01    1.45
  -3   7   2   54.55    1.71
   3   7  -2   54.06    1.68
   3   7  -2   53.56    1.72
   3   7  -2   55.09    1.78
  -3   7   2   55.26    1.79
  -1  -7   2   22.40    0.85
   1  -7  -2   22.66    0.61
  -1   7   2   22.38    0.99
  -1   7   2   22.89    0.84
   1   7  -2   22.37    0.99
   1   7  -2   20.79    0.87
  -1   7   2   23.26    1.04
   1   7  -2   20.92    0.98
   1  -7   2    0.34    0.22
   1   7   2   -0.19    0.23
  -1   7  -2    0.35    0.35
   1   7   2    0.63    0.35
  -1   7  -2    0.23    0.20
   1   7   2    0.04    0.30
  -1   7  -2   -0.25    0.24
   3  -7   2    4.30    0.35
   3  -7   2    3.59    0.41
   3   7   2    3.57    0.51
  -3   7  -2    2.73    0.48
  -3   7  -2    3.19    0.44
   3   7   2    3.57    0.56
  -3   7  -2    3.69    0.32
   3   7   2    2.87    0.48
   5  -7   2    0.88    0.29
   5  -7   2    0.32    0.15
   5   7   2    0.55    0.44
   5   7   2    0.03    0.32
  -5   7  -2    0.25    0.34
  -5   7  -2    0.73    0.26
   5   7   2    0.52    0.33
   7  -7   2   50.68    1.66
  -7  -7  -2   53.94    1.78
   7   7   2   52.78    1.88
  -7   7  -2   54.89    1.55
   7   7   2   51.23    1.84
  -7   7  -2   53.09    1.79
   7   7   2   50.96    1.77
   9  -7   2    2.52    0.50
  -9  -7  -2    1.01    0.50
   9   7   2    2.20    0.55
   9   7   2    2.89    0.57
  -9   7  -2    3.10    0.54
   9   7   2    2.64    0.56
  -9   7  -2    2.41    0.36
  11  -7   2   19.10    1.11
 -11  -7  -2   18.64    1.14
 -11   7  -2   19.34    0.84
 -11   7  -2   18.99    1.15
  11   7   2   18.44    1.17
  11   7   2   18.96    1.17
  13  -7   2   13.42    1.01
 -13  -7  -2   13.66    1.02
  13   7   2   12.79    1.07
  13   7   2   13.02    1.15
 -13   7  -2   12.97    1.08
 -15  -7  -2    1.40    0.59
  15  -7   2    2.01    0.72
 -15   7  -2    2.55    0.65
  15   7   2    2.15    0.67
  15   7   2    1.25    0.62
 -17  -7  -2    3.31    0.78
  17   7   2    3.26    0.84
  17   7   2    4.13    0.91
 -17   7  -2    2.40    0.70
 -19  -7  -2    0.01    0.62
  19   7   2    1.51    0.78
  19   7   2    0.37    0.76
 -19   7  -2    0.92    0.74
 -21  -7  -2   -0.48    0.64
 -21   7  -2   -1.00    0.69
  21   7   2    0.80    0.82
  21   7   2   -0.70    0.76
 -23  -7  -2   -0.65    0.74
 -23  -7  -2    0.94    0.82
  23   7   2    0.35    0.90
  23   7   2   -0.01    0.90
 -23   7  -2    0.03    0.75
 -24  -8   2    0.48    0.85
 -24  -8   2   -1.42    0.79
  24   8  -2   -1.02    0.92
  24   8  -2   -1.00    0.83
 -24   8   2    0.62    0.78
 -22  -8   2   -0.93    0.73
 -22  -8   2   -0.72    0.74
  22   8  -2    0.79    0.91
  22   8  -2    1.10    1.02
 -22   8   2   -0.94    0.63
 -20  -8   2    1.16    0.71
 -20  -8   2    2.55    0.90
 -20   8   2    1.69    0.76
  20   8  -2    0.80    0.81
  20   8  -2    2.47    0.95
 -18  -8   2    5.76    0.88
 -18   8   2    5.71    0.91
  18   8  -2    6.50    1.11
  18   8  -2    8.01    1.15
 -16  -8   2    4.94    0.79
 -16   8   2    7.10    0.93
  16   8  -2    4.66    0.86
 -16   8   2    6.47    0.80
  16   8  -2    6.07    0.95
 -14  -8   2    0.07    0.52
 -14   8   2    1.08    0.48
  14   8  -2    0.75    0.64
 -14   8   2   -0.18    0.48
  14   8  -2    0.46    0.56
 -12  -8   2    8.37    0.91
  12   8  -2    6.50    0.87
 -12   8   2    6.01    0.70
 -12   8   2    8.49    0.86
  12   8  -2    7.09    0.87
 -10  -8   2    2.82    0.59
 -10   8   2    3.14    0.52
  10   8  -2    2.88    0.56
 -10   8   2    2.05    0.54
  10   8  -2    3.12    0.63
  10   8  -2    3.55    0.64
  -8  -8   2    7.70    0.72
  -8   8   2    8.47    0.71
   8   8  -2    8.43    0.83
   8   8  -2    9.48    0.85
   8   8  -2    9.04    0.77
  -8   8   2    7.93    0.77
   6   8  -2   11.25    0.82
  -6   8   2   12.00    0.87
   6   8  -2   12.93    0.89
  -6   8   2   13.64    0.82
   6   8  -2   11.56    0.85
   4  -8  -2    3.18    0.36
  -4   8   2    4.05    0.32
  -4   8   2    3.83    0.57
   4   8  -2    4.29    0.56
  -4   8   2    3.58    0.62
   4   8  -2    4.29    0.59
   4   8  -2    3.71    0.60
   2  -8  -2   10.99    0.45
  -2  -8   2   10.90    0.62
  -2   8   2   11.37    0.87
   2   8  -2   11.51    0.82
   2   8  -2   12.24    0.70
  -2   8   2   10.76    0.75
   2   8  -2   12.32    0.81
  -2   8   2   12.04    0.58
   0  -8   2   31.28    1.08
   0   8   2   31.47    1.12
   0   8  -2   32.92    1.10
   0   8  -2   32.84    1.26
   0   8  -2   31.56    1.31
   0   8   2   30.08    1.31
   0   8   2   30.47    1.31
   2  -8   2   25.20    0.92
   2   8   2   22.71    1.12
  -2   8  -2   25.26    1.05
  -2   8  -2   22.42    1.11
  -2   8  -2   23.52    0.83
   2   8   2   22.32    1.00
   2   8   2   23.24    1.16
   4  -8   2  149.27    3.66
  -4   8  -2  158.12    3.78
   4   8   2  149.78    3.90
   4   8   2  143.88    4.01
  -4   8  -2  154.50    3.46
   4   8   2  149.36    3.92
  -4   8  -2  145.41    3.92
   6  -8   2   28.15    1.12
  -6  -8  -2   27.37    1.24
   6   8   2   28.00    1.34
   6   8   2   27.56    1.24
  -6   8  -2   27.91    1.08
   6   8   2   27.61    1.26
  -6   8  -2   25.96    1.25
  -8  -8  -2   11.80    0.87
   8  -8   2   10.48    0.75
   8   8   2   10.08    0.88
  -8   8  -2   12.09    0.69
   8   8   2   10.90    0.94
  -8   8  -2   11.25    0.94
   8   8   2   11.67    0.97
  10  -8   2    3.68    0.57
 -10  -8  -2    2.54    0.57
  10   8   2    3.25    0.62
  10   8   2    3.28    0.75
 -10   8  -2    2.62    0.64
 -10   8  -2    3.58    0.47
  10   8   2    3.39    0.65
  12  -8   2   20.20    1.21
 -12  -8  -2   19.78    1.21
  12   8   2   19.94    1.38
 -12   8  -2   19.76    1.21
  12   8   2   20.50    1.30
  14  -8   2    0.22    0.56
 -14  -8  -2    0.69    0.56
  14   8   2    0.06    0.58
  14   8   2    0.76    0.62
 -14   8  -2    0.86    0.57
  16  -8   2   15.32    1.35
 -16  -8  -2   16.54    1.27
  16   8   2   21.52    1.56
  16   8   2   17.43    1.39
 -16   8  -2   17.43    1.38
 -18  -8  -2    8.97    1.18
  18   8   2    7.85    1.16
  18   8   2    9.78    1.30
 -18   8  -2    9.26    1.25
 -20  -8  -2    0.99    0.75
  20   8   2    0.27    0.74
 -20   8  -2    0.31    0.76
  20   8   2    1.07    0.86
 -22  -8  -2    0.50    0.74
 -22   8  -2    1.07    0.79
  22   8   2    2.06    1.00
  22   8   2   -0.29    0.92
 -23  -9   2    0.23    0.79
 -23  -9   2    0.77    0.95
  23   9  -2    0.34    0.90
 -23   9   2    0.01    0.76
  23   9  -2   -1.61    0.94
 -21  -9   2    0.48    0.75
 -21  -9   2    1.42    0.76
 -21   9   2    2.12    0.84
  21   9  -2   -0.22    0.82
  21   9  -2    1.48    0.92
 -19  -9   2    4.39    0.87
  19   9  -2    7.71    1.15
 -19   9   2    3.75    0.86
  19   9  -2    3.51    1.08
 -17  -9   2   16.53    1.35
  17   9  -2   12.92    1.31
 -17   9   2   14.57    1.33
  17   9  -2   13.57    1.37
 -15  -9   2    1.61    0.67
  15   9  -2    1.76    0.74
  15   9  -2    1.96    0.80
 -15   9   2    0.80    0.61
 -15   9   2    2.01    0.56
 -13  -9   2    1.44    0.55
  13   9  -2    1.05    0.64
  13   9  -2    1.64    0.66
 -13   9   2    0.85    0.63
 -13   9   2    0.85    0.48
 -11  -9   2    4.44    0.70
  11   9  -2    5.83    0.85
  11   9  -2    4.91    0.72
  11   9  -2    6.90    0.89
 -11   9   2    5.88    0.84
 -11   9   2    5.38    0.72
  -9  -9   2   89.37    2.69
  -9   9   2   86.38    2.76
   9   9  -2   88.07    2.68
   9   9  -2   86.54    2.78
  -9   9   2   90.61    2.60
   9   9  -2   80.67    2.76
   7   9  -2   21.18    1.19
   7   9  -2   22.44    1.23
  -7   9   2   20.86    1.05
   7   9  -2   22.86    1.22
  -7   9   2   21.90    1.21
  -5   9   2    5.34    0.75
   5   9  -2    6.56    0.79
   5   9  -2    5.48    0.76
   5   9  -2    6.97    0.67
  -5   9   2    7.14    0.74
   3   9  -2   10.26    0.81
  -3   9   2    8.54    0.81
  -3   9   2    7.75    0.50
   3   9  -2    9.29    0.71
  -3   9   2    8.47    0.74
   3   9  -2    7.84    0.80
  -1  -9   2    2.62    0.38
   1   9  -2    1.50    0.48
   1   9  -2    2.77    0.42
  -1   9   2    2.38    0.53
  -1   9   2    2.66    0.38
  -1   9   2    1.79    0.51
   1   9  -2    2.53    0.54
   1  -9   2    8.26    0.58
  -1   9  -2   10.91    0.91
   1   9   2    8.76    0.80
   1   9   2    8.96    0.82
   1   9   2    9.45    0.69
  -1   9  -2    8.71    0.58
  -1   9  -2    9.40    0.77
   3  -9   2    0.32    0.27
   3   9   2    0.14    0.40
  -3   9  -2   -0.08    0.30
  -3   9  -2    0.52    0.43
   3   9   2    0.21    0.41
   3   9   2    0.07    0.34
   5  -9   2   10.52    0.73
   5   9   2    9.14    0.88
  -5   9  -2    9.75    0.72
   5   9   2   11.25    0.90
  -5   9  -2   11.43    0.91
   5   9   2    9.15    0.77
   7  -9   2    5.89    0.64
  -7  -9  -2    5.17    0.73
   7   9   2    5.80    0.83
  -7   9  -2    4.45    0.76
  -7   9  -2    5.68    0.64
   7   9   2    4.83    0.73
   7   9   2    5.11    0.74
   9  -9   2    1.55    0.49
  -9  -9  -2    0.40    0.48
   9   9   2   -0.17    0.45
  -9   9  -2    0.64    0.37
   9   9   2    0.62    0.62
  -9   9  -2    1.17    0.53
   9   9   2    0.86    0.52
  11  -9   2   40.98    1.72
 -11  -9  -2   43.94    1.82
  11   9   2   42.57    1.82
 -11   9  -2   43.99    1.85
  11   9   2   43.94    1.95
  11   9   2   43.67    1.91
 -13  -9  -2    8.50    1.07
  13  -9   2    8.72    1.02
 -13   9  -2    7.64    1.05
  13   9   2    8.58    1.07
  13   9   2    6.76    1.03
  15  -9   2    3.35    0.81
 -15  -9  -2    2.24    0.71
 -15   9  -2    2.83    0.76
  15   9   2    4.62    0.93
  15   9   2    3.90    0.96
 -17  -9  -2    2.91    0.87
 -17   9  -2    3.84    0.92
  17   9   2    2.11    0.87
  17   9   2    3.41    0.98
 -19  -9  -2    1.25    0.85
 -19   9  -2    0.40    0.80
  19   9   2    0.21    0.76
  19   9   2   -0.65    0.77
 -21  -9  -2    0.64    0.78
  21   9   2    2.16    0.99
 -21   9  -2    1.59    0.94
  21   9   2    0.20    0.87
 -22 -10   2   10.56    1.51
 -22 -10   2   12.61    1.41
  22  10  -2   15.91    1.79
 -22  10   2   11.96    1.56
  22  10  -2   11.81    1.63
 -20 -10   2    0.75    0.79
 -20  10   2    0.20    0.73
  20  10  -2    1.56    0.94
  20  10  -2    1.97    1.09
 -18 -10   2    4.29    0.95
  18  10  -2    4.09    1.06
  18  10  -2    4.84    1.04
 -18  10   2    5.41    1.04
 -16 -10   2   10.26    1.13
  16  10  -2   11.42    1.34
  16  10  -2   13.25    1.34
 -16  10   2    8.86    1.13
 -14 -10   2   11.66    1.08
  14  10  -2   10.64    1.20
  14  10  -2   11.94    1.24
 -14  10   2    9.82    0.93
 -14  10   2   11.84    1.25
 -12 -10   2   33.11    1.61
  12  10  -2   36.33    1.85
  12  10  -2   34.31    1.82
 -12  10   2   33.89    1.68
 -12  10   2   31.68    1.45
  12  10  -2   33.10    1.60
 -10 -10   2    8.81    0.90
 -10  10   2    8.82    0.87
  10  10  -2    6.91    0.96
 -10  10   2    8.94    0.99
  10  10  -2   10.60    1.03
  10  10  -2    6.82    0.89
  -8 -10   2    2.37    0.59
   8  10  -2    2.81    0.68
  -8  10   2    4.09    0.64
   8  10  -2    4.31    0.68
   8  10  -2    3.76    0.67
  -8  10   2    3.95    0.77
   6  10  -2   13.83    1.02
  -6  10   2   14.99    1.16
   6  10  -2   13.16    1.00
   6  10  -2   15.38    1.16
  -6  10   2   15.66    1.04
  -4  10   2   10.42    0.92
   4  10  -2    9.17    0.79
   4  10  -2    9.69    0.96
  -4  10   2   10.75    1.02
   4  10  -2    9.54    0.88
   2  10  -2    2.96    0.50
   2  10  -2    3.47    0.62
   2  10  -2    1.78    0.55
  -2  10   2    2.45    0.62
  -2  10   2    3.00    0.63
   0  10  -2    4.77    0.68
   0  10   2    4.89    0.58
   0  10  -2    4.66    0.54
   0  10   2    4.45    0.68
   0  10   2    4.86    0.73
   0  10  -2    4.34    0.74
   2 -10   2    0.52    0.30
  -2  10  -2    0.29    0.43
   2  10   2    0.39    0.37
  -2  10  -2   -0.31    0.44
   2  10   2    0.75    0.53
   2  10   2    0.63    0.53
   4 -10   2    0.42    0.34
   4  10   2    0.75    0.53
   4  10   2    0.78    0.44
  -4  10  -2    0.84    0.56
  -4  10  -2    1.09    0.45
   4  10   2    1.27    0.54
   6 -10   2    1.48    0.43
  -6 -10  -2    1.39    0.54
  -6  10  -2    1.23    0.44
   6  10   2    0.58    0.51
  -6  10  -2    1.43    0.56
   6  10   2    0.37    0.43
   6  10   2    0.82    0.57
  -8 -10  -2    0.42    0.47
   8 -10   2    0.76    0.44
  -8  10  -2    0.33    0.40
   8  10   2    0.66    0.53
   8  10   2    0.64    0.55
   8  10   2    0.36    0.58
  -8  10  -2    1.08    0.62
 -10 -10  -2   14.55    1.10
  10 -10   2   11.80    1.00
  10  10   2   12.95    1.20
 -10  10  -2   12.90    1.12
  10  10   2   12.03    1.07
  10  10   2   10.63    1.17
  12 -10   2    0.97    0.60
 -12 -10  -2    0.24    0.64
 -12  10  -2    0.33    0.59
  12  10   2    1.48    0.70
  12  10   2    0.69    0.70
 -14 -10  -2    0.28    0.61
  14 -10   2    0.18    0.54
 -14  10  -2   -1.08    0.53
  14  10   2   -0.25    0.64
  14  10   2    0.09    0.71
  16 -10   2    2.29    0.82
 -16 -10  -2    3.18    0.83
  16  10   2    0.98    0.82
 -16  10  -2    2.45    0.87
  16  10   2    3.28    0.91
 -18 -10  -2    6.78    1.10
  18  10   2    9.76    1.40
  18  10   2    9.17    1.37
 -18  10  -2    6.84    1.08
 -20 -10  -2    3.03    0.95
 -20  10  -2    3.64    1.07
  20  10   2    4.15    1.17
  20  10   2    2.23    1.06
 -19 -11   2    0.18    0.70
  19  11  -2    0.87    0.91
  19  11  -2    0.56    0.99
 -19  11   2    0.63    0.89
 -17 -11   2    0.97    0.82
  17  11  -2    1.95    0.99
  17  11  -2    0.68    0.83
 -17  11   2    0.50    0.76
 -15 -11   2    0.25    0.67
 -15  11   2   -1.07    0.59
  15  11  -2   -1.31    0.59
  15  11  -2    0.37    0.78
 -13 -11   2   -0.30    0.52
 -13  11   2    0.25    0.52
  13  11  -2    0.29    0.61
  13  11  -2   -0.34    0.62
  13  11  -2    0.57    0.72
 -13  11   2    1.41    0.74
 -11 -11   2    3.06    0.71
 -11  11   2    1.71    0.76
  11  11  -2    1.57    0.71
  11  11  -2    1.66    0.64
 -11  11   2    2.96    0.66
  11  11  -2    2.16    0.77
  -9 -11   2    1.22    0.57
  -9  11   2    1.79    0.62
   9  11  -2    1.47    0.60
  -9  11   2    1.32    0.69
   9  11  -2    2.26    0.65
   9  11  -2    0.74    0.69
   7  11  -2   14.78    1.18
   7  11  -2   13.06    1.08
  -7  11   2   10.60    1.08
   7  11  -2   13.80    1.15
  -7  11   2   12.52    1.06
   5  11  -2   33.76    1.50
  -5  11   2   32.60    1.56
  -5  11   2   32.64    1.63
   5  11  -2   34.15    1.63
   5  11  -2   32.88    1.56
  -3  11   2   29.74    1.52
   3  11  -2   29.70    1.55
  -3  11   2   28.80    1.53
   3  11  -2   32.60    1.60
   3  11  -2   31.75    1.34
   1  11  -2   19.33    1.28
  -1  11   2   17.40    1.27
  -1  11   2   16.23    1.14
   1  11  -2   14.94    1.07
   1  11   2    0.00    0.56
  -1  11  -2    0.04    0.49
   1  11   2    0.40    0.52
   1  11   2    0.68    0.41
  -1  11  -2   -0.45    0.46
  -3  11  -2    8.56    0.98
   3  11   2   10.30    0.88
   3  11   2   11.08    1.05
  -3  11  -2   11.03    0.88
   3  11   2    9.70    0.99
   5  11   2    6.40    0.93
  -5  11  -2    7.05    0.82
   5  11   2    7.49    0.94
   5  11   2    7.34    0.89
  -5  11  -2    7.16    0.96
  -7 -11  -2   38.54    1.73
   7  11   2   36.70    1.75
   7  11   2   38.11    1.77
   7  11   2   38.11    1.93
  -7  11  -2   39.38    1.83
  -7  11  -2   38.93    1.58
  -9 -11  -2   25.55    1.46
  -9  11  -2   28.26    1.65
   9  11   2   26.64    1.61
   9  11   2   23.55    1.47
   9  11   2   26.32    1.51
 -11 -11  -2   10.50    1.20
  11 -11   2   10.02    1.00
  11  11   2   10.21    1.16
  11  11   2   10.26    1.37
 -11  11  -2    8.87    1.13
  11  11   2   10.59    1.14
  13 -11   2    5.06    0.81
 -13 -11  -2    5.57    0.92
 -13  11  -2    5.90    0.99
  13  11   2    6.99    1.14
  13  11   2    6.28    1.12
 -15 -11  -2   -1.17    0.59
  15 -11   2   -0.47    0.65
  15  11   2   -0.11    0.86
 -15  11  -2    0.95    0.81
  15  11   2    0.78    0.85
 -17 -11  -2    2.40    0.91
  17  11   2    1.26    0.93
  17  11   2    2.96    1.03
 -17  11  -2    2.22    0.98
 -19 -11  -2   -0.26    0.84
  19  11   2   -0.10    1.01
 -19  11  -2    0.92    0.84
  19  11   2   -1.19    0.82
 -18 -12   2   -0.25    0.82
 -18  12   2    0.99    0.95
  18  12  -2   -0.58    0.96
  18  12  -2    1.16    0.96
 -16 -12   2    1.77    0.79
  16  12  -2    2.67    0.96
  16  12  -2    2.99    1.04
 -16  12   2    2.62    0.92
 -14 -12   2    0.82    0.73
  14  12  -2    1.33    0.74
 -14  12   2    0.98    0.75
  14  12  -2    1.60    0.99
  14  12  -2    0.25    0.82
 -12 -12   2    0.67    0.59
  12  12  -2    0.29    0.72
  12  12  -2   -0.08    0.70
 -12  12   2   -0.26    0.73
  12  12  -2   -0.43    0.59
 -12  12   2   -0.06    0.58
 -10 -12   2    2.06    0.65
  10  12  -2    1.28    0.75
 -10  12   2    1.21    0.74
 -10  12   2    1.12    0.62
  10  12  -2    1.41    0.72
  10  12  -2    0.96    0.64
  -8 -12   2    1.52    0.71
  -8  12   2    2.30    0.67
   8  12  -2    1.81    0.69
  -8  12   2    2.20    0.83
   8  12  -2    0.98    0.68
   8  12  -2    0.18    0.65
   6  12  -2    0.53    0.68
   6  12  -2    0.40    0.53
  -6  12   2    0.67    0.63
  -6  12   2    0.74    0.61
   6  12  -2   -0.15    0.63
   4  12  -2    9.33    0.89
   4  12  -2    9.13    1.12
  -4  12   2    9.54    1.00
  -4  12   2    8.38    1.07
   4  12  -2    8.79    1.12
   2  12  -2    7.84    1.04
  -2  12   2    8.85    1.08
  -2  12   2    7.00    1.00
   2  12  -2    7.71    1.01
   0  12  -2    0.98    0.60
   0  12  -2    1.25    0.63
   0  12   2    0.94    0.64
   0  12   2    1.01    0.70
  -2  12  -2    9.57    1.00
  -2  12  -2    9.18    1.17
   2  12   2    9.58    1.07
   2  12   2   11.89    1.14
  -4  12  -2   14.75    1.13
  -4  12  -2   15.88    1.29
   4  12   2   17.98    1.29
   4  12   2   14.98    1.29
   4  12   2   16.37    1.18
   6  12   2    1.39    0.57
   6  12   2    2.91    0.80
  -6  12  -2    1.64    0.60
  -6  12  -2    1.29    0.72
   6  12   2    1.44    0.68
  -8 -12  -2   -0.32    0.56
   8  12   2    0.14    0.63
  -8  12  -2    1.00    0.78
   8  12   2    0.72    0.71
   8  12   2    1.48    0.70
 -10 -12  -2    0.46    0.63
  10  12   2    1.88    0.75
  10  12   2    1.63    0.79
  10  12   2    0.84    0.78
 -10  12  -2    1.59    0.83
 -12 -12  -2   -0.47    0.60
 -12  12  -2   -0.93    0.68
  12  12   2    0.24    0.81
  12  12   2    0.10    0.70
  12  12   2   -0.93    0.60
 -14 -12  -2   -0.52    0.61
  14  12   2   -0.07    0.80
 -14  12  -2    1.00    0.87
  14  12   2    0.20    0.90
 -16 -12  -2    1.11    0.89
 -16  12  -2    1.62    0.87
  16  12   2    1.10    1.06
  16  12   2    0.57    1.01
 -17 -13   2    0.31    0.77
  17  13  -2   -0.63    0.94
 -17  13   2   -0.94    0.89
  17  13  -2    0.82    0.99
 -15 -13   2    1.15    0.84
  15  13  -2    1.45    1.06
 -15  13   2    0.64    0.92
  15  13  -2    0.57    0.94
 -13 -13   2    2.43    0.80
 -13  13   2    2.89    0.97
  13  13  -2    1.46    0.79
  13  13  -2    1.04    0.88
  13  13  -2   -0.02    0.83
 -11 -13   2   -1.07    0.63
  11  13  -2    1.23    0.80
  11  13  -2   -0.25    0.67
 -11  13   2   -0.49    0.62
  11  13  -2    0.63    0.88
 -11  13   2    1.00    0.84
  -9 -13   2    4.92    0.88
   9  13  -2    4.23    0.89
   9  13  -2    3.37    0.84
  -9  13   2    3.47    0.93
   9  13  -2    4.71    1.01
  -9  13   2    4.13    0.82
   7  13  -2    7.53    1.16
   7  13  -2    4.53    0.82
  -7  13   2    5.58    1.07
  -7  13   2    5.70    0.95
   7  13  -2    5.47    0.92
   5  13  -2    2.21    0.76
  -5  13   2    4.48    0.94
   5  13  -2    3.82    0.92
  -5  13   2    4.37    0.81
  -3  13   2    2.19    0.79
  -3  13   2    2.97    0.90
   3  13  -2    1.21    0.69
   3  13  -2    1.89    0.71
   1  13  -2   19.98    1.54
  -1  13   2   21.15    1.47
   1  13  -2   20.00    1.44
  -1  13   2   18.85    1.48
   1  13   2    1.31    0.69
   1  13   2   -0.39    0.71
  -1  13  -2   -0.35    0.62
  -1  13  -2   -0.43    0.59
  -3  13  -2    3.26    0.85
   3  13   2    3.34    0.86
  -3  13  -2    4.60    0.84
   3  13   2    2.46    0.78
  -5  13  -2   -0.97    0.71
  -5  13  -2    0.06    0.53
   5  13   2    1.07    0.75
   5  13   2    0.80    0.68
   5  13   2    0.57    0.57
  -7 -13  -2   11.60    1.31
   7  13   2   11.56    1.38
   7  13   2   11.67    1.23
   7  13   2   13.04    1.38
  -7  13  -2   17.32    1.56
  -9 -13  -2   16.76    1.35
   9  13   2   14.37    1.38
   9  13   2   17.98    1.51
   9  13   2   18.04    1.58
  -9  13  -2   18.28    1.54
 -11 -13  -2    2.78    0.87
  11  13   2    3.62    1.01
  11  13   2    3.61    1.02
 -11  13  -2    4.06    0.98
  11  13   2    4.08    1.08
 -13 -13  -2    3.08    0.97
  13  13   2    3.43    1.03
 -13  13  -2    3.42    0.99
  13  13   2    2.51    1.04
  13  13   2    4.20    1.12
 -15 -13  -2    0.74    0.80
 -15  13  -2    0.91    0.86
  15  13   2   -1.09    0.91
  15  13   2    1.02    1.10
 -14 -14   2    9.30    1.28
  14  14  -2    9.61    1.44
  14  14  -2    9.59    1.34
  14  14  -2    9.78    1.46
 -14  14   2    5.85    1.28
 -12 -14   2    6.99    1.11
  12  14  -2    7.87    1.28
  12  14  -2    9.33    1.29
  12  14  -2    8.36    1.23
 -12  14   2    9.15    1.42
 -10 -14   2    0.68    0.70
  10  14  -2    0.09    0.75
 -10  14   2   -0.54    0.69
  10  14  -2   -0.09    0.71
 -10  14   2   -0.17    0.76
  10  14  -2    0.13    0.79
  -8 -14   2    0.24    0.67
   8  14  -2    0.73    0.80
  -8  14   2    0.23    0.79
  -8  14   2   -0.40    0.67
   8  14  -2    0.09    0.74
  -6  14   2    2.20    0.88
   6  14  -2    2.99    0.96
  -6  14   2    2.42    0.87
   6  14  -2    3.10    0.92
   4  14  -2   10.85    1.27
  -4  14   2   11.38    1.34
  -4  14   2   13.19    1.38
   4  14  -2   15.02    1.38
   2  14  -2    5.01    1.00
   2  14  -2    6.50    1.09
  -2  14   2    4.63    1.00
  -2  14   2    5.90    1.07
   0  14   2    3.96    0.94
   0  14   2    3.41    0.91
   0  14  -2    3.11    0.88
   0  14  -2    2.97    0.88
   2  14   2    0.26    0.74
  -2  14  -2   -0.53    0.68
  -2  14  -2   -0.04    0.63
   2  14   2   -0.61    0.78
  -4  14  -2    4.68    0.85
   4  14   2    4.46    1.03
  -4  14  -2    5.40    1.07
   4  14   2    5.47    1.15
  -6 -14  -2    0.84    0.73
   6  14   2    1.53    0.83
  -6  14  -2    1.75    0.95
   6  14   2    1.40    0.91
  -8 -14  -2    2.82    0.83
  -8  14  -2    2.92    1.02
   8  14   2    2.70    0.85
   8  14   2    1.28    0.84
   8  14   2    3.27    1.04
 -10 -14  -2    1.14    0.77
  10  14   2    1.53    1.07
  10  14   2    1.76    0.93
  10  14   2    1.23    0.83
 -10  14  -2    2.29    1.08
 -12 -14  -2    0.66    0.86
 -12  14  -2    0.43    0.97
  12  14   2    0.68    1.08
  12  14   2    0.25    0.88
  12  14   2    0.02    0.84
 -11 -15   2    0.41    0.85
  11  15  -2   -1.35    0.79
 -11  15   2    0.18    1.05
  11  15  -2    0.08    0.87
  -9 -15   2    0.66    0.72
   9  15  -2    0.32    0.80
  -9  15   2   -0.12    0.95
  -9  15   2    0.34    0.71
   9  15  -2   -0.32    0.83
  -7  15   2    1.04    0.83
   7  15  -2   -0.11    0.94
  -7  15   2   -1.19    0.75
   7  15  -2    0.49    0.78
  -5  15   2   -1.08    0.76
  -5  15   2   -0.48    0.77
   5  15  -2    0.57    0.75
   5  15  -2   -1.37    0.67
   3  15  -2    5.81    1.17
  -3  15   2    5.61    1.14
  -3  15   2    4.25    0.98
   3  15  -2    7.67    1.24
   1  15  -2    4.26    1.02
  -1  15   2    6.02    1.19
   1  15  -2    4.88    1.07
  -1  15   2    3.97    1.00
   1  15   2    1.34    0.88
   1  15   2    2.01    0.92
  -1  15  -2    1.66    0.95
  -1  15  -2    1.85    0.84
   3  15   2    0.86    0.87
   3  15   2   -0.79    0.83
  -3  15  -2   -0.27    0.74
   5  15   2    8.46    1.42
  -5  15  -2    6.30    1.25
   5  15   2    5.97    1.08
  -7 -15  -2    1.42    0.76
   7  15   2    2.33    0.92
   7  15   2    2.78    1.06
  -7  15  -2    2.44    0.99
  -9 -15  -2    1.98    0.85
   9  15   2    2.87    1.01
   9  15   2    5.45    1.30
  -9  15  -2    3.65    1.07
   6  16  -2    4.77    1.07
  -6  16   2    1.78    1.03
  -6  16   2    1.43    1.11
   6  16  -2    1.36    1.05
  -4  16   2   -0.15    0.88
   4  16  -2   -1.26    0.86
   4  16  -2    0.10    0.93
  -4  16   2    0.09    0.85
  -2  16   2    0.58    0.94
  -2  16   2   -1.05    0.96
   2  16  -2    0.68    0.98
   2  16  -2    0.89    0.93
   0  16   2    3.63    1.05
   0  16  -2    1.31    0.85
   0  16  -2    1.18    0.90
   0  16   2    0.96    0.92
   2  16   2    6.82    1.36
   2  16   2    7.87    1.29
  -2  16  -2    6.76    1.32
  -4  16  -2    7.03    1.27
   4  16   2    5.33    1.32
   4  16   2    5.26    1.18
 -26   0   3    0.14    0.63
 -26   0   3   -0.63    0.72
 -24   0   3   -0.17    0.60
  24   0  -3    0.59    0.69
 -24   0   3   -0.69    0.52
  22   0  -3    0.36    0.53
 -22   0   3    0.04    0.52
 -22   0   3   -0.07    0.52
 -20   0   3   -0.77    0.42
  20   0  -3   -0.03    0.50
 -20   0   3    0.46    0.49
 -18   0   3   -0.04    0.37
  18   0  -3   -0.11    0.42
 -18   0   3    0.89    0.43
 -16   0   3    0.10    0.34
  16   0  -3    0.43    0.39
 -16   0   3   -0.03    0.33
  14   0  -3    0.20    0.31
 -14   0   3    0.25    0.31
 -14   0   3    0.58    0.37
  12   0  -3   -0.04    0.29
 -12   0   3    0.16    0.27
 -12   0   3    0.07    0.26
 -10   0   3    0.02    0.25
  10   0  -3    0.28    0.29
 -10   0   3    0.00    0.24
   8   0  -3    0.04    0.26
  -8   0   3    0.13    0.25
  -8   0   3    0.14    0.19
  -6   0   3    0.42    0.23
   6   0  -3    0.15    0.21
  -6   0   3    0.00    0.17
  -4   0   3   -0.17    0.17
  -4   0   3   -0.22    0.11
   4   0  -3   -0.16    0.19
  -2   0   3    0.05    0.12
  -2   0   3   -0.12    0.17
   2   0  -3    0.10    0.14
   0   0   3    0.23    0.16
   0   0  -3    0.05    0.07
   0   0   3   -0.05    0.10
  -2   0  -3   -0.07    0.13
   2   0   3    0.07    0.16
   2   0   3    0.00    0.10
   2   0   3    0.03    0.16
   4   0   3    0.65    0.22
  -4   0  -3    0.30    0.19
   4   0   3    0.52    0.15
   4   0   3    0.54    0.21
  -6   0  -3    0.31    0.21
   6   0   3    0.15    0.21
   6   0   3    0.06    0.25
   6   0   3    0.03    0.17
   8   0   3    0.18    0.29
  -8   0  -3    0.01    0.24
   8   0   3   -0.01    0.19
   8   0   3   -0.33    0.22
  10   0   3    0.03    0.30
  10   0   3    0.09    0.29
 -10   0  -3    0.93    0.30
  10   0   3    0.07    0.21
 -10   0  -3    0.06    0.20
  12   0   3   -0.19    0.25
  12   0   3   -0.33    0.29
 -12   0  -3   -0.09    0.24
 -12   0  -3   -0.58    0.32
  12   0   3    0.00    0.34
  14   0   3   -0.23    0.28
  14   0   3   -0.04    0.34
 -14   0  -3    0.07    0.39
 -14   0  -3    0.24    0.29
 -16   0  -3   -0.28    0.39
 -16   0  -3    0.62    0.35
  16   0   3   -0.40    0.34
 -18   0  -3    0.01    0.50
  18   0   3    0.21    0.53
  20   0   3    0.13    0.60
 -20   0  -3   -0.03    0.57
  22   0   3    1.45    0.74
 -22   0  -3   -0.51    0.60
 -24   0  -3    0.58    0.71
 -27  -1   3    0.03    0.80
 -27   1   3    1.19    0.78
 -25  -1   3    0.47    0.67
 -25  -1   3   -0.09    0.60
 -25   1   3    0.70    0.62
 -25   1   3   -0.17    0.75
  25   1  -3    0.28    0.73
 -23  -1   3    2.23    0.71
 -23  -1   3    0.55    0.68
 -23   1   3    1.29    0.63
  23   1  -3    0.34    0.67
 -23   1   3    0.52    0.56
 -21  -1   3   16.04    1.12
  21  -1  -3   16.35    1.17
 -21  -1   3   17.06    1.18
 -21   1   3   18.04    1.20
 -21   1   3   18.11    1.19
  21   1  -3   17.34    1.22
 -19  -1   3   11.18    0.99
  19  -1  -3    8.87    0.92
 -19  -1   3    9.68    0.94
  19   1  -3    9.15    0.89
 -19   1   3    9.09    0.95
 -19   1   3    9.16    0.88
 -17  -1   3   38.44    1.59
  17  -1  -3   40.85    1.57
 -17  -1   3   41.01    1.59
 -17   1   3   42.16    1.63
 -17   1   3   42.97    1.60
  17   1  -3   40.61    1.66
  15  -1  -3   30.14    1.24
 -15  -1   3   31.60    1.30
 -15  -1   3   31.65    1.26
 -15   1   3   31.96    1.28
 -15   1   3   30.54    1.25
  15   1  -3   26.87    1.26
 -13  -1   3   -0.34    0.31
 -13  -1   3   -0.05    0.27
  13  -1  -3   -0.15    0.28
 -13   1   3   -0.14    0.26
  13   1  -3   -0.12    0.29
 -13   1   3    0.64    0.31
 -11  -1   3   69.75    1.97
 -11  -1   3   72.00    2.07
  11  -1  -3   70.97    1.99
  11   1  -3   68.81    2.07
  11   1  -3   72.65    2.04
 -11   1   3   72.35    1.98
 -11   1   3   71.54    2.02
   9  -1  -3    5.88    0.47
  -9  -1   3    4.80    0.42
  -9  -1   3    5.52    0.50
  -9   1   3    5.68    0.44
   9   1  -3    6.01    0.51
   9   1  -3    5.52    0.47
  -9   1   3    7.39    0.50
   7  -1  -3   18.44    0.73
  -7  -1   3   20.88    0.72
  -7  -1   3   23.59    0.87
  -7   1   3   21.37    0.79
   7   1  -3   22.68    0.82
   7   1  -3   20.50    0.84
  -7   1   3   20.81    0.74
  -5  -1   3  993.12   21.05
  -5  -1   3  964.37   21.09
   5  -1  -3  948.22   21.10
   5   1  -3  955.23   21.02
   5   1  -3  971.47   21.20
  -5   1   3 1000.00   20.97
  -5   1   3  993.73   21.04
  -3  -1   3  264.30    5.96
   3  -1  -3  270.10    5.97
  -3  -1   3  272.25    5.77
  -3   1   3  269.76    5.99
  -3   1   3  264.64    5.96
   3   1  -3  272.70    6.04
  -3   1   3  273.46    5.79
   3   1  -3  266.56    5.94
  -1  -1   3    6.92    0.30
  -1   1   3    7.01    0.27
   1   1  -3    6.97    0.24
   1   1  -3    6.52    0.37
  -1   1   3    7.59    0.36
  -1   1   3    6.91    0.34
   1  -1   3  245.95    5.42
   1  -1   3  250.39    5.32
   1  -1   3  252.47    5.53
  -1  -1  -3  249.48    5.35
   1   1   3  245.58    5.43
   1   1   3  246.13    5.34
   1   1   3  238.97    5.53
   1   1   3  245.07    5.35
  -1   1  -3  249.87    5.33
   3  -1   3   14.91    0.56
   3  -1   3   16.76    0.64
  -3  -1  -3   15.93    0.58
   3   1   3   16.01    0.63
   3   1   3   16.24    0.57
  -3   1  -3   16.06    0.56
   3   1   3   15.17    0.56
  -5  -1  -3  152.79    3.64
   5  -1   3  158.02    3.46
   5  -1   3  161.67    3.69
   5  -1   3  152.58    3.66
   5   1   3  159.13    3.62
   5   1   3  154.76    3.76
  -5   1  -3  158.30    3.46
   5   1   3  160.37    3.62
  -5   1  -3  158.49    3.64
   7  -1   3   63.12    1.52
  -7  -1  -3   61.93    1.74
   7  -1   3   64.25    1.78
   7  -1   3   66.10    1.74
  -7   1  -3   59.35    1.72
  -7   1  -3   61.59    1.53
   7   1   3   63.53    1.83
   7   1   3   61.90    1.67
   7   1   3   61.82    1.74
   9  -1   3   96.96    2.55
   9  -1   3   95.62    2.60
  -9  -1  -3   94.55    2.56
  -9   1  -3   99.58    2.59
  -9   1  -3   97.77    2.35
   9   1   3   98.49    2.58
   9   1   3   97.92    2.47
   9   1   3   96.26    2.64
 -11  -1  -3   48.25    1.61
  11  -1   3   47.19    1.63
  11  -1   3   45.80    1.52
 -11   1  -3   46.64    1.35
  11   1   3   48.03    1.62
 -11   1  -3   47.55    1.58
  11   1   3   45.53    1.59
  11   1   3   44.96    1.43
  13  -1   3   16.11    0.90
  13  -1   3   18.09    1.07
 -13  -1  -3   14.75    0.96
 -13  -1  -3   17.08    0.83
  13   1   3   15.73    0.98
 -13   1  -3   15.81    0.93
  13   1   3   15.61    0.81
 -13   1  -3   17.34    0.77
  15  -1   3   78.79    2.37
 -15  -1  -3   76.39    2.28
 -15  -1  -3   76.84    2.44
 -15   1  -3   74.46    2.42
 -15   1  -3   74.62    2.15
  15   1   3   82.74    2.28
  15   1   3   76.01    2.43
 -17  -1  -3    0.46    0.40
 -17  -1  -3    0.21    0.46
  17  -1   3    1.09    0.46
  17   1   3    0.70    0.55
 -17   1  -3   -0.33    0.44
 -19  -1  -3    1.84    0.63
  19  -1   3    1.73    0.61
 -19   1  -3    1.41    0.68
  19   1   3    0.92    0.61
 -21  -1  -3    0.82    0.69
 -21   1  -3    1.65    0.76
  21   1   3   -0.16    0.59
 -23  -1  -3    6.50    1.09
  23   1   3    7.14    1.10
 -23   1  -3    5.01    1.01
 -25  -1  -3    0.67    0.78
 -25   1  -3    0.26    0.85
 -26  -2   3    1.41    0.76
 -26  -2   3    2.35    0.83
 -26   2   3    1.32    0.79
  26   2  -3   -0.31    0.83
 -24  -2   3    1.78    0.73
 -24  -2   3    2.25    0.75
  24   2  -3    2.18    0.79
 -24   2   3    2.13    0.82
 -24   2   3    1.51    0.66
 -22  -2   3    2.07    0.69
 -22  -2   3    1.42    0.60
 -22   2   3    1.87    0.72
  22   2  -3    0.76    0.71
 -22   2   3    1.42    0.60
 -20  -2   3   -0.18    0.48
 -20  -2   3    0.00    0.53
 -20   2   3    0.24    0.47
 -20   2   3    0.16    0.50
  20   2  -3    0.16    0.55
 -18  -2   3    1.16    0.48
  18  -2  -3    1.82    0.49
 -18  -2   3    0.98    0.51
  18   2  -3    1.14    0.54
 -18   2   3    1.65    0.53
 -18   2   3    0.81    0.45
  16  -2  -3    0.13    0.37
 -16  -2   3   -0.60    0.38
 -16  -2   3    0.00    0.39
  16   2  -3    0.39    0.43
 -16   2   3    0.24    0.38
  16   2  -3   -0.56    0.39
 -16   2   3    0.16    0.42
 -14  -2   3   13.09    0.81
 -14  -2   3   14.70    0.93
  14  -2  -3   14.01    0.77
  14   2  -3   15.11    0.90
  14   2  -3   13.30    0.88
 -14   2   3   15.75    0.87
 -14   2   3   13.77    0.83
  12  -2  -3   64.52    1.83
 -12  -2   3   67.00    2.03
 -12  -2   3   63.35    1.89
 -12   2   3   62.64    1.90
  12   2  -3   62.86    2.00
 -12   2   3   62.75    1.89
  12   2  -3   68.74    2.00
  10  -2  -3  166.65    3.86
 -10  -2   3  163.09    3.90
 -10  -2   3  169.39    4.07
  10   2  -3  155.59    3.99
 -10   2   3  160.15    3.88
 -10   2   3  164.00    3.95
  10   2  -3  158.81    4.05
   8  -2  -3   28.52    0.90
  -8  -2   3   27.99    1.04
  -8  -2   3   29.46    0.96
  -8   2   3   28.53    0.99
   8   2  -3   27.25    1.04
  -8   2   3   26.63    0.93
   8   2  -3   27.83    1.02
  -6  -2   3   10.10    0.56
   6  -2  -3    8.97    0.42
  -6  -2   3    8.91    0.46
  -6   2   3    9.22    0.51
  -6   2   3    9.89    0.47
   6   2  -3    8.26    0.51
   6   2  -3    9.41    0.55
  -4  -2   3  355.64    7.55
  -4  -2   3  347.39    7.75
  -4   2   3  349.93    7.57
   4   2  -3  350.51    7.73
   4   2  -3  351.25    7.55
  -4   2   3  348.49    7.72
   4   2  -3  342.13    7.81
  -4   2   3  349.74    7.69
  -2   2   3  209.46    4.74
   2   2  -3  211.54    4.71
  -2   2   3  209.58    4.64
   2   2  -3  213.35    4.61
  -2   2   3  212.07    4.73
   2   2  -3  210.94    4.80
   0  -2   3   70.29    1.74
   0   2  -3   68.43    1.63
   0   2  -3   69.21    1.61
   0   2   3   68.84    1.71
   0   2   3   68.81    1.66
   0   2   3   67.88    1.72
   0   2  -3   69.61    1.71
   2  -2   3  374.05    8.21
  -2  -2  -3  380.58    8.20
   2  -2   3  371.38    8.33
   2   2   3  373.06    8.41
   2   2   3  387.95    8.20
   2   2   3  381.47    8.04
  -2   2  -3  388.24    8.17
   2   2   3  368.63    8.30
   4  -2   3  498.05   11.02
  -4  -2  -3  503.40   11.07
   4  -2   3  524.64   11.20
   4   2   3  499.85   11.34
   4   2   3  522.97   11.21
  -4   2  -3  524.42   11.05
   4   2   3  506.15   10.92
   6  -2   3   42.62    1.35
  -6  -2  -3   42.41    1.32
   6  -2   3   46.32    1.27
  -6   2  -3   45.36    1.07
   6   2   3   43.98    1.41
   6   2   3   45.23    1.31
  -6   2  -3   45.88    1.32
   6   2   3   46.27    1.34
  -8  -2  -3   30.61    1.11
   8  -2   3   31.23    1.03
   8  -2   3   31.99    1.18
  -8   2  -3   30.77    1.12
   8   2   3   29.68    1.17
   8   2   3   30.13    1.08
   8   2   3   32.18    1.12
  -8   2  -3   32.68    0.87
 -10  -2  -3   20.87    0.95
  10  -2   3   19.65    0.97
  10  -2   3   19.47    0.85
 -10   2  -3   20.94    0.71
 -10   2  -3   20.23    0.96
  10   2   3   19.08    0.97
  10   2   3   19.41    0.88
  12  -2   3    0.98    0.41
 -12  -2  -3    0.68    0.40
  12  -2   3    1.44    0.38
  12   2   3    0.65    0.35
  12   2   3    0.99    0.39
 -12   2  -3    0.71    0.26
 -12   2  -3    0.62    0.40
  14  -2   3    0.48    0.44
  14  -2   3    0.75    0.39
 -14  -2  -3    0.58    0.42
  14   2   3    1.01    0.42
 -14   2  -3    0.69    0.48
  14   2   3    0.61    0.48
 -14   2  -3    0.99    0.30
  16  -2   3    0.85    0.44
 -16  -2  -3    0.40    0.40
 -16  -2  -3    0.70    0.50
  16   2   3    0.55    0.48
  16   2   3    0.51    0.44
 -16   2  -3   -0.56    0.47
 -18  -2  -3    0.66    0.53
  18  -2   3    0.06    0.46
 -18  -2  -3    0.58    0.45
  18   2   3    0.69    0.56
 -18   2  -3   -0.24    0.50
 -20  -2  -3    4.22    0.83
 -20   2  -3    3.70    0.79
  20   2   3    4.31    0.84
 -22  -2  -3    4.83    0.99
 -22   2  -3    4.45    0.99
  22   2   3    4.86    0.99
 -24  -2  -3   11.88    1.46
 -24   2  -3    8.25    1.23
  24   2   3   11.86    1.48
 -27  -3   3   -0.58    0.68
 -27  -3   3    0.21    0.67
 -27   3   3    0.39    0.75
  27   3  -3   -1.82    0.82
 -25  -3   3   -0.36    0.64
 -25  -3   3   -0.78    0.67
  25   3  -3    0.12    0.79
 -25   3   3   -0.34    0.63
 -23  -3   3    1.01    0.68
 -23  -3   3    1.21    0.64
 -23   3   3    0.95    0.57
 -23   3   3    1.32    0.73
  23   3  -3    0.63    0.77
 -21  -3   3    6.46    0.93
 -21  -3   3    7.04    0.94
  21   3  -3    7.54    1.04
 -21   3   3    6.59    0.93
 -21   3   3    7.17    0.87
  21   3  -3    6.56    0.89
 -19  -3   3    5.54    0.79
 -19  -3   3    5.77    0.82
 -19   3   3    5.77    0.77
  19   3  -3    5.00    0.75
  19   3  -3    5.42    0.85
 -19   3   3    7.73    0.86
 -17  -3   3    2.63    0.59
 -17  -3   3    2.55    0.58
  17  -3  -3    2.71    0.56
 -17   3   3    2.35    0.55
  17   3  -3    2.88    0.68
  17   3  -3    2.37    0.61
 -17   3   3    3.93    0.61
 -15  -3   3    4.12    0.65
  15  -3  -3    3.86    0.49
 -15  -3   3    3.58    0.59
  15   3  -3    2.34    0.55
 -15   3   3    5.14    0.58
  15   3  -3    4.89    0.66
 -15   3   3    3.40    0.55
  13  -3  -3    9.73    0.59
 -13  -3   3    9.93    0.73
 -13  -3   3   10.37    0.82
  13   3  -3    8.25    0.74
 -13   3   3    8.51    0.67
  13   3  -3    9.31    0.78
 -13   3   3    8.96    0.65
 -11  -3   3    4.99    0.50
  11  -3  -3    5.19    0.44
 -11  -3   3    4.57    0.56
  11   3  -3    4.33    0.55
 -11   3   3    3.73    0.50
  11   3  -3    3.61    0.54
 -11   3   3    4.37    0.49
  -9  -3   3    9.74    0.61
   9  -3  -3   10.54    0.49
  -9   3   3   10.60    0.60
   9   3  -3   11.40    0.71
  -9   3   3   10.97    0.64
   9   3  -3   11.21    0.72
  -7  -3   3  107.22    2.62
   7  -3  -3  109.36    2.51
  -7   3   3  104.38    2.63
  -7   3   3  105.77    2.67
   7   3  -3  106.38    2.79
   7   3  -3  107.50    2.76
  -7   3   3  107.86    2.52
  -5  -3   3   68.05    1.70
   5   3  -3   68.48    1.71
   5   3  -3   64.74    1.79
  -5   3   3   64.97    1.75
   5   3  -3   66.60    1.84
  -5   3   3   65.73    1.61
  -5   3   3   65.51    1.72
   3   3  -3  164.01    3.74
  -3   3   3  160.75    3.62
   3   3  -3  160.11    3.63
   3   3  -3  160.46    3.78
  -3   3   3  156.84    3.73
  -3   3   3  159.15    3.67
  -1   3   3   50.84    1.35
   1   3  -3   52.80    1.35
  -1   3   3   51.23    1.39
  -1   3   3   49.41    1.40
   1   3  -3   52.26    1.35
   1   3  -3   54.41    1.41
   1  -3   3   57.14    1.48
   1   3   3   55.79    1.53
   1   3   3   55.32    1.49
   1   3   3   58.05    1.54
  -1   3  -3   56.95    1.39
  -1   3  -3   57.73    1.46
   1   3   3   57.67    1.28
  -1   3  -3   56.87    1.47
   3  -3   3    6.94    0.46
  -3  -3  -3    6.60    0.46
   3  -3   3    6.16    0.36
   3   3   3    6.42    0.47
   3   3   3    6.86    0.35
   3   3   3    6.95    0.46
   3   3   3    7.09    0.44
  -3   3  -3    7.22    0.28
  -3   3  -3    6.91    0.45
  -5  -3  -3    0.28    0.27
   5  -3   3    0.39    0.17
   5  -3   3    0.66    0.25
   5   3   3    0.91    0.31
   5   3   3    0.59    0.31
  -5   3  -3    0.52    0.11
   5   3   3    0.25    0.21
  -5   3  -3    0.24    0.25
  -7  -3  -3    3.01    0.43
   7  -3   3    2.83    0.41
   7  -3   3    3.75    0.36
   7   3   3    4.54    0.52
  -7   3  -3    3.46    0.42
  -7   3  -3    3.42    0.23
   7   3   3    2.33    0.37
   9  -3   3    9.86    0.69
  -9  -3  -3   10.10    0.66
   9  -3   3    8.92    0.54
   9   3   3    8.55    0.66
  -9   3  -3    9.41    0.41
  -9   3  -3    8.80    0.62
   9   3   3    9.23    0.71
 -11  -3  -3    0.17    0.31
  11  -3   3   -0.04    0.37
  11  -3   3   -0.08    0.25
 -11   3  -3    0.10    0.19
 -11   3  -3    0.89    0.36
  11   3   3    0.21    0.33
  11   3   3    0.17    0.36
  13  -3   3    4.00    0.54
 -13  -3  -3    3.39    0.56
  13  -3   3    3.18    0.60
 -13   3  -3    3.44    0.57
 -13   3  -3    3.88    0.41
  13   3   3    4.88    0.65
  13   3   3    3.70    0.64
  15  -3   3   25.94    1.13
  15  -3   3   25.36    1.36
 -15  -3  -3   25.53    1.30
  15   3   3   28.71    1.39
 -15   3  -3   25.92    1.28
  15   3   3   24.55    1.23
 -17  -3  -3    0.18    0.50
 -17  -3  -3    0.57    0.46
 -17   3  -3   -0.03    0.48
  17   3   3    0.43    0.49
  17   3   3    0.71    0.55
 -19  -3  -3   10.24    0.96
 -19  -3  -3   10.24    1.07
 -19   3  -3    8.24    1.01
  19   3   3    8.10    1.05
 -21  -3  -3    1.25    0.70
 -21   3  -3   -0.06    0.62
  21   3   3    1.55    0.76
 -23  -3  -3    0.39    0.73
  23   3   3    1.24    0.88
 -23   3  -3    0.70    0.74
 -25  -3  -3    0.91    0.87
  25   3   3    0.81    0.99
 -25   3  -3    0.56    0.89
 -26  -4   3    5.09    1.08
 -26  -4   3    4.05    1.04
  26   4  -3    3.12    1.06
 -26   4   3    3.22    0.99
 -24  -4   3    4.04    0.93
 -24  -4   3    3.24    0.90
  24   4  -3    2.15    0.86
 -24   4   3    4.78    0.99
 -22  -4   3    1.21    0.65
 -22  -4   3    0.70    0.65
  22   4  -3    0.81    0.77
 -22   4   3    0.32    0.53
 -22   4   3    1.48    0.67
  22   4  -3    0.99    0.70
 -20  -4   3    0.43    0.53
 -20  -4   3    0.34    0.54
 -20   4   3    0.24    0.49
  20   4  -3    0.00    0.67
  20   4  -3    0.04    0.51
 -20   4   3   -0.53    0.48
 -18  -4   3    0.37    0.52
 -18  -4   3   -0.22    0.44
  18   4  -3    0.23    0.48
 -18   4   3    0.38    0.45
 -18   4   3    0.28    0.49
  18   4  -3    0.15    0.54
 -16  -4   3   22.53    1.20
 -16  -4   3   23.54    1.31
 -16   4   3   22.03    1.10
 -16   4   3   21.07    1.15
  16   4  -3   25.27    1.33
  16   4  -3   21.19    1.31
  14  -4  -3   21.71    0.87
 -14  -4   3   19.99    1.03
 -14  -4   3   21.35    1.14
  14   4  -3   20.18    1.11
 -14   4   3   23.04    1.08
  14   4  -3   21.71    1.18
 -14   4   3   21.74    1.02
  12  -4  -3   62.49    1.67
 -12  -4   3   62.18    1.91
 -12   4   3   65.61    1.97
 -12   4   3   64.12    1.91
  12   4  -3   63.58    2.09
  12   4  -3   59.81    2.01
 -10  -4   3   38.91    1.32
  10  -4  -3   38.34    1.05
  10   4  -3   36.21    1.42
 -10   4   3   34.89    1.26
 -10   4   3   38.61    1.28
  10   4  -3   37.15    1.38
  -8  -4   3   11.57    0.63
   8  -4  -3   11.53    0.44
  -8   4   3   10.53    0.63
   8   4  -3   12.84    0.73
  -8   4   3   12.05    0.46
  -8   4   3   11.89    0.63
   8   4  -3   11.21    0.72
  -6  -4   3   68.40    1.82
   6   4  -3   68.14    1.96
  -6   4   3   66.84    1.87
   6   4  -3   67.91    1.95
   6   4  -3   65.59    1.81
  -6   4   3   69.39    1.87
  -6   4   3   70.88    1.64
   4   4  -3   52.02    1.54
  -4   4   3   52.48    1.51
  -4   4   3   53.08    1.32
   4   4  -3   55.12    1.57
   4   4  -3   53.79    1.47
  -4   4   3   52.53    1.52
   2   4  -3  220.00    5.05
  -2   4   3  228.21    5.15
  -2   4   3  222.01    5.03
   2   4  -3  224.47    5.11
  -2   4   3  222.16    5.10
   2   4  -3  224.09    5.15
   0  -4   3  291.35    6.42
   0   4   3  291.85    6.48
   0   4  -3  289.34    6.49
   0   4  -3  289.87    6.44
   0   4   3  294.06    6.53
   0   4   3  275.37    6.53
   0   4  -3  293.48    6.45
   2  -4   3    8.08    0.49
   2  -4   3    7.28    0.41
   2   4   3    7.85    0.54
   2   4   3    8.28    0.54
  -2   4  -3    7.91    0.48
  -2   4  -3    7.33    0.39
   2   4   3    7.14    0.51
   4  -4   3  279.07    6.21
   4  -4   3  283.09    6.15
  -4  -4  -3  281.18    6.27
   4   4   3  266.67    6.35
   4   4   3  273.97    6.42
  -4   4  -3  283.01    6.06
  -4   4  -3  268.46    6.22
   4   4   3  273.60    6.26
   6  -4   3  116.68    2.69
   6  -4   3  113.79    2.89
  -6  -4  -3  110.12    2.89
   6   4   3  115.06    3.03
  -6   4  -3  112.47    2.86
  -6   4  -3  114.54    2.60
   6   4   3  114.67    2.90
   6   4   3  112.40    2.97
   8  -4   3   15.46    0.82
  -8  -4  -3   15.13    0.84
   8  -4   3   15.63    0.63
   8   4   3   14.85    0.85
   8   4   3   15.54    0.88
  -8   4  -3   15.51    0.81
  -8   4  -3   15.60    0.53
 -10  -4  -3   11.06    0.76
  10  -4   3   11.39    0.79
  10  -4   3   12.55    0.61
 -10   4  -3   11.90    0.80
  10   4   3   12.65    0.84
 -10   4  -3   12.42    0.50
  10   4   3   12.59    0.84
 -12  -4  -3    8.55    0.76
  12  -4   3    7.13    0.56
  12  -4   3    7.97    0.82
  12   4   3    9.16    0.79
 -12   4  -3    9.30    0.75
 -12   4  -3    8.36    0.46
  12   4   3    8.97    0.87
  14  -4   3    1.13    0.52
 -14  -4  -3    0.25    0.49
  14   4   3    2.02    0.55
  14   4   3    2.31    0.64
 -14   4  -3    1.42    0.49
 -16  -4  -3   25.10    1.38
  16  -4   3   26.33    1.45
  16   4   3   27.04    1.38
  16   4   3   24.34    1.41
 -16   4  -3   28.34    1.45
 -18  -4  -3   47.82    1.89
 -18  -4  -3   50.70    2.06
  18   4   3   43.21    1.87
  18   4   3   46.53    2.04
 -18   4  -3   42.18    1.89
 -20  -4  -3    1.92    0.62
 -20  -4  -3    2.48    0.81
  20   4   3    3.14    0.91
 -20   4  -3    1.12    0.75
 -22  -4  -3    0.26    0.69
 -22   4  -3    0.44    0.76
  22   4   3    0.04    0.74
 -24  -4  -3   -0.85    0.79
 -24   4  -3   -0.44    0.68
  24   4   3    0.10    0.89
 -25  -5   3    1.34    0.79
 -25  -5   3    0.95    0.86
  25   5  -3   -0.74    0.75
 -25   5   3   -0.10    0.70
  25   5  -3    0.88    0.97
 -23  -5   3   -0.78    0.64
 -23  -5   3    1.33    0.74
  23   5  -3    0.96    0.70
 -23   5   3    0.48    0.66
  23   5  -3    0.69    0.80
 -21  -5   3    5.82    0.99
 -21  -5   3    7.28    1.00
  21   5  -3    6.67    1.12
  21   5  -3    6.90    1.03
 -21   5   3    6.55    0.86
 -21   5   3    8.34    1.02
 -19  -5   3    0.39    0.52
 -19  -5   3    0.42    0.57
  19   5  -3    0.11    0.56
 -19   5   3    0.29    0.50
  19   5  -3   -0.26    0.66
 -19   5   3    0.24    0.47
 -17  -5   3   -0.28    0.40
 -17  -5   3   -0.70    0.46
 -17   5   3    0.63    0.43
 -17   5   3   -0.16    0.49
  17   5  -3    0.60    0.56
  17   5  -3    0.55    0.53
 -15  -5   3   -0.18    0.41
 -15  -5   3    1.00    0.47
  15   5  -3   -0.05    0.49
 -15   5   3    0.12    0.40
 -15   5   3    0.64    0.36
  15   5  -3    0.69    0.48
 -13  -5   3    0.40    0.39
  13   5  -3   -0.20    0.38
 -13   5   3    0.05    0.33
  13   5  -3    0.57    0.42
 -13   5   3   -0.07    0.33
  11  -5  -3   26.13    0.77
 -11  -5   3   24.03    1.07
 -11   5   3   25.68    1.07
  11   5  -3   26.54    1.24
 -11   5   3   24.73    1.09
 -11   5   3   27.70    0.80
  11   5  -3   26.57    1.23
  -9  -5   3   41.97    1.41
  -9   5   3   42.83    1.05
   9   5  -3   42.20    1.52
   9   5  -3   40.40    1.51
  -9   5   3   40.61    1.42
  -9   5   3   41.39    1.37
   9   5  -3   39.78    1.39
  -7  -5   3   13.30    0.73
   7   5  -3   12.97    0.78
   7   5  -3   13.62    0.83
   7   5  -3   15.70    0.77
  -7   5   3   15.25    0.46
  -7   5   3   14.79    0.76
  -7   5   3   15.50    0.76
  -5   5   3  231.47    5.28
   5   5  -3  224.54    5.19
  -5   5   3  228.87    4.99
   5   5  -3  219.55    5.31
  -5   5   3  219.44    5.23
   5   5  -3  225.15    5.36
   3   5  -3    0.31    0.25
  -3   5   3    0.46    0.28
  -3   5   3    0.00    0.27
  -3   5   3    0.57    0.19
   3   5  -3    0.57    0.27
   3   5  -3    0.38    0.27
  -1   5   3    4.09    0.50
   1   5  -3    4.78    0.42
  -1   5   3    5.06    0.47
  -1   5   3    6.01    0.42
   1   5  -3    4.92    0.49
   1   5  -3    4.85    0.43
   1  -5   3   37.30    1.18
   1   5   3   36.76    1.25
  -1   5  -3   36.58    1.09
  -1   5  -3   38.83    1.24
   1   5   3   38.66    1.22
   1   5   3   36.41    1.25
  -1   5  -3   37.90    1.13
   3  -5   3  137.57    3.39
   3  -5   3  143.16    3.29
  -3   5  -3  148.51    3.30
   3   5   3  141.29    3.54
   3   5   3  137.74    3.47
  -3   5  -3  141.28    3.45
   3   5   3  138.44    3.54
   5  -5   3    2.41    0.39
  -5  -5  -3    3.80    0.50
   5  -5   3    3.09    0.27
   5   5   3    2.32    0.43
   5   5   3    3.21    0.48
  -5   5  -3    3.68    0.50
   5   5   3    2.91    0.49
  -5   5  -3    2.83    0.30
   7  -5   3   16.78    0.59
  -7  -5  -3   16.99    0.85
   7  -5   3   14.84    0.81
   7   5   3   15.06    0.91
   7   5   3   15.17    0.89
  -7   5  -3   15.97    0.58
  -7   5  -3   16.46    0.85
   7   5   3   14.91    0.83
   9  -5   3   55.45    1.44
   9  -5   3   50.94    1.75
  -9  -5  -3   53.73    1.75
   9   5   3   51.32    1.83
   9   5   3   49.48    1.77
  -9   5  -3   54.52    1.73
  -9   5  -3   53.32    1.39
 -11  -5  -3    2.81    0.54
  11  -5   3    2.73    0.55
  11   5   3    3.76    0.66
  11   5   3    2.97    0.55
 -11   5  -3    2.74    0.33
 -11   5  -3    2.55    0.50
 -13  -5  -3    2.29    0.56
  13  -5   3    3.83    0.64
 -13   5  -3    3.61    0.60
  13   5   3    3.01    0.62
  13   5   3    3.64    0.66
 -15  -5  -3   65.00    2.30
  15  -5   3   63.75    2.31
  15   5   3   62.88    2.35
  15   5   3   64.94    2.30
 -15   5  -3   66.37    2.25
 -17  -5  -3    0.47    0.52
  17  -5   3    0.27    0.59
  17   5   3   -0.08    0.56
 -17   5  -3    0.74    0.64
  17   5   3   -0.31    0.56
 -19  -5  -3    0.10    0.61
 -19   5  -3    0.91    0.70
  19   5   3    1.18    0.71
  19   5   3   -0.51    0.73
 -21  -5  -3    0.65    0.63
 -21  -5  -3    0.11    0.77
  21   5   3    0.17    0.84
 -21   5  -3    1.78    0.85
 -23  -5  -3    0.65    0.79
  23   5   3    0.16    0.83
 -23   5  -3    2.20    0.95
 -26  -6   3    4.28    1.01
 -26  -6   3    3.56    0.99
  26   6  -3    5.15    1.10
  26   6  -3    2.08    1.00
 -26   6   3    4.58    1.01
 -24  -6   3    7.83    1.22
 -24  -6   3    6.12    1.06
 -24   6   3    9.19    1.21
  24   6  -3    8.17    1.34
  24   6  -3   10.03    1.43
 -22  -6   3   -0.10    0.62
 -22  -6   3   -0.27    0.62
 -22   6   3   -0.53    0.67
  22   6  -3    0.47    0.71
  22   6  -3   -1.26    0.66
 -20  -6   3    1.56    0.77
 -20  -6   3    1.73    0.68
  20   6  -3    0.57    0.75
 -20   6   3    1.57    0.57
 -20   6   3    1.52    0.64
  20   6  -3    3.01    0.85
 -18  -6   3   15.32    1.21
 -18  -6   3   15.19    1.11
 -18   6   3   15.25    1.12
  18   6  -3   15.46    1.22
  18   6  -3   15.51    1.37
 -18   6   3   14.07    1.00
 -16  -6   3    7.08    0.81
  16   6  -3    4.59    0.85
  16   6  -3    7.10    0.92
 -16   6   3    6.75    0.89
 -16   6   3    7.50    0.77
 -14  -6   3    3.28    0.56
 -14   6   3    4.06    0.56
  14   6  -3    3.65    0.67
 -14   6   3    3.66    0.65
  14   6  -3    3.55    0.67
 -12  -6   3   33.09    1.32
  12   6  -3   32.25    1.43
  12   6  -3   32.53    1.47
 -12   6   3   30.75    1.26
 -12   6   3   30.73    1.35
 -10  -6   3   -0.31    0.27
  10   6  -3    0.05    0.35
  10   6  -3   -0.23    0.30
  10   6  -3    0.20    0.35
 -10   6   3    0.30    0.29
 -10   6   3    0.10    0.34
  -8  -6   3    9.97    0.66
  -8   6   3    8.10    0.65
   8   6  -3    8.36    0.75
  -8   6   3    7.92    0.26
  -8   6   3    6.92    0.62
   8   6  -3    6.90    0.60
   8   6  -3    8.54    0.70
  -6   6   3   13.86    0.79
   6   6  -3   14.79    0.85
  -6   6   3   12.83    0.73
   6   6  -3   16.34    0.88
   6   6  -3   14.44    0.75
  -6   6   3   14.31    0.48
   4   6  -3    3.75    0.45
   4   6  -3    5.00    0.53
  -4   6   3    4.75    0.49
  -4   6   3    5.25    0.54
  -4   6   3    3.75    0.33
   4   6  -3    4.53    0.55
  -2   6   3   26.31    1.04
   2   6  -3   25.55    1.00
  -2   6   3   24.76    1.03
   2   6  -3   26.37    0.97
  -2   6   3   25.20    0.87
   2   6  -3   24.66    1.01
   0  -6   3    3.44    0.41
   0   6   3    3.00    0.46
   0   6  -3    3.78    0.44
   0   6  -3    3.68    0.51
   0   6  -3    3.55    0.37
   0   6   3    3.76    0.49
   0   6   3    3.43    0.41
   2  -6   3   27.52    1.01
   2  -6   3   28.91    0.93
   2   6   3   26.96    1.07
   2   6   3   28.83    1.17
  -2   6  -3   28.45    1.11
  -2   6  -3   28.39    0.90
  -2   6  -3   28.08    0.97
   2   6   3   27.99    1.10
   4  -6   3   15.89    0.75
   4  -6   3   15.62    0.57
   4   6   3   13.81    0.83
   4   6   3   14.89    0.81
   4   6   3   14.96    0.81
  -4   6  -3   14.78    0.65
  -4   6  -3   15.18    0.80
  -6  -6  -3    0.34    0.31
   6  -6   3    0.72    0.32
   6  -6   3    0.74    0.17
   6   6   3    0.15    0.32
  -6   6  -3    0.78    0.35
  -6   6  -3    0.82    0.23
   6   6   3    0.77    0.42
   6   6   3    0.44    0.33
   8  -6   3   19.31    0.99
  -8  -6  -3   17.97    0.97
   8   6   3   18.82    1.04
   8   6   3   18.31    0.99
   8   6   3   21.30    1.09
  -8   6  -3   21.22    0.73
  -8   6  -3   19.29    0.98
 -10  -6  -3   13.89    0.89
  10  -6   3   13.30    0.87
 -10   6  -3   11.95    0.57
  10   6   3   11.60    0.90
 -10   6  -3   12.69    0.91
  10   6   3   13.15    0.93
  12  -6   3    0.04    0.48
 -12  -6  -3    0.43    0.42
 -12   6  -3   -0.12    0.40
  12   6   3    0.48    0.50
  12   6   3    0.37    0.47
 -14  -6  -3   28.17    1.43
  14  -6   3   28.55    1.45
  14   6   3   26.71    1.46
 -14   6  -3   26.19    1.39
  14   6   3   25.29    1.39
 -16  -6  -3    0.90    0.57
  16  -6   3    1.27    0.64
 -16   6  -3    0.21    0.59
  16   6   3    0.45    0.64
  16   6   3    1.19    0.70
 -18  -6  -3    2.44    0.81
  18   6   3    4.04    0.84
 -18   6  -3    2.55    0.76
  18   6   3    1.43    0.75
 -20  -6  -3    9.98    1.32
  20   6   3   10.32    1.31
  20   6   3   11.15    1.32
 -20   6  -3    8.37    1.14
 -22  -6  -3    0.21    0.69
 -22  -6  -3   -0.13    0.72
  22   6   3   -0.73    0.73
 -22   6  -3   -0.34    0.70
 -25  -7   3    1.61    0.93
 -25  -7   3    1.98    0.88
  25   7  -3    1.44    1.06
  25   7  -3    1.19    0.88
 -25   7   3    1.16    0.81
 -23  -7   3    3.08    0.99
 -23  -7   3    1.70    0.80
 -23   7   3    3.13    0.93
  23   7  -3    3.29    1.05
  23   7  -3    1.81    0.97
 -21  -7   3    0.09    0.61
 -21  -7   3    1.51    0.75
  21   7  -3    0.76    0.75
 -21   7   3   -0.19    0.62
  21   7  -3    0.32    0.75
 -19  -7   3    2.73    0.77
 -19  -7   3    1.21    0.75
 -19   7   3    1.57    0.65
  19   7  -3    1.72    0.82
 -19   7   3    1.81    0.59
  19   7  -3    0.64    0.72
 -17  -7   3    5.96    0.84
  17   7  -3    4.58    0.86
 -17   7   3    4.75    0.83
  17   7  -3    5.91    0.96
 -17   7   3    4.90    0.73
 -15  -7   3    3.43    0.63
  15   7  -3    2.53    0.69
  15   7  -3    2.04    0.71
 -15   7   3    0.82    0.52
 -15   7   3    3.02    0.57
 -13  -7   3    6.30    0.74
 -13   7   3    7.09    0.86
  13   7  -3    6.81    0.88
 -13   7   3    7.42    0.73
  13   7  -3    9.57    1.00
 -11  -7   3    0.46    0.37
 -11   7   3    1.12    0.39
  11   7  -3    0.71    0.47
 -11   7   3    0.92    0.47
  11   7  -3    0.49    0.39
  11   7  -3    0.26    0.47
  -9  -7   3   45.40    1.60
  -9   7   3   46.19    1.65
   9   7  -3   46.37    1.75
   9   7  -3   45.08    1.70
   9   7  -3   46.29    1.62
  -9   7   3   41.73    1.51
  -7  -7   3  113.34    3.06
  -7   7   3  117.99    2.58
   7   7  -3  116.65    3.19
  -7   7   3  113.68    3.14
   7   7  -3  111.35    3.18
  -7   7   3  117.01    3.08
   7   7  -3  115.82    3.08
  -5   7   3  341.61    7.84
   5   7  -3  343.45    7.93
   5   7  -3  330.49    7.75
  -5   7   3  347.26    7.50
  -5   7   3  328.12    7.83
   5   7  -3  342.51    7.93
   3   7  -3  167.42    4.14
  -3   7   3  167.12    3.92
  -3   7   3  172.18    4.22
   3   7  -3  164.61    4.17
   3   7  -3  165.37    4.13
  -3   7   3  166.21    4.17
  -1  -7   3  103.19    2.62
   1   7  -3  107.04    2.79
   1   7  -3  104.29    2.73
  -1   7   3  104.30    2.81
  -1   7   3   98.07    2.76
  -1   7   3   93.38    2.59
   1   7  -3  105.23    2.66
   1  -7   3    2.13    0.35
   1   7   3    1.27    0.40
   1   7   3    2.54    0.40
  -1   7  -3    1.34    0.39
  -1   7  -3    1.79    0.30
   1   7   3    2.18    0.46
  -1   7  -3    1.89    0.37
   3  -7   3   22.51    0.78
   3  -7   3   22.29    0.91
  -3   7  -3   20.67    1.00
   3   7   3   20.18    0.98
  -3   7  -3   22.12    0.88
   3   7   3   21.38    1.08
  -3   7  -3   21.74    0.75
   3   7   3   22.23    1.06
  -5  -7  -3   28.86    1.22
   5  -7   3   29.40    1.12
   5  -7   3   30.66    0.90
  -5   7  -3   29.60    1.03
   5   7   3   31.26    1.27
  -5   7  -3   29.40    1.23
   5   7   3   30.62    1.29
   5   7   3   29.59    1.30
   7  -7   3  114.44    3.01
  -7  -7  -3  112.62    3.08
  -7   7  -3  111.59    3.08
   7   7   3  109.36    3.07
   7   7   3  112.61    3.17
   7   7   3  115.42    3.24
  -7   7  -3  105.14    2.75
  -9  -7  -3   16.04    1.02
   9  -7   3   13.58    0.94
   9   7   3   15.52    1.03
   9   7   3   15.37    1.03
  -9   7  -3   14.07    0.67
  -9   7  -3   16.86    1.03
   9   7   3   18.18    1.09
 -11  -7  -3    1.75    0.52
  11  -7   3    1.58    0.56
  11   7   3    1.31    0.56
 -11   7  -3    2.26    0.55
  11   7   3    2.36    0.61
  13  -7   3    0.66    0.56
 -13  -7  -3    1.39    0.53
 -13   7  -3    0.12    0.47
  13   7   3    0.78    0.57
  13   7   3    1.27    0.60
 -15  -7  -3   16.38    1.17
  15  -7   3   13.88    1.25
  15   7   3   14.81    1.27
 -15   7  -3   14.03    1.19
  15   7   3   13.27    1.19
  17  -7   3    0.25    0.63
 -17  -7  -3    1.12    0.64
 -17   7  -3    2.05    0.77
  17   7   3    1.25    0.73
  17   7   3    2.30    0.72
 -19  -7  -3   -0.64    0.60
 -19   7  -3    0.78    0.72
  19   7   3   -0.33    0.73
  19   7   3   -1.39    0.64
 -21  -7  -3    6.62    1.09
  21   7   3    6.85    1.18
  21   7   3    4.76    1.16
 -21   7  -3    7.43    1.17
 -24  -8   3    1.45    0.81
 -24  -8   3    0.37    0.82
  24   8  -3    1.57    0.95
  24   8  -3   -0.40    0.86
 -24   8   3    0.37    0.78
 -22  -8   3    1.32    0.84
 -22  -8   3   -0.38    0.64
  22   8  -3   -0.02    0.88
  22   8  -3    1.85    0.95
 -22   8   3    0.26    0.72
 -20  -8   3    3.80    0.94
 -20  -8   3   -0.42    0.65
 -20   8   3    2.09    0.81
  20   8  -3    1.06    0.79
  20   8  -3   -0.05    0.80
 -18  -8   3    3.55    0.80
  18   8  -3    2.97    0.87
 -18   8   3    3.93    0.70
 -18   8   3    4.40    0.88
  18   8  -3    2.80    0.85
 -16  -8   3    3.01    0.74
 -16   8   3    2.66    0.70
 -16   8   3    4.29    0.70
  16   8  -3    2.85    0.76
  16   8  -3    4.55    0.91
 -14  -8   3   17.57    1.20
 -14   8   3   19.32    1.08
 -14   8   3   19.22    1.25
  14   8  -3   17.37    1.34
  14   8  -3   17.08    1.24
 -12  -8   3    1.84    0.56
 -12   8   3    2.72    0.56
  12   8  -3    3.08    0.62
  12   8  -3    2.56    0.63
 -12   8   3    1.33    0.51
  12   8  -3    1.25    0.63
 -10  -8   3    2.02    0.50
  10   8  -3    3.23    0.56
  10   8  -3    2.10    0.55
  10   8  -3    3.57    0.65
 -10   8   3    2.94    0.57
 -10   8   3    1.47    0.42
  -8  -8   3    2.79    0.51
   8   8  -3    3.33    0.60
   8   8  -3    3.09    0.54
   8   8  -3    3.26    0.61
  -8   8   3    2.65    0.48
  -8   8   3    2.71    0.56
   6   8  -3   12.21    0.82
   6   8  -3   10.35    0.83
  -6   8   3   12.83    0.89
   6   8  -3   12.59    0.87
  -6   8   3   13.18    0.82
   4   8  -3    6.48    0.70
  -4   8   3    7.62    0.45
   4   8  -3    7.20    0.65
   4   8  -3    7.01    0.72
  -4   8   3    9.12    0.82
  -4   8   3    6.95    0.65
   2   8  -3   -0.07    0.29
  -2   8   3    0.05    0.22
   2   8  -3    0.14    0.38
  -2   8   3    0.19    0.37
  -2   8   3    0.44    0.36
   2   8  -3    0.94    0.36
   0  -8   3    1.19    0.32
   0   8  -3    0.80    0.36
   0   8  -3    1.60    0.44
   0   8   3    1.50    0.44
   0   8   3    1.35    0.33
   0   8   3    1.46    0.44
   0   8  -3    1.45    0.32
   2  -8   3    3.14    0.43
  -2   8  -3    2.93    0.37
   2   8   3    2.23    0.52
   2   8   3    2.40    0.44
  -2   8  -3    1.96    0.39
  -2   8  -3    2.71    0.51
   2   8   3    3.43    0.55
   4  -8   3   10.39    0.69
   4   8   3   11.51    0.83
  -4   8  -3    9.97    0.80
   4   8   3   10.92    0.84
  -4   8  -3   11.01    0.69
   4   8   3   10.86    0.85
   6  -8   3    0.13    0.32
  -6  -8  -3    0.07    0.40
   6   8   3    0.63    0.41
   6   8   3   -0.35    0.41
  -6   8  -3    0.65    0.30
  -6   8  -3    0.05    0.39
   6   8   3    0.62    0.45
  -8  -8  -3    8.95    0.82
   8  -8   3    9.27    0.80
  -8   8  -3    9.00    0.83
  -8   8  -3    9.61    0.63
   8   8   3    7.36    0.80
   8   8   3   10.16    0.89
   8   8   3    8.26    0.89
 -10  -8  -3   17.18    1.09
  10  -8   3   15.43    1.00
  10   8   3   15.60    1.12
  10   8   3   16.86    1.10
 -10   8  -3   15.72    1.12
  10   8   3   16.03    1.16
  12  -8   3    0.58    0.53
 -12  -8  -3   -0.08    0.47
  12   8   3   -0.20    0.60
  12   8   3    0.53    0.56
 -12   8  -3   -0.30    0.52
  14  -8   3    0.71    0.64
 -14  -8  -3    0.03    0.58
 -14   8  -3    0.68    0.58
  14   8   3   -0.40    0.58
  14   8   3   -0.02    0.65
 -16  -8  -3    3.85    0.86
  16  -8   3    3.18    0.81
  16   8   3    3.93    0.86
 -16   8  -3    2.74    0.74
  16   8   3    4.21    0.91
 -18  -8  -3   -0.06    0.72
  18  -8   3   -0.32    0.65
  18   8   3    2.04    0.89
  18   8   3    0.18    0.75
 -18   8  -3    0.41    0.75
 -20  -8  -3    0.63    0.77
  20   8   3   -0.47    0.81
  20   8   3    2.46    0.96
 -20   8  -3    2.16    0.90
 -22  -8  -3    0.63    0.81
  22   8   3    0.38    0.85
  22   8   3   -0.97    0.87
 -22   8  -3   -0.09    0.81
 -23  -9   3   10.15    1.44
 -23  -9   3   12.82    1.52
  23   9  -3   11.91    1.56
  23   9  -3   10.35    1.58
 -23   9   3   11.40    1.54
 -21  -9   3    9.12    1.34
 -21  -9   3   11.74    1.27
 -21   9   3   10.01    1.39
  21   9  -3    9.66    1.40
  21   9  -3    8.84    1.35
 -19  -9   3    3.41    0.87
  19   9  -3    3.77    0.97
 -19   9   3    4.67    0.91
  19   9  -3    3.45    1.05
 -17  -9   3    1.26    0.64
 -17   9   3   -0.17    0.50
 -17   9   3    0.70    0.67
  17   9  -3   -0.89    0.72
  17   9  -3    1.73    0.78
 -15  -9   3    5.91    0.87
 -15   9   3    5.64    0.76
  15   9  -3    7.33    1.08
  15   9  -3    6.91    1.04
 -15   9   3    4.98    0.83
 -13  -9   3    1.32    0.54
 -13   9   3    1.45    0.61
  13   9  -3    0.85    0.61
 -13   9   3    0.90    0.50
  13   9  -3    1.68    0.69
 -11  -9   3    1.65    0.53
 -11   9   3    1.66    0.62
  11   9  -3    1.63    0.54
  11   9  -3    1.81    0.61
 -11   9   3    0.87    0.49
  11   9  -3    1.15    0.54
  -9  -9   3    0.57    0.48
   9   9  -3    0.47    0.47
  -9   9   3    0.32    0.43
   9   9  -3    0.20    0.48
  -9   9   3    0.46    0.49
   9   9  -3    0.59    0.52
   7   9  -3   20.33    1.16
  -7   9   3   18.92    1.04
   7   9  -3   22.27    1.13
   7   9  -3   18.14    1.13
   5   9  -3    0.26    0.44
   5   9  -3    0.08    0.39
  -5   9   3    0.07    0.42
  -5   9   3    0.67    0.42
   5   9  -3    0.38    0.40
   3   9  -3   25.25    1.19
  -3   9   3   24.36    1.24
  -3   9   3   22.69    1.18
   3   9  -3   24.02    1.20
  -3   9   3   24.16    0.90
   3   9  -3   23.57    1.08
  -1  -9   3   45.12    1.46
  -1   9   3   44.16    1.71
   1   9  -3   45.77    1.66
   1   9  -3   45.27    1.68
   1   9  -3   44.74    1.48
  -1   9   3   44.93    1.46
  -1   9   3   44.82    1.69
   1  -9   3    7.20    0.58
   1   9   3    7.37    0.64
  -1   9  -3    8.27    0.84
   1   9   3    8.01    0.84
   1   9   3    7.25    0.77
  -1   9  -3    7.54    0.70
  -1   9  -3    7.22    0.54
   3  -9   3    0.17    0.28
   3   9   3   -0.13    0.43
   3   9   3    0.26    0.36
  -3   9  -3   -0.56    0.34
   3   9   3   -0.16    0.39
  -3   9  -3   -0.57    0.28
   5  -9   3    0.74    0.38
   5   9   3    1.05    0.54
   5   9   3    0.32    0.44
  -5   9  -3   -0.01    0.43
  -5   9  -3    1.26    0.39
   5   9   3    1.11    0.57
  -7  -9  -3   21.09    1.24
   7  -9   3   22.50    1.11
   7   9   3   19.79    1.18
   7   9   3   21.29    1.30
   7   9   3   22.52    1.29
  -7   9  -3   21.39    0.98
  -7   9  -3   21.49    1.23
  -9  -9  -3    8.88    0.97
   9  -9   3    9.34    0.88
   9   9   3   10.85    1.04
   9   9   3    7.35    0.95
   9   9   3   10.42    1.04
  -9   9  -3    8.51    0.98
  11  -9   3   11.53    1.03
 -11  -9  -3    8.88    1.06
  11   9   3   12.98    1.16
 -11   9  -3   10.82    1.03
  11   9   3   13.47    1.14
  13  -9   3   14.31    1.12
 -13  -9  -3   15.94    1.21
 -13   9  -3   12.93    1.14
  13   9   3   15.40    1.30
  13   9   3   15.60    1.29
 -15  -9  -3    1.57    0.69
  15  -9   3    1.28    0.72
 -15   9  -3    0.64    0.63
  15   9   3    2.62    0.83
  15   9   3    1.12    0.83
 -17  -9  -3   -1.13    0.66
  17  -9   3    0.14    0.68
  17   9   3    0.16    0.74
 -17   9  -3   -0.67    0.61
  17   9   3   -0.28    0.74
 -19  -9  -3    1.76    0.90
  19   9   3    0.70    0.82
  19   9   3    1.76    0.93
 -19   9  -3    1.22    0.87
 -21  -9  -3    0.92    0.81
 -21   9  -3    1.39    0.92
  21   9   3    0.18    1.04
 -22 -10   3    1.86    0.93
 -22 -10   3    1.94    0.92
  22  10  -3    0.86    1.08
 -22  10   3    2.64    0.95
  22  10  -3    1.79    1.01
 -20 -10   3    2.06    0.80
 -20  10   3    1.34    0.89
  20  10  -3    0.48    0.97
  20  10  -3    2.67    1.01
 -18 -10   3    1.58    0.78
  18  10  -3    0.88    0.81
 -18  10   3    0.18    0.68
  18  10  -3    0.27    0.83
 -16 -10   3   20.38    1.42
  16  10  -3   25.24    1.75
 -16  10   3   23.57    1.54
  16  10  -3   24.96    1.70
 -16  10   3   23.35    1.38
 -14 -10   3    5.23    0.81
 -14  10   3    3.48    0.86
  14  10  -3    3.04    0.84
  14  10  -3    3.64    0.85
 -14  10   3    2.55    0.65
 -12 -10   3    4.68    0.75
 -12  10   3    3.49    0.67
  12  10  -3    5.07    0.86
 -12  10   3    3.60    0.83
  12  10  -3    3.45    0.84
  12  10  -3    4.57    0.78
 -10 -10   3   43.77    1.81
 -10  10   3   42.48    1.73
  10  10  -3   43.60    1.84
  10  10  -3   43.40    1.91
  10  10  -3   44.30    1.90
 -10  10   3   41.32    1.85
  -8 -10   3   -0.21    0.46
  -8  10   3    0.37    0.56
   8  10  -3    0.40    0.56
   8  10  -3    0.15    0.53
  -8  10   3    0.27    0.47
   8  10  -3    0.68    0.51
   6  10  -3    5.30    0.76
  -6  10   3    6.57    0.84
  -6  10   3    5.73    0.86
   6  10  -3    4.35    0.69
   6  10  -3    5.23    0.82
   4  10  -3    1.06    0.44
   4  10  -3    1.36    0.52
   4  10  -3    1.36    0.56
  -4  10   3    1.96    0.53
  -4  10   3    0.89    0.54
   2  10  -3   18.00    0.94
  -2  10   3   18.03    1.16
   2  10  -3   17.24    1.05
  -2  10   3   17.88    1.17
   2  10  -3   19.26    1.13
  -2  10   3   18.95    0.88
   0 -10   3   28.26    1.11
   0  10   3   26.72    1.38
   0  10  -3   26.54    1.08
   0  10   3   29.49    1.18
   0  10  -3   27.04    1.35
   0  10   3   27.32    1.37
   0  10  -3   28.22    1.31
   2 -10   3   28.80    1.16
   2  10   3   28.97    1.28
   2  10   3   31.78    1.49
   2  10   3   29.46    1.43
  -2  10  -3   29.29    1.31
  -2  10  -3   29.06    1.47
   4 -10   3   44.60    1.55
   4  10   3   44.70    1.85
   4  10   3   41.51    1.67
  -4  10  -3   46.77    1.65
   4  10   3   46.12    1.94
  -4  10  -3   47.02    1.86
  -6 -10  -3   15.06    1.08
   6 -10   3   15.09    0.94
   6  10   3   15.82    1.12
   6  10   3   14.21    1.10
  -6  10  -3   15.91    1.14
  -6  10  -3   13.05    0.90
   6  10   3   14.74    1.17
   8 -10   3    2.16    0.55
  -8 -10  -3    2.06    0.62
   8  10   3    1.81    0.62
   8  10   3    2.68    0.75
   8  10   3    2.28    0.72
  -8  10  -3    2.25    0.65
  10 -10   3    0.99    0.56
 -10 -10  -3    0.49    0.63
  10  10   3    2.06    0.75
  10  10   3    1.17    0.69
  10  10   3    1.45    0.64
 -10  10  -3    2.52    0.70
  12 -10   3    0.41    0.57
 -12 -10  -3    0.66    0.60
  12  10   3    0.78    0.69
 -12  10  -3   -0.25    0.57
  12  10   3    1.24    0.74
  14 -10   3   14.15    1.20
 -14 -10  -3   13.15    1.24
  14  10   3   12.44    1.34
 -14  10  -3   10.92    1.29
  14  10   3   13.04    1.33
 -16 -10  -3    5.11    0.95
  16 -10   3    6.99    1.06
 -16  10  -3    5.40    0.98
  16  10   3    5.38    1.06
  16  10   3    4.29    1.02
 -18 -10  -3    0.22    0.75
 -18  10  -3    0.68    0.75
  18  10   3   -0.19    0.81
  18  10   3    0.40    0.95
 -19 -11   3    2.19    0.81
  19  11  -3    0.17    0.96
 -19  11   3    1.27    0.83
  19  11  -3    1.47    0.95
 -17 -11   3    0.31    0.74
 -17  11   3    1.44    0.79
  17  11  -3    1.28    0.98
  17  11  -3    1.49    0.86
 -15 -11   3    0.26    0.67
 -15  11   3    1.26    0.75
  15  11  -3    0.41    0.76
  15  11  -3   -0.61    0.76
 -15  11   3    0.83    0.60
 -13 -11   3    0.17    0.55
  13  11  -3    0.54    0.75
  13  11  -3    0.98    0.64
 -13  11   3    1.76    0.81
 -13  11   3    0.25    0.56
  13  11  -3    0.64    0.71
 -11 -11   3   -0.42    0.55
  11  11  -3    0.07    0.62
  11  11  -3   -0.55    0.58
 -11  11   3   -0.32    0.59
  11  11  -3   -0.28    0.59
 -11  11   3   -0.03    0.52
  -9 -11   3    0.36    0.57
   9  11  -3    1.45    0.71
  -9  11   3    0.81    0.55
   9  11  -3    0.11    0.56
  -9  11   3    0.18    0.58
   9  11  -3    0.45    0.60
   7  11  -3    1.89    0.62
  -7  11   3    1.10    0.61
   7  11  -3    1.69    0.61
  -7  11   3    2.24    0.68
   7  11  -3    3.09    0.79
   5  11  -3   29.29    1.55
  -5  11   3   30.71    1.52
   5  11  -3   30.19    1.41
  -5  11   3   28.18    1.55
   5  11  -3   27.97    1.45
  -3  11   3    0.23    0.57
   3  11  -3   -0.31    0.37
   3  11  -3    0.14    0.51
  -3  11   3   -0.58    0.55
   3  11  -3   -0.08    0.49
  -1  11   3    0.17    0.50
   1  11  -3    1.12    0.56
  -1  11   3    0.31    0.51
   1  11  -3    0.47    0.51
   1  11   3    8.26    1.04
  -1  11  -3    7.65    1.01
  -1  11  -3    9.98    0.91
   1  11   3    8.89    0.81
   1  11   3    8.39    1.05
  -3  11  -3    6.88    0.82
   3  11   3    6.26    0.95
  -3  11  -3    4.63    0.81
   3  11   3    7.48    0.93
   3  11   3    6.39    0.79
   5  11   3   11.88    1.04
  -5  11  -3   13.19    0.99
  -5  11  -3   12.23    1.19
   5  11   3   12.48    1.24
   5  11   3   13.24    1.11
   7 -11   3    0.83    0.47
  -7 -11  -3    1.32    0.59
   7  11   3    1.57    0.72
   7  11   3    1.51    0.59
  -7  11  -3    0.29    0.56
   7  11   3    1.08    0.63
  -9 -11  -3    0.69    0.55
   9 -11   3    0.67    0.51
   9  11   3   -0.20    0.61
   9  11   3   -0.17    0.56
  -9  11  -3    0.10    0.68
   9  11   3   -0.27    0.55
 -11 -11  -3   -0.31    0.55
  11 -11   3    1.39    0.61
 -11  11  -3    0.85    0.68
  11  11   3    0.75    0.65
  11  11   3    0.09    0.65
  11  11   3   -0.50    0.68
  13 -11   3    5.91    0.88
 -13 -11  -3    5.81    0.95
 -13  11  -3    3.12    0.86
  13  11   3    4.90    1.13
  13  11   3    3.66    0.95
  15 -11   3    0.24    0.72
 -15 -11  -3    0.69    0.73
  15  11   3    1.04    0.91
 -15  11  -3    1.00    0.76
  15  11   3    1.23    0.87
  17 -11   3   -0.17    0.65
 -17 -11  -3    1.63    0.88
 -17  11  -3    0.05    0.77
  17  11   3   -0.18    0.83
  17  11   3    1.61    0.91
 -18 -12   3    2.55    0.90
  18  12  -3    2.05    1.04
 -18  12   3    1.17    0.87
  18  12  -3    2.47    1.02
 -16 -12   3    0.76    0.77
 -16  12   3    1.76    0.91
  16  12  -3   -0.48    0.78
  16  12  -3    0.74    0.96
 -14 -12   3    0.34    0.63
  14  12  -3    0.21    0.66
 -14  12   3    0.73    0.64
  14  12  -3    1.11    0.79
  14  12  -3    0.77    0.81
 -14  12   3   -0.01    0.71
 -12 -12   3   17.19    1.32
  12  12  -3   17.94    1.45
 -12  12   3   19.20    1.32
  12  12  -3   17.02    1.46
 -12  12   3   17.62    1.46
  12  12  -3   20.65    1.61
 -10 -12   3   15.74    1.32
  10  12  -3   17.80    1.42
 -10  12   3   14.81    1.24
  10  12  -3   15.70    1.46
 -10  12   3   14.15    1.44
  10  12  -3   17.72    1.37
  -8 -12   3    8.86    0.99
   8  12  -3    8.74    1.06
  -8  12   3    8.36    1.12
   8  12  -3    7.42    1.06
  -8  12   3    8.13    1.05
   8  12  -3    9.37    1.05
   6  12  -3    9.32    0.98
   6  12  -3   10.10    1.05
  -6  12   3   12.37    1.31
  -6  12   3    9.55    1.02
   6  12  -3   14.04    1.28
  -4  12   3   -0.03    0.56
   4  12  -3    0.66    0.59
   4  12  -3   -0.20    0.43
   4  12  -3    0.09    0.53
  -4  12   3   -0.31    0.57
  -2  12   3   21.90    1.43
   2  12  -3   19.20    1.33
  -2  12   3   19.13    1.36
   2  12  -3   20.29    1.33
   0  12   3   51.93    2.18
   0  12  -3   49.72    2.02
   0  12   3   49.73    2.16
   0  12  -3   53.16    2.18
   2  12   3   36.16    1.78
  -2  12  -3   36.97    1.80
  -2  12  -3   36.84    1.66
   2  12   3   39.68    1.93
  -4  12  -3   18.60    1.42
   4  12   3   16.76    1.47
   4  12   3   17.46    1.24
  -4  12  -3   19.08    1.24
   4  12   3   17.28    1.31
  -6 -12  -3    5.99    0.96
   6  12   3    6.90    0.99
  -6  12  -3    5.24    0.93
   6  12   3    5.20    0.98
   6  12   3    6.52    1.03
  -8 -12  -3   -0.25    0.53
   8  12   3    0.40    0.72
  -8  12  -3   -0.16    0.69
   8  12   3    0.92    0.67
   8  12   3    0.86    0.65
 -10 -12  -3    3.31    0.82
  10  12   3    6.31    1.02
 -10  12  -3    5.48    0.98
  10  12   3    3.92    0.87
  10  12   3    4.53    1.02
 -12 -12  -3    8.83    1.18
  12  12   3   11.64    1.45
  12  12   3    9.73    1.24
 -12  12  -3   11.93    1.44
  12  12   3   11.36    1.44
 -14 -12  -3    1.84    0.82
  14  12   3    2.81    1.04
  14  12   3    2.36    1.11
 -14  12  -3    2.58    0.90
 -16 -12  -3    1.12    0.90
  16  12   3    2.44    1.07
  16  12   3    1.91    1.13
 -16  12  -3    2.63    1.03
 -17 -13   3    2.75    0.91
 -17  13   3    3.58    1.08
  17  13  -3    3.65    1.14
  17  13  -3    2.61    1.08
 -15 -13   3    0.87    0.81
  15  13  -3    0.65    0.93
 -15  13   3   -1.06    0.76
  15  13  -3   -0.88    0.91
 -13 -13   3    5.33    0.99
  13  13  -3    7.20    1.29
  13  13  -3    4.55    0.95
  13  13  -3    4.35    1.02
 -13  13   3    4.42    1.05
 -13  13   3    5.09    1.02
 -11 -13   3   -1.11    0.66
 -11  13   3    1.07    0.63
 -11  13   3    1.65    0.84
  11  13  -3    0.85    0.81
  11  13  -3    1.36    0.83
  11  13  -3    1.20    0.89
  -9 -13   3    2.29    0.76
   9  13  -3    4.29    0.93
  -9  13   3    5.49    1.09
  -9  13   3    3.71    0.85
   9  13  -3    3.66    0.99
   9  13  -3    3.72    0.85
   7  13  -3    4.42    0.92
   7  13  -3    4.66    1.01
  -7  13   3    4.23    0.84
   7  13  -3    3.29    0.78
  -7  13   3    3.95    0.95
  -5  13   3   -0.06    0.66
   5  13  -3    1.06    0.72
  -5  13   3   -0.21    0.68
   5  13  -3    0.29    0.68
  -3  13   3    4.81    0.88
   3  13  -3    1.78    0.75
  -3  13   3    1.16    0.73
   3  13  -3    1.83    0.77
  -1  13   3    1.95    0.77
   1  13  -3    3.04    0.84
   1  13  -3    2.48    0.76
  -1  13   3    4.15    0.96
   1  13   3   -1.29    0.65
  -1  13  -3   -0.54    0.54
  -1  13  -3    0.24    0.71
   1  13   3    0.53    0.65
  -3  13  -3   -0.40    0.53
  -3  13  -3    1.32    0.79
   3  13   3    0.15    0.73
   3  13   3    1.91    0.79
   5  13   3   -0.04    0.63
  -5  13  -3    0.13    0.67
   5  13   3    0.28    0.54
   5  13   3   -0.42    0.69
  -7 -13  -3    1.26    0.71
   7  13   3    1.19    0.84
   7  13   3    1.00    0.73
  -7  13  -3    0.93    0.81
   7  13   3    0.18    0.62
  -9 -13  -3   16.49    1.48
   9  13   3   16.74    1.71
   9  13   3   14.67    1.35
  -9  13  -3   18.93    1.54
   9  13   3   17.13    1.57
 -11 -13  -3   10.59    1.25
  11  13   3   10.57    1.46
  11  13   3   12.47    1.37
  11  13   3    9.52    1.32
 -11  13  -3   12.28    1.52
 -13 -13  -3    9.33    1.29
  13  13   3    8.32    1.28
 -13  13  -3    7.94    1.29
  13  13   3    9.59    1.43
 -14 -14   3    1.40    0.78
  14  14  -3   -0.17    1.00
 -14  14   3    0.04    0.97
  14  14  -3   -0.12    0.77
  14  14  -3    0.14    0.82
 -12 -14   3    3.57    0.90
 -12  14   3    5.71    1.27
  12  14  -3    3.01    0.92
  12  14  -3    5.45    1.19
  12  14  -3    3.58    1.01
 -10 -14   3    4.15    0.92
  10  14  -3    2.87    0.88
 -10  14   3    2.39    0.96
  10  14  -3    2.41    0.94
  10  14  -3    2.73    0.86
 -10  14   3    4.05    0.96
  -8 -14   3   -0.62    0.59
  -8  14   3    0.00    0.79
   8  14  -3   -0.62    0.70
  -8  14   3    0.26    0.77
   8  14  -3   -0.01    0.74
   6  14  -3   -0.77    0.76
  -6  14   3    0.17    0.76
  -6  14   3   -0.07    0.64
   6  14  -3   -0.44    0.76
  -4  14   3   -0.17    0.73
   4  14  -3   -0.46    0.65
   4  14  -3    0.25    0.67
  -4  14   3    1.57    0.77
   2  14  -3    0.86    0.75
  -2  14   3    0.87    0.76
  -2  14   3    0.22    0.70
   2  14  -3    0.78    0.84
   0  14   3    0.70    0.83
   0  14  -3    0.52    0.68
   0  14   3    0.81    0.85
   0  14  -3   -0.96    0.71
  -2  14  -3    1.48    0.72
   2  14   3    1.12    0.78
  -2  14  -3    0.18    0.73
   2  14   3    2.54    0.96
  -4  14  -3    0.65    0.76
   4  14   3    0.68    0.80
   4  14   3    1.47    0.96
  -6 -14  -3    1.58    0.74
  -6  14  -3    0.64    0.90
   6  14   3    1.93    1.08
   6  14   3    1.76    0.85
  -8 -14  -3    0.42    0.75
   8  14   3    0.52    0.74
   8  14   3   -0.25    0.92
  -8  14  -3    1.45    0.83
   8  14   3   -0.81    0.79
 -10 -14  -3    1.91    0.82
  10  14   3    2.03    0.91
  10  14   3    0.13    0.78
 -10  14  -3    0.48    0.83
  10  14   3    0.27    0.89
 -12 -14  -3    0.30    0.75
  12  14   3    0.08    0.93
  12  14   3    0.35    0.83
  12  14   3   -0.68    0.88
 -12  14  -3    0.33    0.86
 -11 -15   3   -0.22    0.76
  11  15  -3   -0.70    0.98
 -11  15   3   -0.26    0.98
  11  15  -3   -0.52    0.86
  -9 -15   3    0.59    0.82
  -9  15   3    1.56    1.04
   9  15  -3   -0.20    0.80
  -9  15   3   -0.61    0.80
   9  15  -3   -0.09    0.84
   7  15  -3    8.85    1.23
   7  15  -3    8.02    1.29
  -7  15   3    6.92    1.14
  -7  15   3    5.00    1.16
   5  15  -3    5.26    1.02
  -5  15   3    4.56    1.09
   5  15  -3    4.81    1.12
  -5  15   3    4.57    1.03
  -3  15   3    2.81    1.05
   3  15  -3    3.62    0.98
  -3  15   3    2.80    1.01
   3  15  -3    1.58    0.95
  -1  15   3    4.37    1.05
  -1  15   3    4.72    1.16
   1  15  -3    6.20    1.12
   1  15  -3    6.90    1.11
   1  15   3    1.02    0.87
  -1  15  -3    0.01    0.87
   1  15   3    0.39    0.84
  -1  15  -3    0.11    0.72
   3  15   3   -0.62    0.84
  -3  15  -3   -0.26    0.75
   3  15   3   -1.69    0.68
  -5  15  -3    1.76    1.00
   5  15   3    2.52    1.01
   5  15   3    0.60    0.95
  -7 -15  -3    1.55    0.84
  -7  15  -3    2.44    1.01
   7  15   3    3.72    1.03
   7  15   3    4.92    1.22
  -9 -15  -3    3.46    1.08
   9  15   3    3.92    1.16
   9  15   3    4.28    1.18
  -9  15  -3    2.68    1.03
  -6  16   3    4.44    1.24
   6  16  -3    2.50    1.00
  -6  16   3    2.94    0.93
  -4  16   3   -0.10    0.82
   4  16  -3   -1.12    0.69
  -4  16   3   -0.23    0.86
   4  16  -3    1.21    0.99
   2  16  -3   12.47    1.56
  -2  16   3    9.61    1.37
   2  16  -3   11.20    1.48
  -2  16   3   13.25    1.72
   0  16   3   12.89    1.55
   0  16  -3   18.61    1.66
   0  16   3   12.13    1.73
   0  16  -3   11.75    1.55
   2  16   3    5.93    1.19
  -2  16  -3    8.54    1.40
   2  16   3    6.64    1.36
 -28   0   4    0.06    0.76
 -26   0   4    4.55    0.92
 -26   0   4    5.29    0.88
  24   0  -4   26.17    1.54
 -24   0   4   28.53    1.54
 -24   0   4   28.13    1.68
 -22   0   4   -0.28    0.52
 -22   0   4   -0.21    0.50
  22   0  -4   -0.66    0.52
  20   0  -4   16.72    1.19
 -20   0   4   19.50    1.23
 -20   0   4   18.10    1.13
 -18   0   4   14.78    0.99
 -18   0   4   15.69    1.05
  18   0  -4   18.50    1.12
  16   0  -4   85.34    2.64
 -16   0   4   91.69    2.61
 -16   0   4   92.64    2.69
  14   0  -4    4.72    0.62
 -14   0   4    4.32    0.56
 -14   0   4    4.53    0.57
 -12   0   4   17.46    0.87
 -12   0   4   19.05    0.86
  12   0  -4   17.18    0.89
 -10   0   4   22.34    0.86
 -10   0   4   22.41    0.93
  10   0  -4   21.94    0.94
   8   0  -4  112.55    2.83
  -8   0   4  112.69    2.68
  -8   0   4  110.46    2.82
   6   0  -4   11.86    0.60
  -6   0   4   11.88    0.48
  -6   0   4   11.74    0.60
  -4   0   4   61.23    1.66
  -4   0   4   61.64    1.43
   4   0  -4   63.17    1.64
  -4   0   4   62.85    1.62
  -2   0   4    4.10    0.31
  -2   0   4    4.15    0.36
   0   0  -4   62.89    1.42
   0   0   4   61.21    1.64
   0   0   4   65.14    1.51
   2   0   4  299.56    6.44
   2   0   4  298.14    6.50
   2   0   4  296.24    6.67
  -2   0  -4  292.77    6.42
  -4   0  -4   79.28    1.98
   4   0   4   79.86    1.88
   4   0   4   80.96    2.02
   4   0   4   80.32    2.09
   6   0   4  370.54    7.99
   6   0   4  362.03    8.06
   6   0   4  371.36    8.28
  -6   0  -4  356.45    8.07
   8   0   4  458.32   10.30
  -8   0  -4  459.13   10.33
   8   0   4  472.50   10.56
   8   0   4  480.00   10.24
  10   0   4    1.79    0.45
 -10   0  -4    1.81    0.42
 -10   0  -4    1.52    0.28
  10   0   4    1.73    0.42
  10   0   4    1.72    0.30
 -12   0  -4    6.48    0.51
 -12   0  -4    5.85    0.63
  12   0   4    8.13    0.73
  12   0   4    6.89    0.52
  12   0   4    5.28    0.66
  14   0   4   18.55    1.10
 -14   0  -4   20.07    0.90
 -14   0  -4   19.75    1.08
  14   0   4   19.91    1.19
  16   0   4   61.70    2.17
 -16   0  -4   60.66    2.18
  18   0   4   19.46    1.27
 -18   0  -4   19.51    1.35
 -20   0  -4    1.01    0.72
  20   0   4    0.12    0.55
 -22   0  -4   -0.57    0.63
  22   0   4   -0.60    0.67
 -24   0  -4    0.54    0.76
 -27  -1   4   -0.08    0.69
 -27  -1   4    0.13    0.80
 -27   1   4    0.63    0.87
 -25  -1   4    0.35    0.55
 -25  -1   4    0.88    0.77
  25   1  -4    0.01    0.70
 -25   1   4    0.40    0.62
 -25   1   4   -0.30    0.70
 -23  -1   4    1.02    0.62
 -23  -1   4    0.65    0.61
  23   1  -4    0.42    0.61
 -23   1   4    1.64    0.63
 -23   1   4    0.97    0.71
 -21  -1   4    1.05    0.54
 -21  -1   4    0.85    0.58
  21  -1  -4    2.71    0.66
  21   1  -4    1.41    0.62
 -21   1   4    2.20    0.61
 -21   1   4    1.83    0.63
 -19  -1   4    1.21    0.55
  19  -1  -4    1.58    0.53
 -19  -1   4    1.30    0.54
 -19   1   4    0.46    0.44
 -19   1   4    1.03    0.49
  19   1  -4    0.65    0.49
 -17  -1   4   -0.15    0.36
 -17  -1   4    0.07    0.36
  17  -1  -4   -0.66    0.36
  17   1  -4   -0.05    0.38
 -17   1   4    0.07    0.39
 -17   1   4   -0.02    0.41
  15  -1  -4    6.31    0.66
 -15  -1   4    6.78    0.64
 -15  -1   4    6.74    0.74
  15   1  -4    6.60    0.75
 -15   1   4    6.95    0.64
 -15   1   4    7.94    0.68
 -13  -1   4   15.06    0.81
 -13  -1   4   14.66    0.86
  13  -1  -4   15.02    0.82
 -13   1   4   14.53    0.82
 -13   1   4   13.84    0.76
  13   1  -4   14.36    0.85
 -11  -1   4   91.25    2.50
 -11  -1   4   87.92    2.36
  11  -1  -4   91.60    2.42
 -11   1   4   86.49    2.35
  11   1  -4   92.98    2.52
 -11   1   4   91.38    2.47
  -9  -1   4   32.07    1.16
   9  -1  -4   31.23    1.07
  -9  -1   4   32.60    1.05
  -9   1   4   33.01    1.04
   9   1  -4   32.70    1.19
  -9   1   4   32.69    1.14
  -7  -1   4   64.74    1.83
  -7  -1   4   66.28    1.69
   7  -1  -4   68.18    1.78
   7   1  -4   66.58    1.86
  -7   1   4   68.20    1.70
  -7   1   4   67.26    1.83
  -5  -1   4   86.88    2.20
  -5  -1   4   87.87    2.02
   5  -1  -4   81.87    2.15
  -5   1   4   91.80    2.05
  -5   1   4   85.87    2.19
  -5   1   4   89.94    2.20
   5   1  -4   87.92    2.24
  -3  -1   4   33.53    1.08
  -3  -1   4   35.23    0.83
  -3  -1   4   35.06    1.01
  -3   1   4   33.80    1.03
  -3   1   4   35.90    0.87
   3   1  -4   37.02    1.07
  -3   1   4   35.72    1.02
  -1  -1   4  390.32    8.42
  -1  -1   4  364.30    8.60
  -1   1   4  397.51    8.27
   1   1  -4  395.73    8.23
  -1   1   4  384.62    8.59
  -1   1   4  394.90    8.48
  -1  -1  -4   42.37    1.08
   1  -1   4   42.21    1.22
   1  -1   4   43.89    1.01
   1  -1   4   43.23    1.22
  -1   1  -4   44.03    1.06
   1   1   4   43.23    1.12
   1   1   4   42.14    1.14
   1   1   4   41.80    1.22
   3  -1   4   10.17    0.31
   3  -1   4   10.77    0.53
  -3  -1  -4   10.08    0.47
   3  -1   4    9.59    0.53
   3   1   4   10.17    0.54
   3   1   4   10.15    0.44
  -3   1  -4   10.25    0.45
   3   1   4    9.79    0.46
   5  -1   4   26.20    0.92
  -5  -1  -4   25.25    0.90
   5  -1   4   27.45    0.97
   5  -1   4   26.38    0.67
   5   1   4   26.30    0.85
   5   1   4   25.72    0.99
   5   1   4   26.35    0.91
  -5   1  -4   27.18    0.90
   7  -1   4   20.17    0.61
  -7  -1  -4   20.33    0.86
   7  -1   4   21.00    0.89
  -7   1  -4   21.87    0.63
  -7   1  -4   19.61    0.84
   7   1   4   20.95    0.78
   7   1   4   20.06    0.91
   7   1   4   20.00    0.83
  -9  -1  -4    6.38    0.56
   9  -1   4    5.95    0.37
   9  -1   4    6.60    0.56
   9  -1   4    6.26    0.59
  -9   1  -4    6.42    0.60
   9   1   4    6.59    0.60
   9   1   4    6.02    0.60
   9   1   4    6.38    0.49
  -9   1  -4    7.55    0.40
  11  -1   4    4.48    0.61
 -11  -1  -4    5.88    0.65
  11  -1   4    4.53    0.59
  11   1   4    4.97    0.60
  11   1   4    3.47    0.57
 -11   1  -4    4.57    0.40
 -11   1  -4    4.33    0.60
  11   1   4    4.33    0.49
  13  -1   4    1.28    0.50
 -13  -1  -4    1.62    0.45
 -13  -1  -4    1.30    0.36
  13  -1   4    0.44    0.38
 -13   1  -4    0.65    0.39
  13   1   4    0.40    0.32
  13   1   4    1.11    0.45
 -13   1  -4    0.86    0.29
 -15  -1  -4    1.05    0.50
 -15  -1  -4    1.01    0.40
  15  -1   4    0.18    0.41
  15  -1   4   -0.23    0.44
  15   1   4   -0.07    0.47
 -15   1  -4   -0.14    0.40
  17  -1   4    0.07    0.40
 -17  -1  -4    0.19    0.55
  17   1   4   -0.12    0.52
 -17   1  -4    0.02    0.47
  19  -1   4    8.24    0.97
 -19  -1  -4    5.86    0.92
  19   1   4    7.97    1.05
 -19   1  -4    7.34    1.00
 -21  -1  -4    0.56    0.65
  21   1   4   -0.19    0.68
 -21   1  -4    1.22    0.66
 -23  -1  -4    8.06    1.21
  23   1   4   10.53    1.37
 -23   1  -4    6.15    1.07
 -26  -2   4    1.78    0.84
 -26  -2   4    0.82    0.75
  26   2  -4    2.32    0.95
 -26   2   4    1.26    0.82
 -24  -2   4    3.80    0.86
 -24  -2   4    2.05    0.76
 -24   2   4    3.01    0.74
  24   2  -4    2.37    0.87
 -24   2   4    2.01    0.82
 -22  -2   4    3.72    0.81
 -22  -2   4    3.88    0.83
 -22   2   4    4.89    0.79
 -22   2   4    3.85    0.82
  22   2  -4    4.41    0.91
 -20  -2   4   -0.09    0.45
 -20  -2   4    0.75    0.54
 -20   2   4    0.16    0.50
  20   2  -4    0.54    0.55
 -20   2   4    0.01    0.43
 -18  -2   4    3.13    0.62
  18  -2  -4    4.08    0.61
 -18  -2   4    3.43    0.64
  18   2  -4    2.82    0.63
 -18   2   4    2.86    0.62
 -18   2   4    2.72    0.54
 -16  -2   4   11.62    0.88
 -16  -2   4   11.76    0.86
  16  -2  -4    9.27    0.78
 -16   2   4   11.95    0.88
  16   2  -4    9.91    0.86
  16   2  -4   12.50    0.87
 -16   2   4   10.25    0.79
 -14  -2   4    1.32    0.41
 -14  -2   4    1.48    0.42
  14  -2  -4    1.07    0.35
 -14   2   4    1.55    0.43
  14   2  -4    1.54    0.42
  14   2  -4    2.28    0.54
 -14   2   4    1.69    0.44
  12  -2  -4   91.69    2.46
 -12  -2   4   93.19    2.50
 -12  -2   4   91.97    2.63
  12   2  -4   91.52    2.59
 -12   2   4   90.10    2.55
  12   2  -4   97.40    2.69
 -12   2   4   97.39    2.53
 -10  -2   4    9.25    0.66
  10  -2  -4    8.57    0.55
 -10  -2   4    9.86    0.59
 -10   2   4    9.89    0.57
 -10   2   4    8.57    0.59
  10   2  -4    9.64    0.67
  10   2  -4    8.38    0.60
   8  -2  -4   35.23    1.07
  -8  -2   4   36.34    1.09
  -8  -2   4   33.58    1.20
   8   2  -4   36.98    1.25
  -8   2   4   35.70    1.19
   8   2  -4   33.69    1.17
  -8   2   4   36.04    1.10
  -6  -2   4   25.06    0.92
   6  -2  -4   25.45    0.82
  -6  -2   4   25.27    0.79
  -6   2   4   24.76    0.80
   6   2  -4   24.88    0.89
  -6   2   4   25.23    0.84
   6   2  -4   26.25    0.98
  -6   2   4   24.89    0.89
  -4  -2   4    0.13    0.13
  -4  -2   4   -0.05    0.23
   4   2  -4   -0.32    0.20
  -4   2   4   -0.04    0.21
   4   2  -4    0.13    0.23
  -4   2   4    0.40    0.21
   4   2  -4    0.17    0.14
  -4   2   4    0.03    0.16
  -2  -2   4    4.60    0.33
  -2  -2   4    5.62    0.43
  -2   2   4    4.88    0.33
   2   2  -4    4.73    0.28
   2   2  -4    4.29    0.41
  -2   2   4    4.72    0.36
   2   2  -4    4.84    0.33
  -2   2   4    5.02    0.39
   0  -2   4  197.26    4.33
   0  -2   4  201.72    4.54
   0   2  -4  200.99    4.31
   0   2  -4  195.92    4.32
   0   2   4  196.65    4.46
   0   2   4  198.10    4.35
   0   2   4  183.96    4.49
   2  -2   4   25.69    0.91
   2  -2   4   26.41    0.85
  -2  -2  -4   27.62    0.83
   2   2   4   26.20    0.77
   2   2   4   27.06    0.85
  -2   2  -4   25.56    0.78
   2   2   4   27.58    0.82
   2   2   4   24.25    0.89
   4  -2   4   24.55    0.82
   4  -2   4   24.16    0.88
  -4  -2  -4   23.33    0.82
   4   2   4   23.86    0.83
   4   2   4   22.45    0.78
  -4   2  -4   24.19    0.81
   6  -2   4   78.04    2.11
  -6  -2  -4   75.46    2.06
   6  -2   4   81.80    2.05
   6   2   4   80.23    2.08
  -6   2  -4   78.69    2.05
   6   2   4   74.45    2.01
   6   2   4   77.99    2.19
   8  -2   4   17.24    0.89
  -8  -2  -4   21.08    0.88
   8  -2   4   17.24    0.78
   8   2   4   18.43    0.81
  -8   2  -4   18.12    0.85
  -8   2  -4   18.68    0.56
   8   2   4   16.80    0.80
   8   2   4   20.11    0.93
 -10  -2  -4   -0.10    0.31
  10  -2   4   -0.02    0.27
  10  -2   4   -0.06    0.30
  10   2   4    0.20    0.33
  10   2   4    0.07    0.28
 -10   2  -4    0.09    0.28
 -10   2  -4    0.20    0.17
  10   2   4    1.04    0.37
 -12  -2  -4    3.31    0.57
  12  -2   4    3.33    0.49
  12  -2   4    3.04    0.56
 -12   2  -4    3.02    0.36
 -12   2  -4    2.38    0.49
  12   2   4    2.40    0.44
  12   2   4    3.95    0.64
  14  -2   4   -0.13    0.42
 -14  -2  -4    0.51    0.42
  14  -2   4    0.16    0.38
  14   2   4    0.70    0.50
 -14   2  -4    0.40    0.48
  14   2   4    0.61    0.40
 -16  -2  -4    7.42    0.76
 -16  -2  -4   10.41    0.93
  16  -2   4    7.40    0.80
  16  -2   4    8.97    0.96
  16   2   4    8.36    0.89
  16   2   4    7.74    0.91
 -16   2  -4    7.83    0.95
 -18  -2  -4   -0.21    0.49
  18   2   4    0.64    0.57
 -18   2  -4    0.66    0.57
 -20  -2  -4    9.21    1.21
 -20   2  -4    7.36    1.05
  20   2   4    8.87    1.08
 -22  -2  -4    9.90    1.20
  22   2   4    9.82    1.28
 -22   2  -4    8.64    1.21
 -24  -2  -4    0.79    0.78
  24   2   4    0.55    0.79
 -24   2  -4    0.66    0.84
 -27  -3   4    1.11    0.78
 -27  -3   4   -0.09    0.75
  27   3  -4    0.86    0.90
 -27   3   4    0.36    0.82
 -25  -3   4    1.35    0.81
 -25  -3   4    0.85    0.75
  25   3  -4    2.17    0.92
 -25   3   4    2.36    0.80
 -23  -3   4    2.48    0.73
 -23  -3   4    2.42    0.72
 -23   3   4    1.48    0.75
  23   3  -4    0.46    0.70
 -23   3   4    1.04    0.60
 -21  -3   4   24.38    1.39
 -21  -3   4   25.90    1.53
 -21   3   4   23.52    1.35
 -21   3   4   24.45    1.46
  21   3  -4   24.30    1.51
 -19  -3   4    3.15    0.65
 -19  -3   4    1.41    0.63
  19   3  -4    2.41    0.67
  19   3  -4    1.58    0.63
 -19   3   4    1.85    0.61
 -19   3   4    1.72    0.54
 -17  -3   4    8.50    0.78
 -17  -3   4    8.15    0.91
  17  -3  -4    8.73    0.73
 -17   3   4    6.72    0.78
  17   3  -4    8.88    0.91
 -17   3   4    6.00    0.73
  17   3  -4    7.60    0.94
 -15  -3   4   19.66    1.01
 -15  -3   4   19.82    1.15
  15  -3  -4   20.06    0.93
 -15   3   4   17.83    0.98
  15   3  -4   20.66    1.12
  15   3  -4   19.11    1.11
 -15   3   4   19.26    1.03
 -13  -3   4    4.31    0.59
 -13  -3   4    3.19    0.46
  13  -3  -4    3.32    0.42
 -13   3   4    2.80    0.46
 -13   3   4    3.75    0.51
  13   3  -4    4.05    0.62
  13   3  -4    3.65    0.53
 -11  -3   4   72.07    1.99
  11  -3  -4   70.27    1.87
 -11  -3   4   69.79    2.13
 -11   3   4   67.30    1.97
  11   3  -4   66.34    2.08
  11   3  -4   69.08    2.15
 -11   3   4   72.36    2.05
   9  -3  -4    9.29    0.48
  -9  -3   4    8.06    0.55
  -9  -3   4    8.72    0.63
   9   3  -4    7.01    0.58
   9   3  -4    8.68    0.65
  -9   3   4    8.20    0.53
  -9   3   4    8.24    0.60
  -7  -3   4  141.10    3.32
   7  -3  -4  147.32    3.30
  -7  -3   4  139.43    3.51
   7   3  -4  138.45    3.55
  -7   3   4  140.10    3.34
  -7   3   4  144.63    3.32
  -7   3   4  142.26    3.45
   7   3  -4  136.18    3.47
  -5  -3   4  265.95    5.76
  -5   3   4  265.88    5.84
   5   3  -4  258.07    5.94
   5   3  -4  259.20    5.75
   5   3  -4  261.79    6.03
  -5   3   4  258.70    5.80
  -5   3   4  251.90    5.92
   3   3  -4   30.81    0.96
   3   3  -4   29.54    0.88
  -3   3   4   29.40    0.97
   3   3  -4   28.12    1.00
  -3   3   4   28.99    0.91
  -3   3   4   29.70    0.90
  -1  -3   4  109.11    2.72
   1   3  -4  111.40    2.58
   1   3  -4  111.49    2.59
  -1   3   4  108.14    2.69
   1   3  -4  111.11    2.70
  -1   3   4  110.74    2.63
  -1   3   4  110.15    2.67
   1  -3   4   14.30    0.66
   1  -3   4   12.87    0.59
   1   3   4   13.79    0.63
  -1   3  -4   13.96    0.46
  -1   3  -4   13.59    0.57
   1   3   4   13.37    0.44
   1   3   4   12.91    0.61
   1   3   4   12.48    0.56
   3  -3   4   24.62    0.80
   3  -3   4   21.20    0.88
  -3  -3  -4   23.93    0.85
  -3   3  -4   23.76    0.59
   3   3   4   22.51    0.70
   3   3   4   22.59    0.85
  -3   3  -4   24.76    0.82
   3   3   4   22.90    0.84
   3   3   4   23.31    0.91
   5  -3   4    9.95    0.62
  -5  -3  -4    8.51    0.56
   5  -3   4    8.97    0.47
  -5   3  -4    7.44    0.52
   5   3   4    8.83    0.59
   5   3   4    7.75    0.58
   5   3   4    8.37    0.46
   7  -3   4   20.49    0.78
  -7  -3  -4   19.81    0.87
   7  -3   4   19.52    0.90
   7   3   4   19.14    0.88
   7   3   4   21.45    0.84
  -7   3  -4   19.42    0.86
  -7   3  -4   20.32    0.52
   7   3   4   20.14    0.95
   9  -3   4   44.61    1.39
   9  -3   4   46.18    1.59
  -9  -3  -4   46.70    1.53
  -9   3  -4   43.87    1.48
   9   3   4   44.11    1.50
   9   3   4   45.86    1.63
  -9   3  -4   45.81    1.12
 -11  -3  -4   32.89    1.33
  11  -3   4   31.92    1.17
  11  -3   4   30.50    1.32
  11   3   4   29.65    1.23
 -11   3  -4   32.25    1.27
  11   3   4   29.70    1.34
 -11   3  -4   30.53    0.89
  13  -3   4   48.30    1.81
 -13  -3  -4   43.09    1.68
  13  -3   4   46.69    1.56
  13   3   4   43.95    1.62
 -13   3  -4   46.09    1.67
  13   3   4   43.68    1.74
  15  -3   4   25.92    1.19
  15  -3   4   26.57    1.42
 -15  -3  -4   28.63    1.37
  15   3   4   22.81    1.21
  15   3   4   27.13    1.40
 -15   3  -4   26.97    1.37
  17  -3   4    2.54    0.77
 -17  -3  -4    2.26    0.57
 -17  -3  -4    2.44    0.64
 -17   3  -4    1.55    0.63
  17   3   4    2.92    0.78
  17   3   4    2.37    0.64
 -19  -3  -4    0.93    0.67
 -19   3  -4    0.60    0.66
  19   3   4    0.32    0.64
 -21  -3  -4   -0.25    0.68
  21   3   4   -0.17    0.67
 -21   3  -4    0.35    0.68
 -23  -3  -4    3.48    1.00
  23   3   4    0.05    0.88
 -23   3  -4    2.72    0.88
 -26  -4   4    2.93    0.87
 -26  -4   4    3.29    0.96
 -26   4   4    3.33    0.99
  26   4  -4    0.18    0.82
 -24  -4   4   -0.69    0.64
 -24  -4   4    0.89    0.75
  24   4  -4    0.14    0.82
 -24   4   4   -0.17    0.68
 -22  -4   4    2.82    0.75
 -22  -4   4    3.07    0.80
  22   4  -4    1.92    0.77
 -22   4   4    3.24    0.70
 -22   4   4    2.00    0.71
  22   4  -4    2.52    0.76
 -20  -4   4    9.54    1.07
 -20  -4   4    8.40    1.09
 -20   4   4   10.11    0.96
  20   4  -4   11.81    1.14
  20   4  -4   11.03    1.15
 -20   4   4   10.10    1.08
 -18  -4   4    4.94    0.77
 -18  -4   4    4.75    0.72
  18   4  -4    4.98    0.76
  18   4  -4    3.42    0.73
 -18   4   4    4.49    0.69
 -18   4   4    6.58    0.89
 -16  -4   4    1.19    0.49
 -16  -4   4    1.99    0.57
  16   4  -4    0.54    0.53
  16   4  -4    0.80    0.47
 -16   4   4    1.33    0.47
 -16   4   4    0.37    0.42
 -14  -4   4    4.80    0.68
  14  -4  -4    4.66    0.46
 -14  -4   4    4.08    0.56
  14   4  -4    5.03    0.69
 -14   4   4    3.47    0.52
 -14   4   4    3.96    0.56
  14   4  -4    2.58    0.56
  12  -4  -4    3.06    0.38
 -12  -4   4    2.51    0.43
 -12  -4   4    4.56    0.62
  12   4  -4    3.02    0.51
 -12   4   4    3.53    0.50
  12   4  -4    2.63    0.55
 -12   4   4    3.89    0.56
 -10  -4   4   83.60    2.26
  10  -4  -4   79.06    2.04
 -10  -4   4   86.64    2.44
  10   4  -4   81.71    2.39
 -10   4   4   83.11    2.30
  10   4  -4   80.06    2.43
 -10   4   4   82.51    2.07
 -10   4   4   83.75    2.27
  -8  -4   4   44.27    1.34
  -8   4   4   42.33    1.39
   8   4  -4   42.95    1.46
   8   4  -4   44.12    1.51
  -8   4   4   42.83    1.36
  -8   4   4   46.34    1.21
   8   4  -4   42.88    1.33
  -6  -4   4  131.28    3.11
  -6   4   4  134.56    3.02
  -6   4   4  126.28    3.21
   6   4  -4  128.00    3.31
   6   4  -4  130.07    3.26
  -6   4   4  124.08    3.13
   6   4  -4  131.12    3.11
  -4   4   4   22.33    0.86
   4   4  -4   19.70    0.83
   4   4  -4   22.91    0.80
   4   4  -4   23.36    0.91
  -4   4   4   23.27    0.87
  -4   4   4   22.83    0.74
   2   4  -4   47.88    1.40
  -2   4   4   48.22    1.31
  -2   4   4   45.95    1.37
   2   4  -4   45.50    1.33
  -2   4   4   47.18    1.40
   2   4  -4   45.19    1.31
   0  -4   4   81.70    2.13
   0  -4   4   81.71    2.09
   0   4   4   76.70    2.07
   0   4  -4   80.24    2.06
   0   4   4   80.41    2.08
   0   4   4   76.84    2.11
   0   4   4   82.39    1.76
   0   4  -4   81.11    1.98
   0   4  -4   81.86    2.05
   2  -4   4    0.00    0.18
   2  -4   4   -0.12    0.24
  -2   4  -4    0.00    0.16
   2   4   4   -0.23    0.26
   2   4   4    0.10    0.23
   2   4   4    0.07    0.25
   2   4   4    0.01    0.12
  -2   4  -4    0.29    0.24
   4  -4   4   44.08    1.20
   4  -4   4   39.92    1.31
  -4  -4  -4   40.35    1.31
   4   4   4   43.00    1.37
  -4   4  -4   40.67    1.27
   4   4   4   41.61    1.33
   4   4   4   40.68    1.12
  -4   4  -4   42.88    1.05
   4   4   4   41.81    1.40
  -6  -4  -4   10.72    0.64
   6  -4   4   10.39    0.51
   6  -4   4   10.27    0.69
   6   4   4    9.07    0.69
  -6   4  -4   10.49    0.64
   6   4   4   10.55    0.71
  -6   4  -4   11.08    0.36
   8  -4   4   48.07    1.37
   8  -4   4   46.96    1.58
  -8  -4  -4   46.26    1.54
  -8   4  -4   47.65    1.13
   8   4   4   43.14    1.54
   8   4   4   45.27    1.63
  -8   4  -4   46.44    1.51
  10  -4   4    0.08    0.24
  10  -4   4    0.21    0.35
 -10  -4  -4    0.42    0.34
  10   4   4    0.07    0.37
 -10   4  -4    0.05    0.32
 -10   4  -4   -0.14    0.14
  10   4   4    0.54    0.39
 -12  -4  -4    0.64    0.45
  12  -4   4    0.02    0.29
  12  -4   4   -0.42    0.37
 -12   4  -4   -0.07    0.36
  12   4   4    0.37    0.44
  12   4   4   -0.58    0.36
  14  -4   4   21.37    1.29
 -14  -4  -4   21.48    1.21
 -14   4  -4   22.30    1.25
  14   4   4   23.99    1.32
  14   4   4   23.86    1.23
  16  -4   4   28.22    1.57
 -16  -4  -4   22.40    1.34
  16   4   4   23.36    1.30
 -16   4  -4   21.95    1.30
  16   4   4   26.28    1.53
  18  -4   4    2.17    0.75
 -18  -4  -4    3.97    0.83
  18   4   4    1.99    0.71
  18   4   4    1.66    0.72
 -18   4  -4    2.68    0.72
 -20  -4  -4    1.35    0.76
 -20   4  -4    0.12    0.64
  20   4   4   -0.49    0.77
 -22  -4  -4   -0.71    0.63
 -22   4  -4   -0.10    0.74
  22   4   4    0.06    0.90
 -24  -4  -4   10.16    1.37
  24   4   4    6.80    1.27
 -24   4  -4    5.73    1.10
 -25  -5   4    4.64    1.02
 -25  -5   4    2.64    0.94
  25   5  -4    4.37    1.08
 -25   5   4    2.78    0.86
 -23  -5   4    8.53    1.22
 -23  -5   4   10.60    1.32
  23   5  -4   10.78    1.35
  23   5  -4   10.06    1.31
 -23   5   4    8.93    1.13
 -21  -5   4   22.77    1.46
 -21  -5   4   21.15    1.53
  21   5  -4   22.70    1.57
 -21   5   4   21.81    1.30
  21   5  -4   24.16    1.49
 -21   5   4   20.71    1.44
 -19  -5   4    5.12    0.86
 -19  -5   4    4.17    0.73
 -19   5   4    4.09    0.68
 -19   5   4    4.55    0.75
  19   5  -4    4.10    0.78
  19   5  -4    4.56    0.87
 -17  -5   4    2.16    0.63
 -17  -5   4    2.00    0.55
  17   5  -4    1.67    0.60
 -17   5   4    1.71    0.51
 -17   5   4    1.61    0.59
  17   5  -4    0.86    0.58
 -15  -5   4    0.35    0.42
 -15  -5   4   -0.52    0.38
 -15   5   4    0.43    0.43
  15   5  -4    0.88    0.50
 -15   5   4    0.73    0.42
  15   5  -4    0.25    0.51
 -13  -5   4    0.24    0.44
 -13  -5   4    0.39    0.38
 -13   5   4    0.01    0.35
  13   5  -4   -0.57    0.35
 -13   5   4    0.15    0.22
  13   5  -4   -0.04    0.42
 -13   5   4   -0.57    0.35
 -11  -5   4   16.52    0.89
 -11   5   4   16.26    0.88
  11   5  -4   17.63    0.99
  11   5  -4   19.14    1.09
 -11   5   4   16.86    0.88
 -11   5   4   18.38    0.65
  -9  -5   4    4.57    0.53
   9   5  -4    5.47    0.56
   9   5  -4    4.50    0.59
   9   5  -4    5.50    0.59
  -9   5   4    5.61    0.35
  -9   5   4    4.77    0.52
  -9   5   4    5.91    0.53
  -7  -5   4    4.42    0.48
  -7   5   4    4.73    0.55
  -7   5   4    4.88    0.49
   7   5  -4    3.87    0.51
  -7   5   4    5.14    0.32
   7   5  -4    5.12    0.56
   7   5  -4    5.18    0.50
  -5   5   4   53.88    1.62
  -5   5   4   53.54    1.39
  -5   5   4   52.16    1.61
   5   5  -4   52.02    1.65
   5   5  -4   53.72    1.63
   5   5  -4   54.63    1.56
   3   5  -4    4.44    0.49
  -3   5   4    4.68    0.47
   3   5  -4    4.61    0.47
  -3   5   4    4.60    0.38
  -3   5   4    3.94    0.50
   3   5  -4    3.82    0.44
  -1   5   4   16.63    0.80
   1   5  -4   15.84    0.71
  -1   5   4   16.47    0.70
   1   5  -4   15.74    0.69
   1   5  -4   16.37    0.74
  -1   5   4   17.94    0.78
   1  -5   4   10.27    0.55
   1  -5   4    9.32    0.59
   1   5   4    9.32    0.60
  -1   5  -4   10.19    0.61
  -1   5  -4   10.15    0.52
   1   5   4   10.41    0.62
   1   5   4   10.15    0.63
  -1   5  -4    9.93    0.51
   3  -5   4    1.15    0.24
   3  -5   4    1.53    0.36
  -3  -5  -4    1.28    0.32
   3   5   4    0.56    0.31
  -3   5  -4    1.34    0.23
  -3   5  -4    1.61    0.35
   3   5   4    1.67    0.39
   3   5   4    1.75    0.36
   5  -5   4    9.25    0.63
   5  -5   4   10.51    0.51
  -5  -5  -4   10.90    0.70
   5   5   4   10.95    0.75
   5   5   4   12.13    0.73
   5   5   4   11.69    0.78
  -5   5  -4   11.02    0.45
  -5   5  -4    9.83    0.67
   7  -5   4   57.39    1.55
   7  -5   4   57.66    1.81
  -7  -5  -4   58.66    1.83
   7   5   4   57.19    1.91
   7   5   4   54.37    1.84
  -7   5  -4   60.57    1.81
  -7   5  -4   58.37    1.43
  -9  -5  -4   78.65    2.33
   9  -5   4   80.27    2.05
   9  -5   4   79.66    2.35
   9   5   4   77.53    2.38
  -9   5  -4   78.22    1.87
   9   5   4   75.68    2.43
  -9   5  -4   76.89    2.28
 -11  -5  -4   82.49    2.47
  11  -5   4   79.23    2.48
 -11   5  -4   77.77    2.41
  11   5   4   83.64    2.53
  11   5   4   78.45    2.56
 -13  -5  -4   54.18    1.95
  13  -5   4   52.33    1.94
 -13   5  -4   47.73    1.82
  13   5   4   46.54    1.83
  13   5   4   50.36    1.98
 -15  -5  -4   41.06    1.77
  15  -5   4   42.21    1.86
  15   5   4   42.48    1.80
 -15   5  -4   41.36    1.77
  15   5   4   44.59    1.96
  17  -5   4    0.94    0.73
 -17  -5  -4   -0.80    0.47
 -17   5  -4   -0.49    0.48
  17   5   4    0.81    0.66
  17   5   4    0.36    0.60
 -19  -5  -4    8.04    1.09
 -19   5  -4    9.35    1.12
  19   5   4   12.83    1.29
 -21  -5  -4    2.24    0.82
  21   5   4    1.80    0.86
 -21   5  -4    2.30    0.87
 -23  -5  -4    0.48    0.80
 -23   5  -4   -0.43    0.73
  23   5   4    0.85    0.88
 -26  -6   4    0.40    0.78
 -26  -6   4    0.34    0.73
 -26   6   4    0.63    0.78
  26   6  -4   -0.92    0.92
  26   6  -4    0.80    0.86
 -24  -6   4    1.35    0.79
 -24  -6   4    1.67    0.81
  24   6  -4    2.03    0.84
 -24   6   4    2.23    0.82
  24   6  -4    2.97    0.97
 -22  -6   4    1.48    0.72
 -22  -6   4    0.41    0.66
 -22   6   4    0.09    0.62
  22   6  -4    0.61    0.70
  22   6  -4    0.90    0.79
 -20  -6   4    0.64    0.58
 -20  -6   4   -0.16    0.59
  20   6  -4    0.48    0.66
 -20   6   4    0.09    0.60
 -20   6   4    0.60    0.54
  20   6  -4    0.07    0.64
 -18  -6   4    2.85    0.71
 -18  -6   4    1.52    0.57
 -18   6   4    2.21    0.62
  18   6  -4    3.14    0.73
 -18   6   4    2.09    0.58
  18   6  -4    2.85    0.74
 -16  -6   4   13.70    1.17
 -16  -6   4   15.16    1.07
  16   6  -4   13.78    1.17
 -16   6   4   12.68    0.95
  16   6  -4   14.67    1.15
 -16   6   4   14.73    1.02
 -14  -6   4   18.83    1.07
 -14   6   4   18.84    1.12
  14   6  -4   15.07    1.10
 -14   6   4   18.04    1.02
  14   6  -4   18.73    1.16
 -12  -6   4   29.85    1.27
 -12   6   4   27.80    1.25
  12   6  -4   30.30    1.41
 -12   6   4   28.99    1.21
  12   6  -4   29.33    1.40
 -10  -6   4   27.47    1.11
 -10   6   4   25.89    0.72
  10   6  -4   24.14    1.24
 -10   6   4   24.38    1.11
  10   6  -4   26.38    1.10
  10   6  -4   25.51    1.21
 -10   6   4   26.42    1.13
  -8  -6   4    6.36    0.55
  -8   6   4    6.36    0.60
   8   6  -4    6.09    0.65
  -8   6   4    7.44    0.64
   8   6  -4    5.44    0.67
  -8   6   4    6.24    0.33
   8   6  -4    6.91    0.57
  -6   6   4    5.07    0.34
   6   6  -4    4.65    0.52
   6   6  -4    4.25    0.54
  -6   6   4    5.70    0.55
   6   6  -4    4.84    0.59
  -6   6   4    4.30    0.53
  -4   6   4   50.86    1.63
  -4   6   4   52.44    1.41
   4   6  -4   51.50    1.63
   4   6  -4   51.00    1.62
  -4   6   4   51.65    1.62
   4   6  -4   48.70    1.54
   2   6  -4   99.14    2.64
  -2   6   4  104.51    2.58
  -2   6   4   99.74    2.73
   2   6  -4  101.89    2.65
   2   6  -4  102.75    2.66
  -2   6   4  103.27    2.74
   0  -6   4   22.20    0.92
   0   6   4   20.91    0.89
   0   6   4   20.46    0.94
   0   6  -4   21.90    0.92
   0   6  -4   22.13    0.85
   0   6  -4   21.10    0.84
   0   6   4   21.78    0.96
   2  -6   4   15.50    0.78
   2  -6   4   14.71    0.66
  -2   6  -4   15.04    0.80
   2   6   4   14.65    0.79
   2   6   4   14.96    0.81
  -2   6  -4   14.89    0.66
  -2   6  -4   15.03    0.65
   2   6   4   15.34    0.84
  -4  -6  -4   67.68    1.97
   4  -6   4   63.53    1.89
   4  -6   4   65.76    1.72
   4   6   4   62.41    2.01
  -4   6  -4   66.31    1.71
   4   6   4   65.27    2.01
   4   6   4   65.43    1.97
  -4   6  -4   66.12    1.94
   6  -6   4   23.53    0.78
  -6  -6  -4   25.11    1.09
   6  -6   4   19.76    0.97
   6   6   4   23.76    1.09
  -6   6  -4   23.56    0.77
  -6   6  -4   23.64    1.06
   6   6   4   21.62    1.08
   6   6   4   22.27    1.10
  -8  -6  -4   17.17    1.00
   8  -6   4   15.67    0.92
   8   6   4   19.19    1.07
   8   6   4   17.72    1.03
  -8   6  -4   17.83    0.64
  -8   6  -4   17.12    0.93
 -10  -6  -4    5.80    0.69
  10  -6   4    6.13    0.71
 -10   6  -4    5.02    0.65
  10   6   4    3.76    0.68
  10   6   4    4.56    0.68
  12  -6   4    7.57    0.85
 -12  -6  -4    7.34    0.88
  12   6   4    7.92    0.88
 -12   6  -4    6.87    0.84
  12   6   4    9.61    0.98
  14  -6   4   -0.40    0.53
 -14  -6  -4    0.62    0.52
  14   6   4    1.07    0.57
 -14   6  -4   -0.20    0.52
  14   6   4    0.65    0.58
 -16  -6  -4   17.60    1.25
  16  -6   4   19.48    1.42
 -16   6  -4   18.33    1.30
  16   6   4   17.44    1.23
  16   6   4   14.71    1.27
  18  -6   4    0.20    0.67
 -18  -6  -4    2.05    0.78
 -18   6  -4    0.66    0.63
  18   6   4    0.14    0.63
  18   6   4   -0.68    0.68
 -20  -6  -4    7.83    1.19
 -20   6  -4    8.20    1.13
  20   6   4    6.43    1.21
 -22  -6  -4    8.02    1.21
  22   6   4    7.73    1.31
 -22   6  -4    8.01    1.15
 -25  -7   4    0.37    0.86
 -25  -7   4    0.55    0.76
  25   7  -4   -1.09    0.87
 -25   7   4   -0.17    0.73
  25   7  -4    0.06    0.99
 -23  -7   4    0.09    0.75
 -23  -7   4   -0.37    0.76
  23   7  -4   -0.99    0.80
 -23   7   4   -0.76    0.60
  23   7  -4   -0.48    0.90
 -21  -7   4    1.16    0.74
 -21  -7   4    0.85    0.62
  21   7  -4    1.03    0.75
  21   7  -4    0.27    0.76
 -21   7   4    0.34    0.71
 -19  -7   4    1.16    0.69
 -19  -7   4    0.86    0.59
  19   7  -4    1.76    0.76
  19   7  -4    0.09    0.65
 -19   7   4    0.79    0.56
 -19   7   4    0.64    0.58
 -17  -7   4    0.10    0.61
 -17  -7   4    0.65    0.54
  17   7  -4    0.71    0.66
  17   7  -4    0.55    0.66
 -17   7   4    0.24    0.48
 -17   7   4    1.41    0.62
 -15  -7   4    1.73    0.53
 -15   7   4    0.44    0.49
  15   7  -4    0.35    0.55
 -15   7   4    1.59    0.48
  15   7  -4    0.82    0.57
 -13  -7   4    7.74    0.83
  13   7  -4    7.72    0.94
 -13   7   4    7.79    0.87
 -13   7   4    6.51    0.75
  13   7  -4    8.50    0.91
 -11  -7   4    8.09    0.77
  11   7  -4   10.56    0.96
  11   7  -4    9.24    0.85
 -11   7   4    9.09    0.78
 -11   7   4    8.62    0.78
  11   7  -4    8.86    0.81
  -9  -7   4   20.77    1.03
   9   7  -4   19.92    1.10
  -9   7   4   20.08    1.04
   9   7  -4   20.85    1.03
   9   7  -4   20.91    1.16
  -9   7   4   21.88    1.08
  -7  -7   4    8.97    0.70
   7   7  -4    7.66    0.70
   7   7  -4    9.19    0.67
  -7   7   4    9.46    0.74
   7   7  -4    7.37    0.69
  -7   7   4    8.10    0.40
  -7   7   4   10.02    0.80
  -5   7   4    0.87    0.35
   5   7  -4    0.44    0.36
   5   7  -4   -0.05    0.28
  -5   7   4    0.42    0.21
  -5   7   4    0.56    0.36
   5   7  -4    0.96    0.38
  -3   7   4    0.32    0.24
   3   7  -4    0.22    0.27
   3   7  -4    0.65    0.32
  -3   7   4    0.42    0.34
   3   7  -4    0.32    0.31
  -3   7   4    0.45    0.35
  -1  -7   4    2.23    0.40
  -1   7   4    1.98    0.46
   1   7  -4    2.15    0.39
  -1   7   4    2.64    0.39
   1   7  -4    2.30    0.37
  -1   7   4    2.62    0.46
   1   7  -4    2.54    0.46
   1  -7   4    1.20    0.30
   1  -7   4    0.13    0.24
  -1   7  -4    0.89    0.38
   1   7   4    0.95    0.37
   1   7   4    0.84    0.31
  -1   7  -4    0.66    0.28
   1   7   4    0.54    0.37
  -1   7  -4    0.26    0.24
   3  -7   4   11.10    0.71
   3  -7   4   12.01    0.60
   3   7   4   12.85    0.88
   3   7   4   11.00    0.82
   3   7   4   12.97    0.78
  -3   7  -4   11.95    0.77
  -3   7  -4   10.78    0.61
   5  -7   4    0.08    0.19
   5  -7   4   -0.09    0.29
  -5  -7  -4    0.30    0.39
   5   7   4    0.65    0.43
   5   7   4    0.62    0.41
  -5   7  -4    0.42    0.24
  -5   7  -4    0.40    0.34
   5   7   4   -0.05    0.39
   7  -7   4   19.03    1.03
  -7  -7  -4   20.43    1.06
   7   7   4   19.09    1.11
   7   7   4   21.32    1.12
  -7   7  -4   21.12    0.78
   7   7   4   18.48    1.04
  -7   7  -4   21.01    1.09
   9  -7   4    0.96    0.46
  -9  -7  -4    0.65    0.45
  -9   7  -4    0.92    0.44
   9   7   4    0.79    0.51
   9   7   4    0.10    0.45
 -11  -7  -4    5.40    0.76
  11  -7   4    5.29    0.76
  11   7   4    4.81    0.75
 -11   7  -4    4.60    0.71
  11   7   4    5.25    0.79
  13  -7   4    7.17    0.91
 -13  -7  -4    7.44    0.98
 -13   7  -4    8.91    0.99
  13   7   4    9.72    1.00
  13   7   4    8.40    1.00
  15  -7   4    3.41    0.76
 -15  -7  -4    4.28    0.83
 -15   7  -4    3.36    0.78
  15   7   4    5.13    0.84
  15   7   4    2.93    0.78
 -17  -7  -4    2.13    0.79
  17  -7   4    1.73    0.75
  17   7   4    3.03    0.86
  17   7   4    0.31    0.64
 -17   7  -4    2.79    0.74
  19  -7   4    2.07    0.85
 -19  -7  -4    2.88    0.84
 -19   7  -4    1.74    0.77
  19   7   4    2.04    0.96
  19   7   4    2.47    0.87
 -21  -7  -4   -0.07    0.76
  21   7   4    2.12    1.08
 -21   7  -4   -0.14    0.66
 -24  -8   4    5.34    1.18
 -24  -8   4    4.54    1.08
 -24   8   4    2.85    0.92
  24   8  -4    4.84    1.18
  24   8  -4    3.81    1.19
 -22  -8   4    0.31    0.75
 -22  -8   4    2.81    0.90
  22   8  -4    1.83    0.99
 -22   8   4    1.31    0.77
  22   8  -4    1.32    0.88
 -20  -8   4    2.38    0.82
 -20  -8   4    1.03    0.66
 -20   8   4    0.24    0.63
  20   8  -4    0.55    0.77
  20   8  -4    1.82    0.91
 -18  -8   4   -0.31    0.69
 -18  -8   4    0.97    0.59
 -18   8   4    1.83    0.77
  18   8  -4    1.89    0.80
 -18   8   4    1.96    0.61
  18   8  -4    0.93    0.73
 -16  -8   4   17.28    1.16
  16   8  -4   16.18    1.32
 -16   8   4   18.01    1.14
 -16   8   4   16.54    1.19
  16   8  -4   16.46    1.29
 -14  -8   4   31.59    1.45
 -14   8   4   31.56    1.41
  14   8  -4   26.78    1.62
 -14   8   4   29.15    1.45
  14   8  -4   29.37    1.55
 -12  -8   4   32.49    1.47
  12   8  -4   34.14    1.58
  12   8  -4   32.86    1.66
  12   8  -4   35.39    1.51
 -12   8   4   32.90    1.43
 -12   8   4   30.83    1.48
 -10  -8   4   86.60    2.53
  10   8  -4   84.05    2.72
 -10   8   4   85.27    2.52
 -10   8   4   77.91    2.56
  10   8  -4   84.45    2.68
  10   8  -4   82.12    2.50
  -8  -8   4   12.24    0.82
   8   8  -4   10.90    0.88
   8   8  -4   12.88    0.96
  -8   8   4   12.46    0.91
   8   8  -4   10.91    0.80
  -8   8   4   10.99    0.79
  -6   8   4    0.09    0.18
   6   8  -4   -0.01    0.38
  -6   8   4    0.60    0.37
  -6   8   4    0.62    0.41
   6   8  -4    0.50    0.38
   6   8  -4    0.04    0.38
  -4   8   4   22.68    0.84
   4   8  -4   22.89    1.05
  -4   8   4   20.90    1.09
  -4   8   4   21.58    1.09
   4   8  -4   21.81    1.00
   4   8  -4   19.28    1.02
  -2   8   4   24.84    1.16
   2   8  -4   25.01    1.14
  -2   8   4   23.91    0.96
   2   8  -4   24.33    1.08
   2   8  -4   23.87    1.01
  -2   8   4   21.67    1.09
   0  -8   4   36.93    1.32
   0   8   4   35.20    1.46
   0   8  -4   37.96    1.44
   0   8   4   37.76    1.35
   0   8   4   38.41    1.48
   0   8  -4   37.74    1.35
   0   8  -4   39.01    1.28
   2  -8   4    7.16    0.54
   2  -8   4    8.59    0.64
   2   8   4    6.66    0.66
  -2   8  -4    7.74    0.53
  -2   8  -4    7.34    0.62
  -2   8  -4    8.57    0.77
   2   8   4    7.43    0.72
   2   8   4    6.51    0.71
   4  -8   4   13.92    0.81
  -4   8  -4   14.15    0.74
  -4   8  -4   12.81    0.93
   4   8   4   12.62    0.85
   4   8   4   12.96    0.89
   4   8   4   13.38    0.94
  -6  -8  -4   51.16    1.87
   6  -8   4   55.56    1.82
  -6   8  -4   57.95    1.93
   6   8   4   56.26    1.99
  -6   8  -4   53.68    1.59
   6   8   4   52.41    1.89
   6   8   4   51.59    1.97
  -8  -8  -4    3.63    0.61
   8  -8   4    3.37    0.60
  -8   8  -4    2.80    0.62
   8   8   4    2.68    0.65
   8   8   4    3.17    0.61
   8   8   4    2.72    0.65
  10  -8   4    7.83    0.84
 -10  -8  -4    8.18    0.86
 -10   8  -4    8.76    0.87
  10   8   4    8.24    0.94
  10   8   4    8.64    0.93
  12  -8   4   21.13    1.33
 -12  -8  -4   20.67    1.34
 -12   8  -4   19.36    1.22
  12   8   4   19.40    1.41
  12   8   4   19.75    1.42
 -14  -8  -4    0.39    0.55
  14  -8   4    1.41    0.64
  14   8   4    1.05    0.64
 -14   8  -4    0.48    0.57
  14   8   4    1.03    0.74
 -16  -8  -4    7.08    1.00
  16  -8   4    5.21    0.92
 -16   8  -4    8.76    1.06
  16   8   4    6.30    0.97
  16   8   4    7.43    1.10
  18  -8   4    3.10    0.92
 -18  -8  -4    5.69    1.07
  18   8   4    3.45    0.98
 -18   8  -4    5.80    1.06
  18   8   4    6.86    1.16
 -20  -8  -4    5.62    1.08
  20   8   4    5.35    1.11
  20   8   4    4.78    1.15
 -20   8  -4    7.78    1.21
 -23  -9   4    4.83    1.02
 -23  -9   4    6.74    1.24
 -23   9   4    4.71    1.11
  23   9  -4    8.07    1.33
  23   9  -4    3.67    1.14
 -21  -9   4    6.92    1.22
 -21  -9   4    7.12    1.06
  21   9  -4    7.37    1.27
 -21   9   4    6.08    1.02
  21   9  -4    4.02    1.18
 -19  -9   4    0.45    0.77
 -19  -9   4    0.03    0.59
  19   9  -4    0.44    0.84
 -19   9   4   -0.27    0.63
  19   9  -4    0.60    0.87
 -17  -9   4   -0.24    0.52
  17   9  -4   -0.61    0.64
 -17   9   4   -0.44    0.52
  17   9  -4    0.17    0.68
 -17   9   4    1.27    0.71
 -15  -9   4    1.57    0.66
 -15   9   4    2.19    0.63
 -15   9   4    1.24    0.63
  15   9  -4    0.94    0.69
  15   9  -4    2.65    0.74
 -13  -9   4   10.54    1.04
  13   9  -4   14.03    1.17
  13   9  -4   12.26    1.01
 -13   9   4   12.45    1.01
 -13   9   4   10.96    1.11
  13   9  -4   10.46    1.08
 -11  -9   4   10.82    0.91
 -11   9   4   11.07    0.95
 -11   9   4    9.92    0.97
  11   9  -4   11.21    0.93
  11   9  -4    8.79    0.97
  11   9  -4   12.15    1.14
  -9  -9   4    0.76    0.48
   9   9  -4    0.97    0.46
  -9   9   4    0.55    0.54
   9   9  -4    1.50    0.57
   9   9  -4    0.66    0.49
  -9   9   4    1.59    0.51
  -7   9   4    1.81    0.54
   7   9  -4    0.49    0.47
  -7   9   4    0.62    0.49
   7   9  -4    0.47    0.45
   7   9  -4    0.64    0.47
   5   9  -4   -0.08    0.36
   5   9  -4    0.72    0.40
  -5   9   4    0.57    0.46
   5   9  -4    0.33    0.46
  -5   9   4    1.24    0.45
  -3   9   4    0.05    0.39
   3   9  -4    0.06    0.37
   3   9  -4    0.20    0.33
  -3   9   4    0.67    0.44
   3   9  -4    0.55    0.36
  -3   9   4    0.21    0.26
  -1  -9   4   48.25    1.58
   1   9  -4   47.67    1.55
   1   9  -4   48.12    1.68
  -1   9   4   46.08    1.80
  -1   9   4   48.01    1.81
  -1   9   4   46.64    1.55
   1   9  -4   45.27    1.70
   1  -9   4    0.49    0.34
  -1   9  -4    2.16    0.53
   1   9   4    0.86    0.36
   1   9   4    0.76    0.45
   1   9   4    1.69    0.50
  -1   9  -4    1.47    0.34
  -1   9  -4    0.79    0.37
   3  -9   4    3.04    0.50
   3   9   4    3.60    0.63
  -3   9  -4    2.87    0.61
  -3   9  -4    3.05    0.48
   3   9   4    3.28    0.57
   3   9   4    2.23    0.56
   5  -9   4    0.59    0.39
  -5  -9  -4    0.11    0.46
   5   9   4    0.07    0.44
  -5   9  -4    0.39    0.45
   5   9   4    0.62    0.43
  -5   9  -4    0.12    0.33
   5   9   4    0.30    0.48
   7  -9   4   22.54    1.17
  -7  -9  -4   21.40    1.21
  -7   9  -4   22.96    1.27
   7   9   4   23.20    1.36
   7   9   4   23.40    1.28
   7   9   4   22.33    1.32
   9  -9   4   40.63    1.70
  -9  -9  -4   42.14    1.77
   9   9   4   43.12    1.80
  -9   9  -4   43.99    1.79
   9   9   4   44.49    1.92
   9   9   4   41.37    1.84
 -11  -9  -4   44.19    1.91
  11  -9   4   46.96    1.85
  11   9   4   39.49    1.90
  11   9   4   40.35    2.00
 -11   9  -4   45.20    1.93
  13  -9   4   16.98    1.32
 -13  -9  -4   13.14    1.28
  13   9   4   14.86    1.42
  13   9   4   16.12    1.33
 -13   9  -4   15.44    1.29
 -15  -9  -4    3.51    0.88
  15  -9   4    4.98    0.96
  15   9   4    3.65    0.99
  15   9   4    5.24    0.97
 -15   9  -4    4.37    0.86
 -17  -9  -4    1.13    0.73
  17  -9   4    1.01    0.73
  17   9   4    0.67    0.86
 -17   9  -4    0.89    0.74
  17   9   4    1.26    0.94
 -19  -9  -4   -0.50    0.77
  19  -9   4   -0.52    0.73
  19   9   4   -0.75    0.82
  19   9   4    0.28    0.96
 -19   9  -4   -0.39    0.80
 -22 -10   4   -0.42    0.78
 -22 -10   4    0.61    0.75
  22  10  -4    0.62    0.94
 -22  10   4   -0.78    0.81
  22  10  -4    0.46    0.98
 -20 -10   4   -0.18    0.71
 -20 -10   4    0.63    0.80
  20  10  -4    1.42    0.91
  20  10  -4    1.31    0.93
 -20  10   4    0.75    0.78
 -18 -10   4    0.04    0.61
  18  10  -4    1.31    0.91
 -18  10   4    2.22    0.81
  18  10  -4    2.20    0.95
 -16 -10   4    2.02    0.70
 -16  10   4    1.35    0.61
 -16  10   4    1.62    0.72
  16  10  -4    1.54    0.75
  16  10  -4    1.95    0.90
 -14 -10   4    0.27    0.60
  14  10  -4    1.13    0.78
 -14  10   4    0.48    0.61
  14  10  -4    1.70    0.74
 -14  10   4    0.27    0.55
 -12 -10   4    1.00    0.52
  12  10  -4   -1.07    0.60
  12  10  -4   -0.91    0.57
  12  10  -4    0.02    0.50
 -12  10   4   -0.25    0.45
 -12  10   4   -0.25    0.52
 -10 -10   4    0.53    0.52
 -10  10   4    0.88    0.53
  10  10  -4    0.92    0.58
  10  10  -4    0.95    0.59
  10  10  -4    0.96    0.57
 -10  10   4    0.43    0.58
  -8 -10   4    0.92    0.52
   8  10  -4    0.16    0.55
   8  10  -4    0.84    0.54
  -8  10   4    0.75    0.49
  -8  10   4    0.43    0.53
   8  10  -4    0.30    0.52
   6  10  -4    1.78    0.55
   6  10  -4    2.05    0.60
  -6  10   4    1.19    0.51
  -6  10   4    1.67    0.60
   6  10  -4    1.77    0.56
  -4  10   4    0.84    0.48
   4  10  -4    0.27    0.40
  -4  10   4    1.11    0.60
   4  10  -4    1.43    0.49
   4  10  -4    0.57    0.44
  -2 -10   4    4.20    0.56
   2  10  -4    5.34    0.68
  -2  10   4    4.43    0.56
   2  10  -4    5.98    0.66
  -2  10   4    4.35    0.72
  -2  10   4    5.25    0.75
   2  10  -4    6.14    0.84
   0 -10   4    0.22    0.34
   0  10   4    0.49    0.55
   0  10  -4    0.28    0.33
   0  10  -4    0.37    0.48
   0  10   4   -0.16    0.50
   0  10  -4   -0.31    0.37
   0  10   4    0.71    0.39
   2 -10   4    5.90    0.64
  -2  10  -4    6.67    0.72
  -2  10  -4    6.90    0.82
   2  10   4    5.49    0.81
   2  10   4    6.81    0.96
   2  10   4    5.88    0.72
   4 -10   4   13.71    0.90
   4  10   4   16.80    1.15
  -4  10  -4   16.68    1.12
  -4  10  -4   15.50    0.94
   4  10   4   14.77    1.06
   4  10   4   15.13    1.15
   6 -10   4   23.92    1.21
  -6 -10  -4   25.72    1.35
   6  10   4   25.09    1.33
   6  10   4   23.98    1.36
  -6  10  -4   22.55    1.33
   6  10   4   23.39    1.43
  -8 -10  -4    1.00    0.56
   8 -10   4    1.84    0.57
   8  10   4    2.03    0.65
   8  10   4    2.42    0.73
   8  10   4    1.93    0.62
  -8  10  -4    2.90    0.75
 -10 -10  -4   14.80    1.23
  10 -10   4   10.38    0.97
 -10  10  -4   12.50    1.20
  10  10   4   11.87    1.22
  10  10   4   10.76    1.21
  10  10   4   13.53    1.35
 -12 -10  -4    1.00    0.67
  12 -10   4    1.06    0.66
  12  10   4    2.25    0.83
 -12  10  -4    2.16    0.77
  12  10   4    0.64    0.77
 -14 -10  -4    6.59    0.99
  14 -10   4    6.93    1.02
  14  10   4    6.84    1.10
 -14  10  -4    6.46    1.02
  14  10   4    6.38    1.08
 -16 -10  -4    3.80    0.95
  16 -10   4    5.41    1.02
  16  10   4    4.84    1.05
 -16  10  -4    1.82    0.81
  16  10   4    2.91    0.96
 -18 -10  -4    3.09    1.03
  18 -10   4    3.56    1.05
 -18  10  -4    1.79    0.83
  18  10   4    3.74    1.02
  18  10   4    3.38    1.06
 -21 -11   4    1.22    0.89
 -21 -11   4    1.98    1.08
  21  11  -4    1.63    1.05
 -21  11   4    1.03    0.86
  21  11  -4    1.05    1.05
 -19 -11   4   12.91    1.45
  19  11  -4    9.03    1.41
  19  11  -4    8.89    1.48
 -19  11   4    8.72    1.30
 -17 -11   4   10.62    1.19
  17  11  -4    7.82    1.33
  17  11  -4   10.74    1.52
 -17  11   4    7.75    1.15
 -15 -11   4    6.70    0.95
 -15  11   4    4.92    1.02
  15  11  -4    6.09    1.14
  15  11  -4    5.11    1.03
 -15  11   4    6.32    0.91
 -13 -11   4    0.07    0.53
  13  11  -4   -0.09    0.55
  13  11  -4    0.32    0.69
 -13  11   4    0.50    0.59
 -13  11   4    0.26    0.66
  13  11  -4   -0.42    0.63
 -11 -11   4    2.51    0.70
  11  11  -4    1.06    0.65
  11  11  -4    1.49    0.69
 -11  11   4    1.86    0.78
 -11  11   4    0.77    0.54
  11  11  -4    3.90    0.87
  -9 -11   4   29.21    1.53
  -9  11   4   24.50    1.52
   9  11  -4   30.25    1.60
   9  11  -4   31.84    1.71
  -9  11   4   26.95    1.48
   9  11  -4   28.25    1.54
  -7  11   4   41.05    1.80
   7  11  -4   39.57    1.76
   7  11  -4   42.11    1.84
   7  11  -4   42.40    1.78
  -7  11   4   40.08    1.86
   5  11  -4   83.41    2.71
  -5  11   4   85.93    2.86
  -5  11   4   84.89    2.74
   5  11  -4   83.67    2.64
   5  11  -4   82.18    2.75
   3  11  -4   23.65    1.32
  -3  11   4   20.46    1.33
   3  11  -4   22.04    1.16
  -3  11   4   22.07    1.31
   3  11  -4   23.11    1.30
  -1  11   4    3.00    0.72
   1  11  -4    3.62    0.76
   1  11  -4    3.16    0.64
  -1  11   4    4.23    0.81
  -1  11  -4   19.82    1.25
   1  11   4   17.70    1.33
  -1  11  -4   18.85    1.14
   1  11   4   19.84    1.27
   1  11   4   18.87    1.09
   3 -11   4    0.76    0.42
   3  11   4   -0.04    0.59
  -3  11  -4    0.10    0.43
   3  11   4   -0.64    0.58
   3  11   4   -0.55    0.43
  -3  11  -4    0.98    0.64
   5 -11   4    7.77    0.79
   5  11   4    7.60    0.98
   5  11   4    8.03    1.16
  -5  11  -4    7.91    1.08
   5  11   4    8.48    0.96
  -7 -11  -4    5.45    0.83
   7 -11   4    6.96    0.89
   7  11   4    7.08    1.07
   7  11   4    4.13    0.78
  -7  11  -4    5.11    0.84
   7  11   4    5.58    0.87
  -9 -11  -4    1.04    0.68
   9 -11   4    0.26    0.51
  -9  11  -4    0.00    0.60
   9  11   4    1.43    0.83
   9  11   4   -0.28    0.56
   9  11   4    0.46    0.70
  11 -11   4    2.91    0.76
 -11 -11  -4    3.07    0.84
 -11  11  -4    1.12    0.78
  11  11   4    3.06    0.99
  11  11   4    2.01    0.78
  11  11   4    2.91    0.87
 -13 -11  -4    1.09    0.69
  13 -11   4    0.96    0.73
 -13  11  -4    1.24    0.73
  13  11   4    0.32    0.73
  13  11   4    1.93    0.89
 -15 -11  -4    4.78    1.06
  15 -11   4    4.37    0.92
  15  11   4    5.34    1.15
 -15  11  -4    3.84    0.95
  15  11   4    6.29    1.14
  17 -11   4    4.08    0.99
 -17 -11  -4    3.72    0.96
 -17  11  -4    4.41    1.02
  17  11   4    3.62    1.20
  17  11   4    2.99    1.09
 -18 -12   4    0.63    0.76
  18  12  -4   -0.90    0.78
 -18  12   4    0.04    0.82
  18  12  -4    0.36    0.90
 -16 -12   4    2.07    0.83
 -16  12   4    2.00    0.99
  16  12  -4    2.86    0.99
  16  12  -4    1.09    0.99
 -14 -12   4    2.68    0.82
  14  12  -4    1.22    0.84
  14  12  -4    2.94    0.93
 -14  12   4    1.66    0.73
  14  12  -4    1.22    0.81
 -14  12   4    1.73    0.92
 -12 -12   4    2.74    0.73
  12  12  -4    3.20    0.86
 -12  12   4    3.16    0.87
  12  12  -4    4.88    0.87
  12  12  -4    3.56    0.92
 -12  12   4    4.75    0.86
 -10 -12   4    0.20    0.63
 -10  12   4    0.91    0.65
 -10  12   4   -1.06    0.59
  10  12  -4    0.42    0.71
  10  12  -4   -0.48    0.63
  10  12  -4    0.07    0.65
  -8 -12   4    5.13    0.84
  -8  12   4    5.78    0.86
   8  12  -4    4.14    0.86
   8  12  -4    4.64    0.82
   8  12  -4    5.91    0.91
  -8  12   4    5.24    0.94
   6  12  -4    0.52    0.52
  -6  12   4    0.07    0.62
  -6  12   4    0.73    0.73
   6  12  -4    0.32    0.55
   6  12  -4    0.64    0.59
  -4  12   4   -0.02    0.60
   4  12  -4   -0.40    0.50
   4  12  -4   -0.04    0.53
  -4  12   4    0.92    0.61
   2  12  -4    1.61    0.64
   2  12  -4    1.59    0.60
  -2  12   4    1.09    0.65
  -2  12   4    0.10    0.65
   0  12  -4    5.13    0.85
   0  12   4    3.15    0.84
   0  12   4    3.56    0.84
   0  12  -4    6.07    0.85
   2  12   4    3.14    0.66
   2  12   4    2.19    0.82
  -2  12  -4    1.85    0.68
  -2  12  -4    1.43    0.57
   2  12   4    1.68    0.76
  -4  12  -4    2.04    0.78
   4  12   4    0.22    0.53
   4  12   4    1.11    0.68
   4  12   4    0.51    0.69
  -6 -12  -4    3.54    0.81
   6  12   4    3.88    0.90
   6  12   4    2.64    0.74
  -6  12  -4    1.38    0.74
   6  12   4    4.92    0.94
  -8 -12  -4    4.06    0.89
   8  12   4    4.70    0.98
   8  12   4    2.24    0.80
  -8  12  -4    2.92    0.89
   8  12   4    5.37    1.11
 -10 -12  -4    0.17    0.67
  10  12   4    0.72    0.78
  10  12   4   -0.68    0.74
 -10  12  -4    0.89    0.78
  10  12   4   -0.08    0.74
 -12 -12  -4   -1.21    0.68
  12  12   4   -0.73    0.69
  12  12   4   -0.62    0.77
 -12  12  -4    1.41    0.77
  14 -12   4   -1.47    0.69
 -14 -12  -4    0.14    0.78
  14  12   4    0.76    0.93
  14  12   4   -0.14    0.94
 -14  12  -4    0.21    0.85
  16 -12   4    0.35    0.85
 -16 -12  -4    0.06    0.84
  16  12   4    0.68    1.07
  16  12   4    0.98    1.03
 -16  12  -4    1.68    0.97
 -17 -13   4   10.43    1.45
 -17  13   4   10.72    1.46
  17  13  -4    7.10    1.27
  17  13  -4    7.50    1.33
 -15 -13   4    2.59    0.85
  15  13  -4    2.33    0.93
 -15  13   4    3.34    0.99
  15  13  -4    3.24    1.01
 -13 -13   4    2.01    0.78
 -13  13   4    1.48    0.89
  13  13  -4    2.89    0.91
  13  13  -4    2.85    1.03
  13  13  -4    1.23    0.77
 -13  13   4    2.40    0.81
 -11 -13   4    0.78    0.73
 -11  13   4    1.49    0.85
 -11  13   4    1.72    0.78
  11  13  -4    2.25    0.86
  11  13  -4    1.77    0.89
  11  13  -4    1.55    0.80
  -9 -13   4    4.14    0.83
  -9  13   4    4.02    0.85
   9  13  -4    3.08    0.76
  -9  13   4    5.92    1.06
   9  13  -4    3.63    0.84
   9  13  -4    4.18    0.93
   7  13  -4    0.37    0.56
  -7  13   4   -0.65    0.67
   7  13  -4   -0.28    0.69
   7  13  -4    0.83    0.74
  -7  13   4   -0.58    0.74
   5  13  -4   27.40    1.68
   5  13  -4   26.78    1.65
  -5  13   4   23.46    1.61
  -5  13   4   27.68    1.60
   3  13  -4    4.31    0.91
   3  13  -4    2.03    0.75
  -3  13   4    2.55    0.84
  -3  13   4    2.82    0.81
  -1  13   4    0.61    0.69
   1  13  -4    0.71    0.71
  -1  13   4    1.42    0.83
   1  13  -4    2.34    0.66
   1  13   4    1.03    0.81
   1  13   4    0.91    0.79
  -1  13  -4    1.23    0.65
  -1  13  -4    2.26    0.83
  -3  13  -4   -0.94    0.64
   3  13   4   -0.86    0.65
   3  13   4    0.96    0.71
   5  13   4    0.78    0.64
  -5  13  -4   -1.25    0.65
   5  13   4    0.03    0.67
   5  13   4    0.43    0.85
  -7 -13  -4   -0.31    0.59
   7  13   4   -0.44    0.66
  -7  13  -4    0.93    0.77
   7  13   4    0.11    0.90
   7  13   4    1.25    0.72
  -9 -13  -4   -0.31    0.65
   9  13   4    0.30    0.67
   9  13   4   -0.84    0.77
  -9  13  -4   -0.65    0.77
   9  13   4    0.39    0.74
 -11 -13  -4    0.08    0.71
  11  13   4    0.23    0.79
 -11  13  -4   -0.36    0.71
  11  13   4   -0.67    0.71
  11  13   4    1.74    0.95
 -13 -13  -4    2.29    0.88
  13  13   4    1.49    0.99
 -13  13  -4    1.76    0.99
  13  13   4    1.90    0.91
 -14 -14   4    1.81    0.78
 -14  14   4    1.51    1.05
  14  14  -4    0.88    0.79
  14  14  -4    1.03    0.95
  14  14  -4    1.39    0.94
 -12 -14   4   -0.13    0.72
 -12  14   4    0.22    0.95
  12  14  -4    0.93    0.89
  12  14  -4   -0.43    0.91
 -12  14   4    0.77    0.79
  12  14  -4    0.15    0.83
 -10 -14   4    2.16    0.84
 -10  14   4    2.27    1.03
  10  14  -4    1.57    0.80
  10  14  -4    2.19    0.90
 -10  14   4    2.72    0.85
  10  14  -4    1.21    0.78
  -8 -14   4    2.15    0.75
   8  14  -4    2.27    0.89
  -8  14   4    3.28    1.05
  -8  14   4    1.30    0.84
   8  14  -4    1.34    0.76
   6  14  -4   -0.23    0.74
   6  14  -4   -0.30    0.75
  -6  14   4   -0.50    0.76
  -6  14   4    0.30    0.78
  -4  14   4    0.35    0.79
  -4  14   4   -0.26    0.70
   4  14  -4    0.86    0.74
   4  14  -4   -0.18    0.72
   2  14  -4   -0.12    0.76
  -2  14   4    0.25    0.81
  -2  14   4   -1.47    0.63
   2  14  -4    0.39    0.69
   0  14  -4    4.58    1.04
   0  14   4    3.28    1.00
   0  14  -4    4.12    0.87
   0  14   4    5.82    1.05
   2  14   4    7.81    1.26
   2  14   4    7.53    1.21
  -2  14  -4    5.56    1.05
   4  14   4   26.02    1.80
  -4  14  -4   19.00    1.57
   4  14   4   20.25    1.72
  -6 -14  -4   19.34    1.52
   6  14   4   20.80    1.77
  -6  14  -4   20.15    1.63
   6  14   4   22.23    1.64
  -8 -14  -4    4.03    0.95
  -8  14  -4    4.18    1.04
   8  14   4    5.56    1.05
   8  14   4    6.50    1.14
   8  14   4    5.21    1.24
 -10 -14  -4    2.85    0.99
  10  14   4    1.86    0.99
  10  14   4    1.63    0.90
  10  14   4    1.34    0.98
 -10  14  -4    1.23    0.99
 -11 -15   4    0.36    0.80
  11  15  -4    0.20    0.97
  11  15  -4   -1.48    0.82
 -11  15   4    0.59    1.02
 -11  15   4   -0.08    0.83
  -9 -15   4    6.43    1.11
  -9  15   4    9.01    1.26
   9  15  -4    7.92    1.19
  -9  15   4    6.45    1.34
   9  15  -4    9.31    1.40
  -7  15   4    6.26    1.17
   7  15  -4    6.66    1.22
   7  15  -4    9.10    1.26
  -7  15   4    6.33    1.20
   5  15  -4    6.77    1.12
  -5  15   4    9.80    1.32
  -5  15   4    9.00    1.35
   5  15  -4    8.81    1.29
   3  15  -4    0.35    0.88
  -3  15   4    2.81    0.90
  -3  15   4    1.38    0.92
   3  15  -4    2.06    0.90
  -1  15   4    1.94    0.92
   1  15  -4   -0.78    0.70
  -1  15   4    0.33    0.89
   1  15  -4    0.48    0.74
  -1  15  -4    5.09    1.05
   1  15   4    4.36    1.15
   1  15   4    5.05    1.13
   3  15   4    1.79    0.92
   3  15   4    2.77    1.14
  -3  15  -4    1.79    0.89
  -5 -15  -4    0.45    0.74
   5  15   4    3.04    1.15
  -5  15  -4    0.44    0.83
   5  15   4    1.22    0.87
  -7 -15  -4    0.20    0.82
   7  15   4    1.01    0.98
   7  15   4    0.30    0.93
  -7  15  -4   -0.82    0.88
  -4  16   4    0.77    0.86
   4  16  -4    0.10    0.83
  -4  16   4    0.71    1.04
   4  16  -4   -0.14    0.75
   2  16  -4    3.87    1.00
  -2  16   4    2.36    1.01
   2  16  -4    3.46    1.02
  -2  16   4    1.55    1.10
   0  16   4    9.09    1.45
   0  16  -4    7.70    1.23
   0  16   4    7.92    1.33
 -28   0   5   -0.22    0.87
 -28   0   5   -0.33    0.70
 -26   0   5   -0.69    0.64
 -26   0   5    0.42    0.65
  24   0  -5    0.09    0.63
 -24   0   5    0.70    0.66
 -24   0   5   -0.26    0.64
 -22   0   5    1.11    0.55
 -22   0   5    0.50    0.60
  22   0  -5   -0.13    0.57
 -20   0   5    0.66    0.53
  20   0  -5    0.33    0.48
 -20   0   5   -0.26    0.43
  18   0  -5   -0.50    0.43
 -18   0   5    0.18    0.40
 -18   0   5    0.27    0.41
 -16   0   5   -0.11    0.38
  16   0  -5   -0.48    0.38
 -16   0   5    0.69    0.40
 -14   0   5   -0.28    0.33
  14   0  -5   -0.08    0.36
 -14   0   5   -0.16    0.27
 -12   0   5    0.38    0.34
  12   0  -5   -0.46    0.29
 -12   0   5    0.36    0.28
 -10   0   5    0.18    0.27
  10   0  -5    0.02    0.27
 -10   0   5   -0.02    0.19
   8   0  -5    0.40    0.28
  -8   0   5    0.14    0.18
  -8   0   5   -0.04    0.24
  -6   0   5    0.11    0.14
  -6   0   5   -0.02    0.24
   6   0  -5   -0.26    0.21
  -4   0   5    0.04    0.09
  -4   0   5   -0.23    0.20
  -4   0   5    0.08    0.24
   4   0  -5    0.07    0.21
  -2   0   5    0.00    0.23
  -2   0   5   -0.07    0.17
   0   0   5    0.35    0.23
   0   0   5   -0.07    0.13
   0   0  -5    0.20    0.11
   2   0   5    0.21    0.14
  -2   0  -5    0.38    0.16
   2   0   5   -0.04    0.21
   2   0   5    0.22    0.22
   4   0   5    0.76    0.26
   4   0   5    0.76    0.18
  -4   0  -5    0.55    0.23
   4   0   5    0.71    0.27
   6   0   5    0.29    0.27
  -6   0  -5    0.81    0.28
   6   0   5    0.35    0.18
   6   0   5    0.47    0.27
   8   0   5    0.38    0.21
   8   0   5    0.29    0.27
  -8   0  -5    0.33    0.28
   8   0   5    0.46    0.30
  10   0   5    0.15    0.36
  10   0   5    0.03    0.22
  10   0   5   -0.02    0.31
 -10   0  -5    0.74    0.35
 -12   0  -5    0.06    0.23
  12   0   5    0.11    0.39
 -12   0  -5   -0.13    0.32
  12   0   5   -0.49    0.38
 -14   0  -5   -0.08    0.43
  14   0   5    0.03    0.39
  14   0   5   -0.46    0.48
  16   0   5    0.20    0.51
 -16   0  -5   -0.07    0.44
 -18   0  -5   -0.07    0.53
  18   0   5    0.30    0.52
 -20   0  -5    0.82    0.62
  20   0   5    0.05    0.57
 -22   0  -5   -0.02    0.67
 -24   0  -5    0.55    0.85
 -27  -1   5   -0.33    0.77
 -27  -1   5    0.40    0.72
 -27   1   5    0.91    0.74
 -27   1   5    0.94    0.71
 -25  -1   5    0.70    0.66
 -25  -1   5    0.90    0.65
 -25   1   5    0.40    0.66
 -25   1   5    0.43    0.75
  25   1  -5    2.39    0.80
 -23  -1   5    0.44    0.56
 -23  -1   5    0.75    0.58
 -23   1   5    1.35    0.63
  23   1  -5    0.66    0.68
 -23   1   5   -0.02    0.56
 -21  -1   5    4.08    0.75
 -21  -1   5    3.83    0.68
  21  -1  -5    2.81    0.74
 -21   1   5    2.35    0.68
 -21   1   5    2.47    0.68
  21   1  -5    3.76    0.77
  19  -1  -5    6.62    0.83
 -19  -1   5    5.80    0.79
 -19  -1   5    7.41    0.82
 -19   1   5    6.30    0.82
 -19   1   5    5.71    0.80
  19   1  -5    4.80    0.75
  17  -1  -5    8.06    0.79
 -17  -1   5    8.43    0.81
 -17  -1   5    6.84    0.75
 -17   1   5    7.57    0.71
  17   1  -5    7.23    0.77
 -17   1   5    6.98    0.79
 -15  -1   5    8.40    0.75
 -15  -1   5    8.81    0.67
  15  -1  -5    8.46    0.72
 -15   1   5    8.97    0.72
  15   1  -5    7.37    0.73
 -15   1   5    9.41    0.79
 -13  -1   5   80.12    2.35
 -13  -1   5   78.46    2.17
  13  -1  -5   74.41    2.22
 -13   1   5   75.40    2.26
 -13   1   5   78.22    2.17
  13   1  -5   75.78    2.32
  11  -1  -5    6.08    0.55
 -11  -1   5    6.03    0.63
 -11  -1   5    5.17    0.49
 -11   1   5    5.16    0.53
  11   1  -5    5.43    0.61
 -11   1   5    4.30    0.47
   9  -1  -5   43.92    1.40
  -9  -1   5   47.02    1.48
  -9  -1   5   46.45    1.31
  -9   1   5   45.03    1.45
   9   1  -5   46.67    1.50
  -9   1   5   45.13    1.31
   7  -1  -5   75.72    2.09
  -7  -1   5   81.44    1.96
  -7  -1   5   79.71    2.16
  -7   1   5   81.51    2.15
  -7   1   5   84.27    1.97
   7   1  -5   81.17    2.19
  -5  -1   5  197.71    4.30
  -5  -1   5  195.48    4.55
   5  -1  -5  193.34    4.56
  -5   1   5  192.51    4.56
   5   1  -5  200.50    4.64
  -5   1   5  200.11    4.32
  -5   1   5  198.11    4.60
  -3  -1   5  762.11   16.78
  -3  -1   5  780.34   16.24
  -3  -1   5  742.49   16.54
   3   1  -5  754.39   16.73
  -3   1   5  760.64   16.74
  -3   1   5  801.97   16.26
  -3   1   5  752.36   16.57
   1  -1  -5   46.40    1.08
  -1  -1   5   44.18    1.17
  -1  -1   5   43.72    1.33
  -1   1   5   45.78    1.08
  -1   1   5   47.52    1.23
   1   1  -5   44.92    1.03
  -1   1   5   43.10    1.31
   1  -1   5  277.60    5.81
   1  -1   5  266.76    6.09
   1  -1   5  254.81    5.95
  -1  -1  -5  262.38    5.80
  -1   1  -5  275.04    5.77
   1   1   5  261.35    6.09
   1   1   5  268.40    5.89
   1   1   5  267.25    5.92
   3  -1   5   42.94    1.31
  -3  -1  -5   44.91    1.21
   3  -1   5   45.68    1.34
   3  -1   5   45.24    1.03
   3   1   5   42.31    1.34
   3   1   5   42.14    1.23
  -3   1  -5   42.34    1.18
   3   1   5   44.89    1.19
   5  -1   5  239.31    5.55
  -5  -1  -5  227.42    5.39
   5  -1   5  241.50    5.18
   5  -1   5  243.21    5.47
  -5   1  -5  244.79    5.39
   5   1   5  239.62    5.38
   5   1   5  236.19    5.60
   5   1   5  236.86    5.39
   7  -1   5  215.31    4.66
  -7  -1  -5  209.37    4.93
   7  -1   5  207.57    5.01
   7  -1   5  210.40    4.98
   7   1   5  211.14    4.92
   7   1   5  212.93    4.85
  -7   1  -5  212.96    4.66
   7   1   5  207.85    5.10
  -7   1  -5  211.36    4.92
   9  -1   5   17.60    0.92
   9  -1   5   18.22    0.87
  -9  -1  -5   20.96    0.94
   9  -1   5   18.07    0.62
  -9   1  -5   17.61    0.85
   9   1   5   17.89    0.76
   9   1   5   17.82    0.89
  -9   1  -5   18.50    0.63
   9   1   5   19.18    0.96
  11  -1   5   60.98    2.02
  11  -1   5   63.82    1.99
 -11  -1  -5   60.94    1.96
  11   1   5   64.55    2.07
  11   1   5   61.31    1.78
 -11   1  -5   60.81    1.64
  11   1   5   62.09    2.02
 -11   1  -5   66.33    2.01
  13  -1   5   11.06    0.97
 -13  -1  -5   12.48    0.92
  13  -1   5   11.20    0.86
  13   1   5   13.04    0.97
  13   1   5   11.31    0.95
 -13   1  -5   11.57    0.90
  13   1   5   12.30    0.75
  15  -1   5    5.76    0.77
 -15  -1  -5    5.50    0.80
  15  -1   5    6.12    0.87
 -15   1  -5    5.82    0.79
  15   1   5    5.63    0.82
 -17  -1  -5    4.02    0.79
  17  -1   5    4.04    0.68
  17   1   5    3.97    0.74
 -17   1  -5    3.15    0.69
 -19  -1  -5    1.62    0.64
  19  -1   5    1.59    0.64
  19   1   5    1.14    0.69
 -19   1  -5    1.68    0.66
 -21  -1  -5    0.18    0.71
 -21   1  -5    0.69    0.69
  21   1   5    0.10    0.64
 -23  -1  -5    5.16    1.06
 -23   1  -5    5.68    1.11
  23   1   5    3.81    1.04
 -28  -2   5    0.34    0.69
 -28  -2   5   -0.24    0.79
  28   2  -5   -0.31    0.86
 -28   2   5   -0.41    0.73
 -26  -2   5    0.43    0.70
 -26  -2   5    0.53    0.69
 -26   2   5    0.32    0.68
 -26   2   5    0.30    0.66
  26   2  -5   -0.67    0.78
 -24  -2   5    3.85    0.92
 -24  -2   5    2.93    0.78
 -24   2   5    3.94    0.89
  24   2  -5    3.08    0.94
 -24   2   5    3.80    0.80
 -22  -2   5    7.64    0.98
 -22  -2   5   11.45    1.04
  22   2  -5    7.39    1.02
 -22   2   5    9.27    0.99
 -22   2   5    9.71    1.05
 -20  -2   5   10.07    0.93
 -20  -2   5   12.49    1.05
  20  -2  -5   10.81    0.92
  20   2  -5   11.46    1.15
 -20   2   5   12.51    1.00
 -20   2   5   10.32    0.99
 -18  -2   5    0.50    0.47
 -18  -2   5    1.14    0.51
  18  -2  -5   -0.18    0.37
  18   2  -5    0.40    0.54
 -18   2   5    0.71    0.49
 -18   2   5    1.35    0.51
 -16  -2   5    4.48    0.69
  16  -2  -5    5.84    0.68
 -16  -2   5    4.97    0.67
 -16   2   5    4.37    0.65
  16   2  -5    4.93    0.73
 -16   2   5    5.50    0.63
 -14  -2   5   17.87    0.92
  14  -2  -5   17.91    0.91
 -14  -2   5   18.21    1.01
 -14   2   5   17.94    0.89
  14   2  -5   15.74    0.97
 -14   2   5   16.90    0.93
 -12  -2   5  107.55    2.79
 -12  -2   5  104.82    2.96
  12  -2  -5  112.01    2.82
 -12   2   5  110.36    2.80
  12   2  -5  107.88    3.01
  12   2  -5  103.51    2.91
 -12   2   5  107.11    2.91
  10  -2  -5   40.92    1.28
 -10  -2   5   39.96    1.25
 -10  -2   5   40.52    1.41
 -10   2   5   39.84    1.25
  10   2  -5   40.40    1.43
 -10   2   5   39.38    1.35
  10   2  -5   37.10    1.34
   8  -2  -5    5.90    0.45
  -8  -2   5    5.53    0.52
  -8  -2   5    5.27    0.40
  -8   2   5    5.89    0.48
  -8   2   5    5.76    0.43
   8   2  -5    6.04    0.50
   8   2  -5    6.07    0.55
  -8   2   5    5.66    0.49
  -6  -2   5    0.36    0.25
  -6  -2   5    0.60    0.18
   6  -2  -5    0.37    0.22
  -6   2   5    0.92    0.30
  -6   2   5    0.69    0.21
  -6   2   5    0.55    0.25
   6   2  -5    0.38    0.23
   6   2  -5    0.61    0.29
  -4  -2   5   45.52    1.29
  -4  -2   5   44.76    1.11
  -4   2   5   45.93    1.18
  -4   2   5   42.69    1.30
  -4   2   5   43.77    1.30
   4   2  -5   44.42    1.11
   4   2  -5   43.85    1.26
  -2  -2   5    2.46    0.36
  -2  -2   5    2.98    0.29
  -2   2   5    2.79    0.34
  -2   2   5    2.70    0.35
  -2   2   5    2.96    0.28
   2   2  -5    2.80    0.23
   2   2  -5    2.72    0.36
   0  -2  -5  285.98    6.18
   0  -2   5  280.71    6.20
   0  -2   5  284.23    6.47
   0   2   5  283.78    6.19
   0   2   5  271.82    6.44
   0   2   5  289.32    6.36
   0   2  -5  289.18    6.14
   2  -2   5  105.33    2.63
  -2  -2  -5  105.31    2.50
   2  -2   5  107.70    2.31
   2  -2   5  102.19    2.64
   2   2   5  102.32    2.66
  -2   2  -5  106.38    2.45
   2   2   5  105.67    2.47
   2   2   5  104.82    2.55
   4  -2   5   30.44    1.00
   4  -2   5   28.68    1.02
  -4  -2  -5   27.36    0.93
   4   2   5   27.69    0.94
  -4   2  -5   27.67    0.90
   4   2   5   28.36    0.91
   4   2   5   26.27    1.05
  -6  -2  -5  263.73    5.97
   6  -2   5  263.38    6.04
   6  -2   5  258.57    6.00
   6   2   5  258.44    5.98
  -6   2  -5  259.87    5.92
   6   2   5  265.00    5.90
   6   2   5  259.72    6.18
   8  -2   5    0.59    0.34
   8  -2   5    0.18    0.27
  -8  -2  -5    0.01    0.30
  -8   2  -5    0.44    0.12
   8   2   5    0.99    0.33
  -8   2  -5    0.67    0.33
   8   2   5    0.11    0.36
   8   2   5    0.23    0.28
  10  -2   5    4.79    0.56
 -10  -2  -5    5.27    0.63
  10  -2   5    4.86    0.62
 -10   2  -5    4.24    0.30
  10   2   5    4.89    0.61
  10   2   5    5.67    0.65
  10   2   5    5.08    0.52
 -10   2  -5    4.77    0.55
  12  -2   5   35.65    1.38
 -12  -2  -5   35.05    1.42
  12  -2   5   37.36    1.52
 -12   2  -5   35.72    1.41
  12   2   5   36.18    1.46
  12   2   5   34.71    1.30
  12   2   5   35.19    1.49
  14  -2   5   -0.26    0.36
 -14  -2  -5   -0.41    0.40
  14  -2   5    0.45    0.49
 -14   2  -5   -0.27    0.44
  14   2   5    0.03    0.46
  14   2   5   -0.02    0.35
 -16  -2  -5    1.10    0.54
  16  -2   5    1.40    0.52
  16  -2   5    1.55    0.71
  16   2   5    1.54    0.66
 -16   2  -5    1.15    0.62
 -18  -2  -5   22.22    1.39
 -18   2  -5   24.35    1.49
  18   2   5   23.09    1.42
 -20  -2  -5   19.89    1.51
 -20   2  -5   20.07    1.51
  20   2   5   19.29    1.52
 -22  -2  -5    7.47    1.14
  22   2   5    6.22    1.10
 -22   2  -5    6.76    1.06
 -27  -3   5    1.59    0.86
 -27  -3   5    2.48    0.92
  27   3  -5    2.36    0.91
 -27   3   5    0.86    0.83
 -25  -3   5    1.99    0.76
 -25  -3   5    1.96    0.86
 -25   3   5    2.63    0.81
  25   3  -5    1.91    0.90
 -25   3   5    2.32    0.78
 -23  -3   5   -0.39    0.61
 -23  -3   5    1.35    0.74
 -23   3   5    1.05    0.62
 -23   3   5    1.32    0.66
  23   3  -5    0.26    0.69
 -21  -3   5   10.48    1.08
 -21  -3   5   13.53    1.15
 -21   3   5   13.28    1.17
 -21   3   5   13.40    1.10
  21   3  -5   12.52    1.20
 -19  -3   5   23.98    1.37
 -19  -3   5   25.07    1.33
 -19   3   5   25.07    1.33
 -19   3   5   26.52    1.37
  19   3  -5   21.90    1.39
 -17  -3   5    2.26    0.59
  17  -3  -5    3.84    0.55
 -17  -3   5    2.97    0.58
  17   3  -5    2.77    0.59
 -17   3   5    3.02    0.61
 -17   3   5    2.99    0.60
  17   3  -5    4.86    0.77
 -15  -3   5    0.02    0.33
 -15  -3   5    0.05    0.45
  15  -3  -5   -0.41    0.30
  15   3  -5    0.29    0.41
  15   3  -5   -0.21    0.38
 -15   3   5   -0.22    0.37
 -15   3   5   -0.47    0.32
 -13  -3   5    7.57    0.76
  13  -3  -5    8.63    0.60
 -13  -3   5    8.32    0.63
  13   3  -5   10.76    0.80
 -13   3   5    8.76    0.69
 -13   3   5    7.70    0.66
  13   3  -5    8.45    0.75
  11  -3  -5    5.96    0.47
 -11  -3   5    6.85    0.69
 -11  -3   5    5.74    0.53
  11   3  -5    6.75    0.65
  11   3  -5    6.49    0.71
 -11   3   5    5.62    0.51
 -11   3   5    5.83    0.61
   9  -3  -5   26.71    0.90
  -9  -3   5   24.99    1.08
  -9  -3   5   25.33    0.92
  -9   3   5   25.93    0.92
  -9   3   5   26.02    0.95
   9   3  -5   23.78    1.08
   9   3  -5   26.50    1.06
  -9   3   5   26.43    1.05
  -7  -3   5   27.21    1.05
  -7  -3   5   26.81    0.88
  -7   3   5   27.60    0.93
  -7   3   5   26.27    0.91
   7   3  -5   26.05    1.06
  -7   3   5   26.99    1.01
   7   3  -5   28.32    1.04
  -5  -3   5   50.26    1.30
  -5  -3   5   51.40    1.49
   5   3  -5   50.65    1.31
  -5   3   5   46.93    1.46
   5   3  -5   44.52    1.42
  -5   3   5   48.59    1.35
   5   3  -5   48.36    1.51
  -5   3   5   50.55    1.39
  -3  -3   5    8.82    0.51
   3   3  -5    9.52    0.57
  -3   3   5    9.03    0.56
   3   3  -5   10.70    0.52
  -3   3   5    9.13    0.50
  -3   3   5    9.47    0.50
   3   3  -5    8.96    0.43
  -1  -3   5   47.42    1.44
  -1  -3   5   49.57    1.29
  -1   3   5   46.24    1.39
   1   3  -5   47.27    1.40
   1   3  -5   47.63    1.27
  -1   3   5   49.23    1.33
   1   3  -5   48.85    1.27
  -1   3   5   47.16    1.38
   1  -3   5    2.13    0.32
  -1  -3  -5    2.23    0.29
   1  -3   5    2.16    0.36
   1  -3   5    2.00    0.22
   1   3   5    1.79    0.29
   1   3   5    2.53    0.32
   1   3   5    2.78    0.39
  -1   3  -5    1.98    0.26
   1   3   5    1.65    0.22
  -1   3  -5    1.85    0.21
   3  -3   5    5.34    0.49
  -3  -3  -5    5.05    0.44
   3  -3   5    5.00    0.43
   3   3   5    5.00    0.49
   3   3   5    4.50    0.35
  -3   3  -5    5.03    0.40
   3   3   5    5.82    0.45
   3   3   5    5.23    0.48
   5  -3   5   15.91    0.69
   5  -3   5   16.05    0.78
  -5  -3  -5   15.58    0.72
   5   3   5   16.79    0.66
   5   3   5   16.68    0.83
   5   3   5   15.61    0.76
  -5   3  -5   15.07    0.68
  -7  -3  -5    1.83    0.39
   7  -3   5    1.57    0.32
   7  -3   5    1.29    0.35
   7   3   5    1.18    0.38
   7   3   5    1.20    0.35
   7   3   5    1.38    0.32
  -7   3  -5    1.64    0.36
   9  -3   5   10.18    0.65
   9  -3   5    9.52    0.79
  -9  -3  -5   10.58    0.75
   9   3   5    9.61    0.77
   9   3   5    9.71    0.68
   9   3   5   12.69    0.78
  -9   3  -5   10.61    0.72
  11  -3   5   -0.35    0.28
 -11  -3  -5   -0.34    0.36
  11  -3   5   -0.11    0.36
 -11   3  -5    0.05    0.37
  11   3   5    0.06    0.34
  11   3   5    0.15    0.41
  13  -3   5    2.92    0.62
 -13  -3  -5    2.76    0.57
  13  -3   5    3.26    0.54
  13   3   5    3.03    0.54
 -13   3  -5    3.62    0.59
  13   3   5    2.95    0.64
  15  -3   5    4.94    0.69
  15  -3   5    5.46    0.82
 -15  -3  -5    6.81    0.87
 -15   3  -5    6.68    0.89
  15   3   5    5.21    0.73
  15   3   5    7.97    1.01
  17  -3   5   14.35    1.24
 -17  -3  -5   14.59    1.16
  17   3   5   13.92    1.26
 -17   3  -5   15.99    1.23
 -19  -3  -5   -0.08    0.67
 -19   3  -5    0.44    0.70
  19   3   5    1.22    0.80
 -21  -3  -5    2.08    0.83
  21   3   5    1.67    0.86
 -21   3  -5    1.17    0.72
 -23  -3  -5    5.20    1.09
 -23   3  -5    5.73    1.06
  23   3   5    5.68    1.21
 -26  -4   5    1.34    0.85
 -26  -4   5    0.88    0.73
 -26   4   5    0.40    0.73
  26   4  -5   -1.16    0.83
 -24  -4   5    0.06    0.71
 -24  -4   5    0.13    0.61
  24   4  -5   -0.51    0.76
 -24   4   5    0.57    0.62
 -24   4   5   -0.82    0.60
 -22  -4   5   -0.46    0.54
 -22  -4   5    0.39    0.55
  22   4  -5   -0.20    0.66
 -22   4   5    0.49    0.58
 -22   4   5    0.95    0.60
 -20  -4   5    1.49    0.57
 -20  -4   5    2.27    0.69
  20   4  -5    2.18    0.73
 -20   4   5    1.61    0.62
  20   4  -5    1.93    0.66
 -20   4   5    1.92    0.70
 -18  -4   5    0.66    0.52
 -18  -4   5    0.16    0.49
 -18   4   5    0.83    0.50
  18   4  -5    0.36    0.49
 -18   4   5    0.14    0.45
  18   4  -5    1.19    0.59
 -16  -4   5    5.11    0.72
 -16  -4   5    4.39    0.70
 -16   4   5    4.74    0.66
  16   4  -5    5.03    0.73
 -16   4   5    5.47    0.73
  16   4  -5    3.83    0.70
 -14  -4   5    2.48    0.46
 -14  -4   5    2.10    0.53
  14  -4  -5    2.26    0.37
 -14   4   5    2.92    0.54
  14   4  -5    1.57    0.57
 -14   4   5    1.18    0.47
  14   4  -5    2.10    0.50
  12  -4  -5    4.55    0.45
 -12  -4   5    5.50    0.65
 -12  -4   5    4.02    0.54
 -12   4   5    5.79    0.61
 -12   4   5    5.42    0.58
  12   4  -5    5.28    0.66
 -12   4   5    4.44    0.46
  12   4  -5    4.69    0.61
 -10  -4   5   87.01    2.30
 -10  -4   5   85.75    2.50
  10  -4  -5   83.50    2.15
  10   4  -5   86.94    2.48
 -10   4   5   81.74    2.37
  10   4  -5   88.54    2.55
 -10   4   5   84.21    2.18
 -10   4   5   84.27    2.30
  -8  -4   5  177.62    4.38
  -8  -4   5  171.76    4.13
  -8   4   5  173.60    4.30
   8   4  -5  178.28    4.43
  -8   4   5  182.13    4.12
  -8   4   5  178.22    4.20
   8   4  -5  173.80    4.13
   8   4  -5  174.85    4.33
  -6  -4   5   16.65    0.69
  -6   4   5   19.09    0.78
  -6   4   5   16.76    0.80
   6   4  -5   16.74    0.84
  -6   4   5   16.74    0.67
   6   4  -5   18.11    0.71
   6   4  -5   15.76    0.78
  -4   4   5    0.52    0.23
  -4   4   5    0.52    0.27
   4   4  -5    1.02    0.30
   4   4  -5    0.30    0.27
  -4   4   5    0.85    0.28
   4   4  -5    1.17    0.25
   2   4  -5   83.02    2.19
   2   4  -5   81.28    2.08
  -2   4   5   79.81    2.10
   2   4  -5   83.69    2.05
  -2   4   5   78.20    2.17
  -2   4   5   82.29    2.11
   0  -4   5  107.44    2.84
   0  -4   5  112.27    2.84
   0   4   5  111.52    2.83
   0   4   5  116.11    2.50
   0   4  -5  111.83    2.71
   0   4   5  110.36    2.76
   0   4  -5  115.27    2.66
   0   4   5  113.00    2.86
   0   4  -5  112.10    2.80
   2  -4   5  151.68    3.73
   2  -4   5  150.46    3.67
  -2  -4  -5  150.29    3.63
  -2   4  -5  153.79    3.43
   2   4   5  154.72    3.79
   2   4   5  148.42    3.72
   2   4   5  147.10    3.63
   2   4   5  156.46    3.38
  -2   4  -5  160.26    3.62
   4  -4   5  157.75    3.76
  -4  -4  -5  160.90    3.80
   4   4   5  155.24    3.87
   4   4   5  158.00    3.57
   4   4   5  152.97    3.95
  -4   4  -5  158.23    3.45
  -4   4  -5  156.08    3.75
   4   4   5  159.29    3.80
   6  -4   5  169.17    4.01
   6  -4   5  166.51    4.14
  -6  -4  -5  169.35    4.11
   6   4   5  169.07    4.31
   6   4   5  170.69    3.92
  -6   4  -5  169.15    4.07
   6   4   5  169.30    4.19
   8  -4   5    1.06    0.29
   8  -4   5    1.85    0.44
  -8  -4  -5    2.11    0.42
   8   4   5    1.28    0.42
   8   4   5    0.71    0.39
  -8   4  -5    0.87    0.33
  10  -4   5    0.77    0.42
 -10  -4  -5   -0.32    0.31
  10  -4   5    0.16    0.28
  10   4   5    0.58    0.40
  10   4   5   -0.43    0.34
 -10   4  -5    0.38    0.38
  12  -4   5   -0.01    0.43
  12  -4   5    0.86    0.37
 -12  -4  -5    0.51    0.45
 -12   4  -5    0.36    0.45
  12   4   5    0.53    0.50
  12   4   5    0.76    0.45
 -14  -4  -5   13.71    1.09
  14  -4   5   13.97    1.09
  14   4   5   16.29    1.15
 -14   4  -5   12.21    0.96
  14   4   5   14.26    1.01
  16  -4   5   28.67    1.65
 -16  -4  -5   30.09    1.56
  16   4   5   28.67    1.42
  16   4   5   26.90    1.60
 -16   4  -5   26.98    1.44
  18  -4   5   -0.28    0.69
 -18  -4  -5    0.93    0.70
  18   4   5    0.62    0.68
 -18   4  -5    0.24    0.64
 -20  -4  -5    0.41    0.76
  20   4   5    0.89    0.82
 -20   4  -5    0.62    0.69
 -22  -4  -5    0.44    0.72
 -22   4  -5   -0.50    0.79
  22   4   5   -0.09    0.91
 -27  -5   5    0.00    0.86
 -27  -5   5    1.09    0.80
 -27   5   5   -0.36    0.74
  27   5  -5    1.57    0.96
 -25  -5   5    7.69    1.14
 -25  -5   5    5.99    1.08
  25   5  -5    5.00    1.10
 -25   5   5    5.02    1.06
 -23  -5   5    0.00    0.74
 -23  -5   5    0.52    0.62
  23   5  -5   -0.28    0.75
  23   5  -5    0.08    0.76
 -23   5   5    0.75    0.61
 -23   5   5   -0.12    0.69
 -21  -5   5   23.83    1.38
 -21  -5   5   22.16    1.47
 -21   5   5   18.40    1.39
  21   5  -5   19.16    1.49
 -21   5   5   19.89    1.23
  21   5  -5   19.60    1.40
 -19  -5   5    2.72    0.72
 -19  -5   5    1.69    0.59
 -19   5   5    2.14    0.62
 -19   5   5    2.10    0.57
  19   5  -5    1.86    0.79
  19   5  -5    2.08    0.71
 -17  -5   5    6.29    0.82
 -17  -5   5    6.02    0.87
 -17   5   5    5.40    0.75
  17   5  -5    6.60    0.86
 -17   5   5    8.23    0.86
  17   5  -5    5.62    0.89
 -15  -5   5    5.23    0.65
 -15  -5   5    3.82    0.67
  15   5  -5    4.02    0.68
  15   5  -5    3.58    0.68
 -15   5   5    3.66    0.57
 -15   5   5    4.70    0.66
 -13  -5   5    0.15    0.34
 -13  -5   5    0.56    0.47
 -13   5   5    0.18    0.39
 -13   5   5    0.25    0.24
 -13   5   5    0.04    0.34
  13   5  -5    0.56    0.46
  13   5  -5   -0.05    0.39
 -11  -5   5    4.86    0.64
 -11  -5   5    7.42    0.64
  11   5  -5    6.41    0.69
 -11   5   5    5.88    0.64
 -11   5   5    5.67    0.61
 -11   5   5    6.15    0.44
  11   5  -5    6.09    0.70
  -9  -5   5   45.71    1.47
  -9   5   5   45.51    1.56
   9   5  -5   45.76    1.67
  -9   5   5   46.24    1.51
   9   5  -5   45.52    1.47
  -9   5   5   48.78    1.31
   9   5  -5   48.75    1.66
  -7  -5   5   16.56    0.76
   7   5  -5   16.80    0.76
  -7   5   5   15.48    0.82
   7   5  -5   15.74    0.86
  -7   5   5   15.98    0.81
   7   5  -5   17.55    0.89
  -7   5   5   16.18    0.64
  -5   5   5   25.36    0.98
  -5   5   5   24.66    1.01
   5   5  -5   24.42    1.00
   5   5  -5   22.87    1.04
  -5   5   5   25.82    0.84
   5   5  -5   23.80    0.90
   3   5  -5   99.46    2.56
   3   5  -5   97.22    2.61
  -3   5   5  100.04    2.64
  -3   5   5   97.04    2.57
  -3   5   5  100.20    2.49
   3   5  -5  100.36    2.51
  -1  -5   5   14.39    0.73
  -1   5   5   15.25    0.70
   1   5  -5   12.99    0.68
  -1   5   5   13.38    0.74
   1   5  -5   14.72    0.68
  -1   5   5   12.29    0.68
  -1   5   5   14.59    0.41
   1   5  -5   15.07    0.66
   1  -5   5   23.77    0.90
   1  -5   5   23.14    0.97
   1   5   5   22.98    0.97
   1   5   5   22.88    0.95
  -1   5  -5   23.91    0.91
   1   5   5   23.57    0.60
   1   5   5   22.10    0.96
  -1   5  -5   23.72    0.79
  -1   5  -5   23.87    0.87
   3  -5   5    2.29    0.33
   3  -5   5    2.57    0.41
  -3  -5  -5    2.65    0.39
   3   5   5    2.63    0.42
   3   5   5    2.88    0.47
  -3   5  -5    1.94    0.37
   3   5   5    1.50    0.36
   3   5   5    1.94    0.26
  -3   5  -5    1.46    0.23
   5  -5   5    6.18    0.63
   5  -5   5    7.55    0.48
  -5  -5  -5    8.34    0.64
  -5   5  -5    7.41    0.34
   5   5   5    7.55    0.68
   5   5   5    6.64    0.70
   5   5   5    8.06    0.65
  -5   5  -5    8.99    0.63
  -7  -5  -5   11.13    0.74
   7  -5   5   12.15    0.61
   7  -5   5   12.20    0.83
   7   5   5   13.24    0.91
   7   5   5   12.78    0.86
  -7   5  -5   12.48    0.40
  -7   5  -5   10.54    0.70
  -9  -5  -5   45.98    1.69
   9  -5   5   50.82    1.75
   9  -5   5   49.49    1.47
  -9   5  -5   47.28    1.63
   9   5   5   46.67    1.79
   9   5   5   48.17    1.72
 -11  -5  -5   17.12    1.03
  11  -5   5   19.62    1.12
  11   5   5   19.07    1.12
  11   5   5   20.80    1.20
 -11   5  -5   17.76    1.00
  13  -5   5    3.38    0.69
 -13  -5  -5    4.18    0.71
 -13   5  -5    3.93    0.69
  13   5   5    2.80    0.67
  13   5   5    3.40    0.67
 -15  -5  -5    6.89    0.93
  15  -5   5    5.81    0.87
  15   5   5    6.60    0.98
  15   5   5    5.57    0.83
 -15   5  -5    6.74    0.86
  17  -5   5   12.51    1.22
 -17  -5  -5   11.39    1.22
  17   5   5   12.37    1.13
  17   5   5   11.81    1.32
 -17   5  -5    8.59    1.11
 -19  -5  -5    1.32    0.70
  19  -5   5    0.07    0.79
 -19   5  -5    0.63    0.64
  19   5   5   -0.73    0.76
 -21  -5  -5    0.54    0.70
 -21   5  -5   -0.84    0.64
  21   5   5    0.16    0.80
 -26  -6   5    0.83    0.79
 -26  -6   5    1.36    0.91
  26   6  -5   -0.76    0.84
 -26   6   5   -0.44    0.81
 -24  -6   5    0.22    0.68
 -24  -6   5    0.39    0.69
  24   6  -5    1.05    0.88
  24   6  -5    1.55    0.83
 -24   6   5    1.16    0.76
 -22  -6   5   -0.02    0.66
 -22  -6   5   -0.33    0.57
  22   6  -5    0.59    0.83
 -22   6   5    0.26    0.56
  22   6  -5    0.72    0.73
 -22   6   5    0.39    0.66
 -20  -6   5    3.96    0.77
 -20  -6   5    3.39    0.91
  20   6  -5    5.55    1.01
 -20   6   5    5.41    0.78
 -20   6   5    3.25    0.78
  20   6  -5    4.21    0.89
 -18  -6   5   -0.53    0.48
 -18  -6   5    0.33    0.48
  18   6  -5   -0.21    0.54
 -18   6   5   -0.52    0.53
  18   6  -5    0.11    0.57
 -18   6   5   -0.31    0.46
 -16  -6   5   -0.66    0.42
 -16  -6   5    0.10    0.48
  16   6  -5    0.61    0.54
  16   6  -5    0.56    0.54
 -16   6   5   -0.19    0.43
 -16   6   5    0.49    0.46
 -14  -6   5    1.08    0.55
 -14  -6   5    0.13    0.41
 -14   6   5    0.93    0.45
 -14   6   5    0.75    0.45
  14   6  -5    0.57    0.53
  14   6  -5    0.23    0.51
 -12  -6   5   -0.41    0.30
 -12   6   5    0.23    0.37
 -12   6   5    1.33    0.44
  12   6  -5    0.66    0.44
  12   6  -5    0.04    0.39
 -10  -6   5    5.13    0.59
  10   6  -5    5.24    0.67
 -10   6   5    5.02    0.62
 -10   6   5    5.42    0.37
  10   6  -5    4.23    0.57
  10   6  -5    4.66    0.65
 -10   6   5    4.21    0.56
  -8  -6   5    5.45    0.56
  -8   6   5    6.00    0.38
  -8   6   5    6.09    0.59
   8   6  -5    6.71    0.74
  -8   6   5    6.72    0.62
   8   6  -5    5.76    0.68
   8   6  -5    7.08    0.60
  -6   6   5   29.68    0.93
   6   6  -5   29.27    1.20
  -6   6   5   29.99    1.19
   6   6  -5   30.32    1.09
  -6   6   5   26.32    1.13
   6   6  -5   31.20    1.22
  -4   6   5    9.03    0.66
   4   6  -5    9.03    0.65
   4   6  -5    9.97    0.63
  -4   6   5   10.58    0.55
  -4   6   5    9.51    0.70
   4   6  -5    9.64    0.65
   2   6  -5   13.30    0.70
   2   6  -5   13.32    0.73
  -2   6   5   13.85    0.80
   2   6  -5   15.03    0.72
  -2   6   5   13.30    0.82
  -2   6   5   13.66    0.70
   0  -6   5   20.19    0.92
   0  -6   5   21.21    0.90
   0   6  -5   22.02    0.91
   0   6   5   20.19    0.91
   0   6   5   19.18    0.94
   0   6   5   21.69    0.98
   0   6  -5   21.73    0.83
   0   6  -5   20.71    0.87
   2  -6   5   57.93    1.74
   2  -6   5   56.39    1.62
   2   6   5   52.49    1.76
  -2   6  -5   55.46    1.70
  -2   6  -5   53.85    1.50
   2   6   5   54.43    1.72
   2   6   5   55.01    1.75
  -4  -6  -5   33.49    1.28
   4  -6   5   36.13    1.31
   4  -6   5   34.45    1.11
  -4   6  -5   34.35    1.02
   4   6   5   35.43    1.39
  -4   6  -5   32.44    1.26
   4   6   5   35.81    1.31
   4   6   5   35.82    1.39
   6  -6   5   90.99    2.30
   6  -6   5   86.12    2.52
  -6  -6  -5   89.95    2.55
   6   6   5   91.13    2.70
  -6   6  -5   88.71    2.15
   6   6   5   89.81    2.55
   6   6   5   89.70    2.67
  -6   6  -5   92.14    2.54
   8  -6   5   41.38    1.57
  -8  -6  -5   41.84    1.58
   8   6   5   42.74    1.67
  -8   6  -5   43.07    1.56
   8   6   5   40.50    1.66
  10  -6   5    0.02    0.44
 -10  -6  -5    1.61    0.53
  10   6   5    0.06    0.44
  10   6   5   -0.07    0.43
 -10   6  -5   -0.04    0.42
 -12  -6  -5   16.62    1.15
  12  -6   5   16.43    1.19
  12   6   5   16.86    1.19
  12   6   5   18.87    1.22
 -12   6  -5   18.10    1.08
  14  -6   5    8.01    0.97
 -14  -6  -5    8.30    1.02
 -14   6  -5    8.52    0.98
  14   6   5    7.59    1.00
  14   6   5    8.41    1.02
  16  -6   5    3.24    0.81
 -16  -6  -5    2.82    0.73
  16   6   5    3.10    0.86
 -16   6  -5    3.01    0.70
  16   6   5    1.94    0.67
 -18  -6  -5    0.44    0.63
  18  -6   5   -0.24    0.65
  18   6   5    0.90    0.75
  18   6   5    0.54    0.70
 -18   6  -5   -0.83    0.62
 -20  -6  -5    0.21    0.75
 -20   6  -5    0.98    0.82
  20   6   5    0.97    0.91
 -22  -6  -5    0.14    0.75
 -22   6  -5    1.04    0.85
  22   6   5   -0.45    0.84
 -25  -7   5    1.43    0.82
 -25  -7   5    1.01    0.90
 -25   7   5    0.61    0.87
  25   7  -5    0.64    0.93
  25   7  -5    0.25    0.85
 -23  -7   5    0.51    0.73
 -23  -7   5   -0.31    0.71
  23   7  -5    1.80    1.04
  23   7  -5    0.27    0.76
 -23   7   5   -1.30    0.69
 -21  -7   5    7.38    1.16
 -21  -7   5    8.25    1.06
  21   7  -5    8.13    1.18
 -21   7   5    7.08    1.04
 -21   7   5    6.90    1.00
  21   7  -5    6.82    1.12
 -19  -7   5   22.52    1.37
 -19  -7   5   25.26    1.67
 -19   7   5   23.68    1.43
  19   7  -5   26.95    1.68
  19   7  -5   24.30    1.55
 -19   7   5   24.21    1.38
 -17  -7   5   44.47    1.82
 -17  -7   5   41.18    1.94
 -17   7   5   46.06    1.81
  17   7  -5   41.31    1.99
  17   7  -5   43.47    1.95
 -17   7   5   42.08    1.81
 -15  -7   5    7.94    0.92
 -15  -7   5    7.38    0.79
 -15   7   5    6.92    0.85
 -15   7   5    7.82    0.93
  15   7  -5    6.47    0.89
  15   7  -5    4.69    0.83
 -13  -7   5    8.26    0.81
 -13   7   5    7.59    0.81
  13   7  -5    7.73    0.88
 -13   7   5    7.07    0.77
  13   7  -5    6.22    0.86
 -11  -7   5    7.58    0.71
  11   7  -5    9.80    0.95
 -11   7   5    9.87    0.85
  11   7  -5    9.00    0.85
  11   7  -5    8.96    0.74
 -11   7   5    9.03    0.79
  -9  -7   5   56.98    1.82
  -9   7   5   56.57    1.91
  -9   7   5   56.21    1.89
   9   7  -5   56.71    1.95
   9   7  -5   55.29    1.81
   9   7  -5   55.02    1.97
  -7  -7   5   44.29    1.49
   7   7  -5   43.60    1.60
  -7   7   5   41.84    1.20
  -7   7   5   41.11    1.56
   7   7  -5   42.64    1.48
  -7   7   5   41.25    1.55
   7   7  -5   40.62    1.55
  -5   7   5   83.15    2.46
   5   7  -5   84.37    2.47
   5   7  -5   82.43    2.42
  -5   7   5   85.28    2.46
   5   7  -5   84.53    2.35
  -5   7   5   85.36    2.17
   3   7  -5   26.93    1.09
  -3   7   5   25.89    0.98
  -3   7   5   26.56    1.16
   3   7  -5   27.48    1.11
  -3   7   5   27.81    1.17
   3   7  -5   25.72    1.09
  -1  -7   5   17.69    0.89
   1   7  -5   17.18    0.82
  -1   7   5   16.86    0.91
  -1   7   5   16.75    0.92
   1   7  -5   17.50    0.82
   1   7  -5   17.45    0.90
  -1   7   5   16.76    0.83
   1  -7   5    7.36    0.56
   1  -7   5    8.06    0.62
   1   7   5    6.92    0.60
   1   7   5    6.64    0.68
  -1   7  -5    6.38    0.60
  -1   7  -5    6.73    0.53
  -1   7  -5    7.24    0.53
   1   7   5    6.48    0.66
   3  -7   5   11.67    0.78
   3  -7   5   12.08    0.65
  -3   7  -5   12.58    0.63
  -3   7  -5   13.54    0.84
   3   7   5   14.11    0.89
   3   7   5   12.38    0.85
   3   7   5   12.44    0.81
   5  -7   5    0.95    0.38
   5  -7   5    0.82    0.26
  -5  -7  -5    1.02    0.38
   5   7   5    0.81    0.49
  -5   7  -5    1.05    0.42
   5   7   5    0.69    0.39
  -5   7  -5    0.69    0.25
   5   7   5    0.81    0.43
  -7  -7  -5    0.28    0.38
   7  -7   5    0.44    0.36
   7   7   5    0.09    0.43
   7   7   5   -1.00    0.41
  -7   7  -5    0.65    0.39
   7   7   5    0.00    0.38
  -9  -7  -5    0.35    0.47
   9  -7   5    0.03    0.40
   9   7   5    1.27    0.52
  -9   7  -5    0.64    0.47
   9   7   5    0.37    0.51
 -11  -7  -5   35.81    1.62
  11  -7   5   34.74    1.62
  11   7   5   37.03    1.71
 -11   7  -5   33.12    1.49
  11   7   5   33.45    1.65
 -13  -7  -5    5.85    0.85
  13  -7   5    6.10    0.87
  13   7   5    6.49    0.95
 -13   7  -5    5.54    0.78
  13   7   5    6.87    0.97
 -15  -7  -5    6.01    0.88
  15  -7   5    5.18    0.96
 -15   7  -5    7.67    0.95
  15   7   5    5.73    0.96
  15   7   5    7.80    1.09
 -17  -7  -5    2.71    0.77
  17  -7   5    2.14    0.86
  17   7   5    3.81    0.98
 -17   7  -5    4.19    0.86
  17   7   5    3.52    0.88
 -19  -7  -5   -0.72    0.62
  19  -7   5   -0.48    0.71
 -19   7  -5    0.51    0.75
  19   7   5   -0.55    0.71
  19   7   5   -0.28    0.86
 -21  -7  -5    6.27    1.11
 -21   7  -5    4.89    1.06
  21   7   5    4.31    1.14
 -24  -8   5    6.77    1.16
 -24  -8   5    6.95    1.24
  24   8  -5    6.68    1.22
 -24   8   5    4.99    1.05
  24   8  -5    3.98    1.14
 -22  -8   5   16.19    1.46
 -22  -8   5   15.57    1.53
 -22   8   5   14.44    1.49
  22   8  -5   15.55    1.73
  22   8  -5   15.69    1.52
 -20  -8   5    2.20    0.90
 -20  -8   5    3.04    0.76
 -20   8   5    3.28    0.84
  20   8  -5    3.46    0.96
  20   8  -5    4.82    1.01
 -20   8   5    3.45    0.78
 -18  -8   5    0.62    0.69
 -18  -8   5    0.61    0.62
  18   8  -5    0.61    0.72
  18   8  -5    0.79    0.76
 -18   8   5    0.77    0.57
 -18   8   5    0.65    0.61
 -16  -8   5    3.25    0.71
 -16   8   5    2.61    0.67
  16   8  -5    3.24    0.80
  16   8  -5    1.98    0.77
 -16   8   5    2.96    0.62
 -14  -8   5    0.46    0.52
 -14   8   5    0.50    0.50
 -14   8   5   -0.09    0.53
  14   8  -5    0.34    0.55
  14   8  -5    0.08    0.53
 -12  -8   5   10.73    0.86
 -12   8   5   10.85    0.87
  12   8  -5   10.68    0.88
 -12   8   5   13.17    1.05
  12   8  -5   11.09    1.08
  12   8  -5   12.50    1.10
 -10  -8   5    4.71    0.63
  10   8  -5    3.21    0.68
 -10   8   5    2.86    0.54
  10   8  -5    5.58    0.78
  10   8  -5    4.07    0.61
 -10   8   5    4.05    0.68
  -8  -8   5   13.96    0.86
  -8   8   5   13.51    0.95
   8   8  -5   15.40    0.89
   8   8  -5   14.34    1.02
   8   8  -5   13.66    0.94
  -8   8   5   12.72    0.93
  -6   8   5   19.97    1.09
  -6   8   5   21.08    0.81
   6   8  -5   22.60    1.07
  -6   8   5   20.20    1.06
   6   8  -5   22.43    1.10
   6   8  -5   22.37    1.14
   4   8  -5   16.88    0.93
   4   8  -5   14.02    0.84
  -4   8   5   15.65    0.73
   4   8  -5   13.68    0.86
  -4   8   5   14.51    0.91
  -4   8   5   13.44    0.96
  -2   8   5   -0.19    0.35
   2   8  -5   -0.20    0.34
   2   8  -5    0.00    0.28
  -2   8   5    0.33    0.29
  -2   8   5    0.60    0.39
   2   8  -5   -0.20    0.27
   0  -8   5   39.50    1.42
   0  -8   5   41.75    1.48
   0   8  -5   42.90    1.40
   0   8  -5   43.89    1.57
   0   8   5   42.90    1.58
   0   8   5   39.60    1.45
   0   8  -5   41.59    1.42
   0   8   5   39.88    1.57
   2  -8   5   19.26    0.98
   2  -8   5   19.18    0.86
  -2   8  -5   19.84    1.03
  -2   8  -5   20.87    0.90
  -2   8  -5   20.45    0.85
   2   8   5   19.38    1.04
   2   8   5   17.91    1.07
   2   8   5   20.42    1.11
  -4  -8  -5    3.18    0.59
   4  -8   5    4.82    0.57
   4   8   5    3.92    0.61
  -4   8  -5    3.18    0.46
   4   8   5    3.84    0.64
  -4   8  -5    4.85    0.67
   4   8   5    3.88    0.64
  -6  -8  -5   91.27    2.66
   6  -8   5   84.17    2.53
   6   8   5   84.89    2.64
   6   8   5   86.01    2.72
   6   8   5   87.96    2.76
  -6   8  -5   81.34    2.56
  -8  -8  -5    0.06    0.44
   8  -8   5    0.65    0.48
   8   8   5    0.34    0.45
   8   8   5    0.07    0.50
   8   8   5    0.84    0.51
  -8   8  -5   -0.33    0.44
  10  -8   5   19.79    1.19
 -10  -8  -5   20.70    1.28
  10   8   5   18.37    1.34
 -10   8  -5   17.63    1.19
  10   8   5   21.51    1.38
 -12  -8  -5    0.41    0.61
  12  -8   5    2.19    0.70
 -12   8  -5    0.89    0.55
  12   8   5    1.14    0.65
  12   8   5    1.04    0.70
 -14  -8  -5    1.21    0.62
  14  -8   5    1.27    0.71
 -14   8  -5    0.84    0.62
  14   8   5    1.21    0.72
  14   8   5    2.20    0.75
  16  -8   5    0.36    0.78
 -16  -8  -5    0.29    0.67
  16   8   5    0.71    0.82
 -16   8  -5    1.09    0.76
  16   8   5    1.67    0.76
 -18  -8  -5    0.48    0.68
  18  -8   5   -0.06    0.72
  18   8   5   -0.14    0.76
  18   8   5   -0.24    0.68
 -18   8  -5   -0.68    0.62
  20  -8   5   -0.46    0.79
 -20  -8  -5   -0.47    0.79
  20   8   5    0.64    0.88
 -20   8  -5    1.52    0.88
 -23  -9   5    0.61    0.99
 -23  -9   5    0.23    0.72
 -23   9   5    0.72    0.89
  23   9  -5   -0.70    0.93
  23   9  -5   -0.20    0.91
 -21  -9   5   -0.65    0.66
 -21  -9   5   -0.95    0.61
 -21   9   5   -0.58    0.68
  21   9  -5    0.32    0.84
  21   9  -5   -0.29    0.80
 -19  -9   5   -0.74    0.62
 -19  -9   5   -1.14    0.60
  19   9  -5    0.81    0.77
 -19   9   5   -0.15    0.57
  19   9  -5    0.14    0.79
 -19   9   5   -0.07    0.65
 -17  -9   5    3.60    0.75
  17   9  -5    2.63    0.84
 -17   9   5    1.75    0.70
 -17   9   5    0.83    0.63
  17   9  -5    2.69    0.86
 -15  -9   5   -0.11    0.55
 -15   9   5   -0.69    0.61
  15   9  -5   -0.36    0.56
 -15   9   5   -0.04    0.54
  15   9  -5    1.13    0.67
 -13  -9   5    0.23    0.45
 -13   9   5   -0.15    0.57
  13   9  -5    1.00    0.64
  13   9  -5   -0.61    0.50
  13   9  -5    0.99    0.52
 -13   9   5   -0.72    0.41
 -11  -9   5   -0.13    0.39
 -11   9   5    0.46    0.53
  11   9  -5    1.60    0.53
  11   9  -5    1.51    0.60
 -11   9   5    0.53    0.52
  11   9  -5    0.53    0.54
  -9  -9   5    9.43    0.88
  -9   9   5    7.93    0.81
   9   9  -5    8.56    0.97
   9   9  -5    9.18    0.91
  -9   9   5   11.27    1.01
   9   9  -5    9.42    0.88
  -7   9   5    0.51    0.48
   7   9  -5    1.06    0.49
   7   9  -5    0.50    0.47
   7   9  -5    0.98    0.49
  -7   9   5    0.54    0.45
  -5   9   5   13.39    0.94
   5   9  -5   13.93    0.96
   5   9  -5   13.23    0.88
  -5   9   5   12.52    1.02
   5   9  -5   13.10    0.92
  -3   9   5    4.68    0.54
   3   9  -5    3.29    0.53
  -3   9   5    4.88    0.70
   3   9  -5    3.80    0.59
  -3   9   5    3.28    0.61
   3   9  -5    4.28    0.62
  -1  -9   5   68.64    2.12
  -1   9   5   67.09    2.08
   1   9  -5   71.08    2.16
  -1   9   5   70.34    2.33
   1   9  -5   70.27    2.08
  -1   9   5   72.18    2.31
   1   9  -5   66.16    2.20
   1  -9   5   19.42    1.00
   1   9   5   18.93    1.12
   1   9   5   17.90    1.12
  -1   9  -5   20.92    1.15
  -1   9  -5   22.42    1.00
   1   9   5   19.54    1.05
  -1   9  -5   20.84    0.91
   3  -9   5    2.50    0.47
   3   9   5    2.92    0.63
   3   9   5    2.20    0.49
  -3   9  -5    1.62    0.55
   3   9   5    3.03    0.61
  -3   9  -5    3.28    0.48
   5  -9   5    4.62    0.65
  -5  -9  -5    6.25    0.84
   5   9   5    4.20    0.75
   5   9   5    5.60    0.78
  -5   9  -5    7.58    0.80
   5   9   5    4.70    0.76
  -7  -9  -5    5.54    0.78
   7  -9   5    6.87    0.81
   7   9   5    7.13    0.94
   7   9   5    5.92    0.85
  -7   9  -5    7.28    0.93
   7   9   5    6.54    0.84
  -9  -9  -5   51.73    2.00
   9  -9   5   51.41    1.98
   9   9   5   50.58    2.01
  -9   9  -5   49.36    2.00
   9   9   5   52.07    2.08
   9   9   5   50.41    2.12
  11  -9   5   45.93    1.91
 -11  -9  -5   50.56    2.04
  11   9   5   45.29    2.05
  11   9   5   43.85    2.03
 -11   9  -5   46.58    1.94
 -13  -9  -5    3.79    0.83
  13  -9   5    2.96    0.74
  13   9   5    3.14    0.85
 -13   9  -5    3.55    0.84
  13   9   5    2.92    0.84
  15  -9   5    0.66    0.68
 -15  -9  -5    1.28    0.69
  15   9   5    1.23    0.77
  15   9   5    0.97    0.79
 -15   9  -5    0.60    0.65
  17  -9   5   -0.32    0.79
 -17  -9  -5   -0.48    0.70
  17   9   5    0.08    0.80
 -17   9  -5   -0.67    0.71
  17   9   5    0.66    0.86
  19  -9   5   -0.51    0.78
 -19  -9  -5   -0.40    0.70
 -19   9  -5   -1.23    0.68
  19   9   5    0.23    0.78
  19   9   5   -1.06    0.78
 -22 -10   5    0.10    0.81
 -22 -10   5   -0.39    0.69
 -22  10   5   -0.70    0.73
  22  10  -5    0.02    0.95
  22  10  -5   -0.04    0.86
 -20 -10   5    3.64    1.01
 -20 -10   5    4.88    0.95
 -20  10   5    3.37    0.90
  20  10  -5    2.78    1.00
  20  10  -5    5.33    1.25
 -18 -10   5    0.67    0.62
 -18  10   5    0.15    0.63
  18  10  -5    0.72    0.79
 -18  10   5   -0.02    0.76
  18  10  -5    0.94    0.83
 -16 -10   5    2.12    0.68
  16  10  -5    2.44    0.90
 -16  10   5    2.90    0.75
 -16  10   5    2.36    0.82
  16  10  -5    3.68    0.99
 -14 -10   5    6.46    0.90
 -14  10   5    6.67    0.87
  14  10  -5    5.19    0.95
  14  10  -5    5.57    1.00
 -14  10   5    5.06    0.87
 -12 -10   5    8.92    1.01
 -12  10   5    9.90    1.01
  12  10  -5    8.71    1.13
  12  10  -5    8.17    0.99
 -12  10   5    9.96    1.13
  12  10  -5    7.50    1.02
 -10 -10   5    3.55    0.66
 -10  10   5    4.32    0.79
  10  10  -5    3.38    0.77
 -10  10   5    3.82    0.70
  10  10  -5    5.09    0.89
  10  10  -5    4.40    0.72
  -8 -10   5   13.37    1.04
   8  10  -5   12.43    1.10
  -8  10   5   13.17    1.16
   8  10  -5   12.88    1.06
  -8  10   5   12.86    1.01
   8  10  -5   12.78    1.08
   6  10  -5   16.78    1.14
   6  10  -5   15.38    0.99
   6  10  -5   14.08    1.05
  -6  10   5   14.53    1.10
  -6  10   5   13.54    1.03
   4  10  -5   -0.27    0.44
   4  10  -5   -0.12    0.41
  -4  10   5    0.63    0.48
   4  10  -5   -0.51    0.33
  -4  10   5    0.03    0.53
  -2 -10   5    0.05    0.36
   2  10  -5    0.84    0.47
  -2  10   5    0.43    0.50
   2  10  -5    0.55    0.50
  -2  10   5    0.64    0.36
   2  10  -5    0.77    0.39
  -2  10   5    1.06    0.54
   0 -10   5  101.35    2.90
   0  10   5  108.13    3.19
   0  10   5  112.84    3.27
   0  10   5  101.72    2.98
   0  10  -5  107.97    3.15
   0  10  -5  103.07    2.85
   0  10  -5  106.71    3.00
   2 -10   5   48.80    1.71
   2  10   5   48.40    2.01
   2  10   5   50.45    1.96
   2  10   5   46.54    1.78
  -2  10  -5   48.98    1.88
  -2  10  -5   46.28    1.68
   4 -10   5   18.51    1.07
   4  10   5   19.23    1.19
  -4  10  -5   20.80    1.24
   4  10   5   18.52    1.21
   4  10   5   21.59    1.40
  -6 -10  -5   55.06    2.09
   6 -10   5   53.92    1.94
  -6  10  -5   53.62    2.08
   6  10   5   57.14    2.29
   6  10   5   52.98    2.07
   6  10   5   57.15    2.13
   8 -10   5    8.12    0.96
  -8 -10  -5    9.60    0.97
   8  10   5    6.93    0.96
   8  10   5    9.41    1.01
  -8  10  -5    7.42    0.95
   8  10   5    9.83    1.22
  10 -10   5    0.12    0.49
 -10 -10  -5    0.22    0.62
  10  10   5   -0.15    0.64
  10  10   5    0.49    0.65
 -10  10  -5   -0.48    0.53
  10  10   5    0.05    0.60
 -12 -10  -5    2.15    0.76
  12 -10   5    3.12    0.75
  12  10   5    3.11    0.86
  12  10   5    3.46    0.95
 -12  10  -5    2.06    0.80
  14 -10   5   -0.48    0.60
 -14 -10  -5    0.04    0.73
  14  10   5    0.13    0.74
 -14  10  -5    0.53    0.75
  14  10   5   -0.48    0.74
  16 -10   5    0.32    0.73
 -16 -10  -5    1.39    0.76
  16  10   5    0.62    0.94
  16  10   5   -0.65    0.78
 -16  10  -5    0.06    0.78
  18 -10   5    0.67    0.83
 -18 -10  -5   -0.38    0.69
  18  10   5   -0.70    0.92
  18  10   5    0.18    0.90
 -18  10  -5    0.11    0.75
 -21 -11   5    0.40    1.00
 -21 -11   5    2.04    0.82
  21  11  -5    1.07    1.08
 -21  11   5   -0.33    0.77
  21  11  -5   -0.39    1.03
 -19 -11   5   -0.06    0.66
  19  11  -5    0.64    1.01
 -19  11   5    0.26    0.86
  19  11  -5   -0.12    0.85
 -17 -11   5   -0.50    0.66
 -17  11   5   -0.33    0.68
  17  11  -5   -0.32    0.76
 -17  11   5   -0.70    0.57
  17  11  -5   -0.20    0.76
 -15 -11   5    1.63    0.73
 -15  11   5    0.24    0.69
  15  11  -5    0.47    0.72
 -15  11   5    0.56    0.59
  15  11  -5    2.61    0.92
 -13 -11   5    3.23    0.78
  13  11  -5    3.51    0.81
  13  11  -5    2.59    0.89
  13  11  -5    1.62    0.82
 -13  11   5    2.90    0.88
 -13  11   5    3.15    0.76
 -11 -11   5    2.11    0.64
 -11  11   5    1.91    0.69
  11  11  -5    1.32    0.60
 -11  11   5    3.11    0.84
  11  11  -5    3.01    0.78
  11  11  -5    2.97    0.78
  -9 -11   5    5.65    0.81
   9  11  -5    7.39    0.99
  -9  11   5    6.27    0.92
   9  11  -5    3.98    0.75
  -9  11   5    6.52    1.00
   9  11  -5    5.55    0.87
  -7  11   5   -0.29    0.61
  -7  11   5   -0.34    0.55
   7  11  -5   -0.08    0.46
   7  11  -5   -0.11    0.60
   7  11  -5   -0.09    0.43
  -5  11   5    4.27    0.76
   5  11  -5    3.17    0.63
   5  11  -5    4.81    0.79
   5  11  -5    3.24    0.66
  -5  11   5    5.38    0.85
  -3  11   5    1.76    0.65
   3  11  -5    1.77    0.49
   3  11  -5    1.81    0.58
   3  11  -5    1.18    0.55
  -3  11   5    1.18    0.67
  -1  11   5   12.30    1.08
   1  11  -5   11.84    0.96
   1  11  -5   12.72    1.12
  -1  11   5   12.45    1.09
   1 -11   5    8.66    0.77
   1  11   5    7.70    1.00
   1  11   5   10.50    1.11
   1  11   5    8.36    0.84
  -1  11  -5    7.50    0.80
  -1  11  -5    9.35    1.06
   3 -11   5    0.75    0.45
   3  11   5    1.40    0.56
   3  11   5    1.37    0.63
   3  11   5    0.79    0.61
  -3  11  -5    1.43    0.64
   5 -11   5    2.32    0.56
  -5 -11  -5    3.21    0.75
   5  11   5    4.91    0.89
   5  11   5    3.25    0.75
  -5  11  -5    3.15    0.72
   5  11   5    2.81    0.78
  -7 -11  -5    2.50    0.72
   7 -11   5    1.87    0.58
   7  11   5    1.35    0.74
   7  11   5    1.62    0.77
   7  11   5    2.60    0.75
  -7  11  -5    2.30    0.75
  -9 -11  -5    0.42    0.66
   9 -11   5    0.74    0.59
  -9  11  -5    0.91    0.70
   9  11   5    0.12    0.72
   9  11   5    0.87    0.65
   9  11   5    1.25    0.73
 -11 -11  -5    8.90    1.16
  11 -11   5    9.07    1.14
 -11  11  -5    8.10    1.15
  11  11   5   10.16    1.23
  11  11   5   11.43    1.49
  13 -11   5    1.17    0.77
 -13 -11  -5    0.07    0.73
 -13  11  -5    0.02    0.74
  13  11   5    0.31    0.91
  13  11   5   -0.70    0.72
  15 -11   5    4.97    1.07
 -15 -11  -5    4.37    1.00
  15  11   5    4.21    1.15
  15  11   5    6.28    1.18
 -15  11  -5    5.26    1.03
 -18 -12   5    1.17    0.80
  18  12  -5    0.66    0.93
 -18  12   5    0.63    0.86
  18  12  -5    1.05    1.00
 -16 -12   5    4.84    0.92
  16  12  -5    9.04    1.28
 -16  12   5    5.54    0.96
 -16  12   5    5.14    1.03
  16  12  -5    6.10    1.20
 -14 -12   5   13.80    1.24
 -14  12   5   14.29    1.33
  14  12  -5   14.93    1.56
  14  12  -5   15.44    1.31
  14  12  -5   16.32    1.51
 -14  12   5   14.95    1.41
 -12 -12   5    2.45    0.76
  12  12  -5    1.89    0.75
 -12  12   5    1.16    0.77
 -12  12   5    2.82    0.79
  12  12  -5    1.54    0.85
  12  12  -5    3.28    0.95
 -10 -12   5    8.59    1.01
  10  12  -5    5.45    0.95
 -10  12   5    7.07    1.05
  10  12  -5    5.87    0.88
  10  12  -5    5.98    1.00
 -10  12   5    7.93    1.02
  -8  12   5    3.97    0.80
   8  12  -5    3.97    0.78
  -8  12   5    5.21    0.93
   8  12  -5    3.67    0.88
   8  12  -5    3.67    0.82
  -6  12   5    0.63    0.62
   6  12  -5   -0.59    0.48
   6  12  -5   -0.15    0.58
  -6  12   5   -0.34    0.60
   6  12  -5   -0.10    0.49
   4  12  -5   -0.32    0.55
  -4  12   5    1.00    0.70
   4  12  -5   -0.42    0.49
  -4  12   5    0.44    0.62
  -2  12   5   -0.21    0.56
   2  12  -5   -0.08    0.52
   2  12  -5   -0.16    0.53
  -2  12   5    0.29    0.65
   0  12  -5    3.99    0.85
   0  12   5    4.93    0.89
   0  12   5    5.04    0.86
   0  12  -5    5.30    0.77
  -2  12  -5    0.46    0.66
   2  12   5    1.13    0.55
   2  12   5    1.60    0.70
   2  12   5    2.66    0.79
   4  12   5    0.38    0.67
   4  12   5    0.19    0.70
  -4  12  -5   -0.14    0.59
   4  12   5    0.82    0.60
  -6 -12  -5    3.18    0.82
   6  12   5    3.57    0.91
   6  12   5    1.03    0.75
  -6  12  -5    1.89    0.81
   6  12   5    4.54    0.88
  -8 -12  -5   12.79    1.31
   8  12   5   12.67    1.55
  -8  12  -5   12.41    1.37
   8  12   5   11.98    1.21
   8  12   5   12.48    1.35
  10 -12   5    1.18    0.67
 -10 -12  -5    0.32    0.66
  10  12   5    2.37    0.80
  10  12   5   -0.42    0.66
  10  12   5    0.53    0.81
 -10  12  -5    0.65    0.73
  12 -12   5    0.28    0.65
 -12 -12  -5    0.77    0.81
  12  12   5    1.60    0.98
 -12  12  -5    0.68    0.77
  12  12   5    2.13    0.96
 -14 -12  -5    2.50    0.89
  14 -12   5    1.81    0.85
  14  12   5    0.99    0.94
 -14  12  -5    1.21    0.92
  14  12   5    2.21    1.00
 -17 -13   5    1.94    0.85
  17  13  -5    1.84    1.09
 -17  13   5    3.83    1.05
  17  13  -5    2.21    1.03
 -15 -13   5   -0.08    0.73
  15  13  -5    0.29    0.85
  15  13  -5    0.97    0.93
 -15  13   5    0.69    0.73
 -15  13   5    0.61    0.95
 -13 -13   5    0.92    0.76
  13  13  -5   -0.32    0.69
 -13  13   5    0.01    0.62
 -13  13   5    1.76    0.93
  13  13  -5   -0.12    0.87
  13  13  -5    0.41    0.77
 -11 -13   5    0.57    0.62
 -11  13   5   -0.44    0.70
  11  13  -5    0.63    0.76
 -11  13   5   -0.37    0.72
  11  13  -5    0.26    0.66
  11  13  -5    0.12    0.74
  -9 -13   5   -0.27    0.57
   9  13  -5    0.06    0.62
  -9  13   5    0.40    0.75
   9  13  -5   -0.25    0.63
   9  13  -5    0.80    0.65
  -9  13   5   -0.03    0.64
  -7  13   5    2.19    0.89
  -7  13   5    1.08    0.71
   7  13  -5    0.43    0.62
   7  13  -5    2.02    0.78
   7  13  -5    0.29    0.64
   5  13  -5   11.99    1.29
  -5  13   5   14.14    1.34
  -5  13   5   12.30    1.35
   5  13  -5   12.60    1.29
   3  13  -5   19.24    1.47
   3  13  -5   16.24    1.34
  -3  13   5   19.55    1.47
  -3  13   5   17.91    1.43
  -1  13   5   25.84    1.78
   1  13  -5   27.49    1.53
  -1  13   5   29.01    1.71
   1  13  -5   28.78    1.70
  -1  13  -5   11.80    1.20
   1  13   5    6.94    1.11
   1  13   5   10.63    1.25
   3  13   5    0.66    0.80
   3  13   5    1.25    0.89
  -3  13  -5    0.78    0.69
  -5 -13  -5    2.85    0.79
   5  13   5    3.35    0.95
   5  13   5    3.69    0.84
   5  13   5    2.65    0.88
  -5  13  -5    2.48    0.82
  -7 -13  -5   19.87    1.57
   7  13   5   22.35    1.60
  -7  13  -5   22.16    1.73
   7  13   5   22.64    1.76
   7  13   5   25.80    1.74
  -9 -13  -5   23.13    1.60
   9  13   5   21.96    1.64
   9  13   5   26.09    1.78
   9  13   5   22.55    1.79
  -9  13  -5   23.86    1.69
 -11 -13  -5   14.54    1.41
 -11  13  -5   15.07    1.62
  11  13   5   17.88    1.70
  11  13   5   17.22    1.56
  11  13   5   15.40    1.65
 -13 -13  -5    3.12    1.04
 -13  13  -5    3.77    1.09
  13  13   5    6.18    1.34
  13  13   5    5.00    1.21
 -14 -14   5   -0.78    0.72
  14  14  -5   -0.59    0.84
 -14  14   5    0.35    0.81
  14  14  -5   -0.41    0.91
  14  14  -5    0.96    0.90
 -14  14   5    0.48    0.96
 -12 -14   5   -0.72    0.59
  12  14  -5    0.74    0.84
 -12  14   5   -0.32    0.76
  12  14  -5    0.01    0.76
 -12  14   5   -0.67    0.81
  12  14  -5    0.85    0.86
 -10 -14   5    0.05    0.72
  10  14  -5   -0.32    0.74
  10  14  -5   -0.41    0.82
 -10  14   5   -0.32    0.75
 -10  14   5   -0.27    0.80
  10  14  -5    0.53    0.73
  -8 -14   5    2.66    0.82
  -8  14   5   -0.56    0.76
  -8  14   5    1.49    0.87
   8  14  -5    2.19    0.90
   8  14  -5    1.46    0.90
  -6  14   5   15.01    1.40
  -6  14   5   13.60    1.59
   6  14  -5   14.27    1.32
   6  14  -5   15.65    1.37
  -4  14   5    6.23    1.09
  -4  14   5    6.43    1.06
   4  14  -5    6.59    1.12
   4  14  -5    6.74    1.05
  -2  14   5   -0.50    0.79
  -2  14   5    0.68    0.85
   2  14  -5   -0.73    0.58
   2  14  -5    1.08    0.77
   0  14  -5    0.20    0.71
   0  14   5    0.52    0.80
   0  14   5   -0.25    0.80
  -2  14  -5    3.35    0.99
   2  14   5    1.36    1.00
   2  14   5    3.22    0.98
   4  14   5    3.73    1.12
   4  14   5    3.56    1.02
  -4  14  -5    2.93    1.01
  -6 -14  -5    2.67    0.90
   6  14   5    1.05    0.93
   6  14   5    2.04    0.96
  -6  14  -5    2.32    0.99
  -8 -14  -5    0.82    0.85
  -8  14  -5   -0.07    0.80
   8  14   5    0.94    0.78
   8  14   5   -0.42    1.00
   8  14   5    0.01    0.88
 -10 -14  -5    0.89    0.79
 -10  14  -5   -0.29    0.92
  10  14   5   -0.52    0.91
  10  14   5    0.24    0.84
  10  14   5    0.37    0.83
 -11 -15   5    1.18    0.78
  11  15  -5    1.88    0.88
 -11  15   5    0.65    1.00
  11  15  -5    2.46    1.10
 -11  15   5   -0.08    0.91
  -9 -15   5    0.94    0.84
   9  15  -5    1.56    0.88
   9  15  -5    0.81    0.86
  -9  15   5    0.61    0.93
  -9  15   5    1.03    0.85
  -7  15   5   -0.04    0.80
  -7  15   5    0.20    0.85
   7  15  -5    0.07    0.84
   7  15  -5    0.24    0.82
   5  15  -5   11.39    1.47
  -5  15   5   12.61    1.59
  -5  15   5    7.77    1.28
   5  15  -5   11.17    1.45
   3  15  -5   10.17    1.33
  -3  15   5    7.56    1.22
   3  15  -5    7.92    1.19
  -3  15   5    5.22    1.16
   1  15  -5   10.70    1.49
  -1  15   5   11.01    1.43
  -1  15   5   14.88    1.70
   1  15   5    2.39    1.02
  -1  15  -5    3.55    1.08
   1  15   5    2.26    1.05
  -3  15  -5    1.64    0.99
   3  15   5    1.94    0.93
   3  15   5    1.30    1.07
  -5 -15  -5   -0.43    0.77
  -5  15  -5    0.31    0.93
   5  15   5    0.44    0.96
   5  15   5    0.94    0.95
 -28   0   6    4.85    1.10
 -28   0   6    4.17    1.02
 -26   0   6    0.31    0.63
 -26   0   6    0.26    0.60
 -24   0   6    5.34    0.86
 -24   0   6    4.31    0.88
  24   0  -6    2.66    0.75
 -22   0   6    2.15    0.67
 -22   0   6    2.27    0.65
  22   0  -6    1.51    0.68
 -20   0   6    1.30    0.62
 -20   0   6    1.50    0.51
  20   0  -6    2.43    0.61
  18   0  -6    4.50    0.70
 -18   0   6    5.31    0.76
 -18   0   6    3.66    0.61
  16   0  -6    5.12    0.69
 -16   0   6    2.85    0.49
 -16   0   6    3.69    0.62
  14   0  -6    1.95    0.49
 -14   0   6    2.54    0.45
 -14   0   6    2.96    0.51
  12   0  -6    4.58    0.55
 -12   0   6    5.24    0.59
 -12   0   6    4.52    0.48
 -10   0   6  269.68    6.45
 -10   0   6  281.42    6.20
  10   0  -6  276.55    6.49
  -8   0   6  163.03    3.57
   8   0  -6  155.57    3.84
  -8   0   6  148.83    3.81
   6   0  -6  138.41    3.43
  -6   0   6  141.20    3.40
  -6   0   6  141.13    3.11
  -6   0   6  135.89    3.46
  -4   0   6   20.55    0.90
  -4   0   6   22.29    0.55
  -4   0   6   21.87    0.80
   4   0  -6   23.04    0.87
  -2   0   6  123.08    2.90
  -2   0   6  122.07    3.08
   0   0   6  125.85    3.20
   0   0  -6  130.07    2.84
   0   0   6  131.33    2.99
   2   0   6   21.20    0.66
   2   0   6   21.24    0.87
   2   0   6   20.36    0.83
  -2   0  -6   21.68    0.68
   4   0   6   81.78    2.17
   4   0   6   81.87    2.25
   4   0   6   83.96    1.98
  -4   0  -6   82.31    2.07
   6   0   6    2.90    0.31
   6   0   6    3.42    0.44
  -6   0  -6    3.57    0.42
   6   0   6    3.31    0.47
  -8   0  -6   38.76    1.35
   8   0   6   39.73    1.44
   8   0   6   40.35    1.15
   8   0   6   42.27    1.45
  10   0   6   18.15    0.98
  10   0   6   18.65    0.75
  10   0   6   19.68    1.04
 -10   0  -6   19.97    0.98
  12   0   6   23.86    1.22
 -12   0  -6   25.21    1.16
  12   0   6   24.91    1.21
  14   0   6   14.69    1.07
 -14   0  -6   12.77    1.00
  14   0   6   13.47    1.05
 -16   0  -6    2.12    0.61
  16   0   6    0.89    0.55
  16   0   6    1.66    0.65
 -18   0  -6    5.78    0.90
  18   0   6    6.86    0.93
 -20   0  -6    0.07    0.70
  20   0   6   -0.04    0.66
 -22   0  -6   12.31    1.45
 -27  -1   6    2.43    0.91
 -27  -1   6    4.14    0.95
 -27   1   6    2.42    0.93
 -27   1   6    1.90    0.82
 -25  -1   6   -0.19    0.67
 -25  -1   6    0.03    0.62
  25   1  -6    0.18    0.66
 -25   1   6   -0.34    0.63
 -25   1   6    0.30    0.70
 -23  -1   6    2.16    0.71
 -23  -1   6    3.78    0.81
 -23   1   6    2.43    0.76
  23   1  -6    1.62    0.69
 -23   1   6    2.41    0.75
 -21  -1   6   10.47    1.01
  21  -1  -6   11.03    1.05
 -21  -1   6    9.20    0.98
  21   1  -6    9.50    1.10
 -21   1   6    9.60    1.04
 -21   1   6   11.35    1.08
 -19  -1   6   31.68    1.45
 -19  -1   6   35.70    1.59
  19  -1  -6   35.31    1.55
 -19   1   6   33.85    1.53
  19   1  -6   32.25    1.62
 -19   1   6   32.62    1.44
  17  -1  -6   22.62    1.19
 -17  -1   6   20.97    1.10
 -17  -1   6   21.89    1.20
 -17   1   6   23.48    1.10
  17   1  -6   23.18    1.23
 -17   1   6   23.93    1.25
  15  -1  -6    0.71    0.42
 -15  -1   6    2.05    0.43
 -15  -1   6    1.67    0.47
 -15   1   6    0.61    0.39
  15   1  -6    1.18    0.48
 -15   1   6    0.78    0.34
 -13  -1   6    1.48    0.43
  13  -1  -6    1.39    0.41
 -13  -1   6    1.85    0.37
  13   1  -6    2.15    0.51
 -13   1   6    1.35    0.36
 -13   1   6    1.10    0.42
 -11  -1   6    9.21    0.68
 -11  -1   6   10.45    0.59
  11  -1  -6    9.01    0.66
 -11   1   6    9.10    0.67
 -11   1   6    9.59    0.56
  11   1  -6    9.28    0.70
  -9  -1   6    9.80    0.50
   9  -1  -6    9.73    0.62
  -9  -1   6   10.58    0.70
   9   1  -6    9.22    0.65
  -9   1   6    9.32    0.63
  -9   1   6    9.93    0.52
  -7  -1   6   18.00    0.78
  -7  -1   6   17.32    0.59
   7  -1  -6   16.10    0.74
  -7   1   6   16.28    0.60
  -7   1   6   16.59    0.77
  -7   1   6   18.46    0.80
   7   1  -6   17.02    0.80
   5  -1  -6   80.00    2.15
  -5  -1   6   81.41    1.86
  -5  -1   6   82.54    2.25
  -5  -1   6   83.94    2.14
   5   1  -6   80.79    2.20
  -5   1   6   82.22    2.20
  -5   1   6   79.87    2.14
  -5   1   6   84.07    1.90
  -3  -1   6   14.68    0.61
  -3  -1   6   15.91    0.74
  -3   1   6   14.25    0.44
  -3   1   6   15.22    0.73
   3   1  -6   13.66    0.68
  -3   1   6   13.03    0.62
   1  -1  -6   77.09    1.72
  -1  -1   6   75.57    2.06
  -1  -1   6   75.18    1.85
   1   1  -6   75.48    1.67
  -1   1   6   74.54    1.72
  -1   1   6   76.52    1.92
  -1   1   6   72.73    2.03
   1  -1   6   34.73    1.17
  -1  -1  -6   35.91    0.96
   1  -1   6   35.21    1.18
   1  -1   6   35.30    0.93
  -1   1  -6   36.35    0.93
   1   1   6   35.39    1.18
   1   1   6   35.11    1.04
   1   1   6   35.57    1.10
   3  -1   6   26.61    1.01
   3  -1   6   29.53    0.74
  -3  -1  -6   29.23    0.91
   3  -1   6   26.38    1.01
   3   1   6   28.85    1.06
  -3   1  -6   29.05    0.87
   3   1   6   28.65    0.88
   3   1   6   28.02    0.96
   5  -1   6  115.85    3.05
  -5  -1  -6  123.99    2.99
   5  -1   6  121.68    3.12
   5  -1   6  122.63    2.73
   5   1   6  121.47    3.17
   5   1   6  123.27    2.92
  -5   1  -6  126.75    2.97
   5   1   6  121.34    3.01
  -7  -1  -6    0.52    0.30
   7  -1   6    0.28    0.30
   7  -1   6   -0.27    0.26
   7  -1   6    0.27    0.14
   7   1   6    0.14    0.29
  -7   1  -6    0.37    0.26
   7   1   6   -0.02    0.29
   7   1   6    0.14    0.23
   9  -1   6   30.48    1.24
   9  -1   6   29.95    1.28
  -9  -1  -6   30.68    1.21
   9   1   6   30.85    1.05
   9   1   6   29.02    1.26
  -9   1  -6   30.18    1.19
  -9   1  -6   31.07    0.89
   9   1   6   32.04    1.23
 -11  -1  -6   32.06    1.32
  11  -1   6   32.86    1.32
  11  -1   6   31.58    1.36
 -11   1  -6   29.84    1.28
  11   1   6   30.79    1.11
  11   1   6   31.66    1.36
  11   1   6   31.14    1.37
  13  -1   6   17.51    1.03
 -13  -1  -6   16.61    1.06
  13  -1   6   19.21    1.15
 -13   1  -6   16.22    1.04
  13   1   6   17.40    1.08
  13   1   6   17.71    1.10
  15  -1   6   20.95    1.25
 -15  -1  -6   24.82    1.35
  15  -1   6   22.59    1.35
 -15   1  -6   25.02    1.34
  15   1   6   20.70    1.28
  15   1   6   22.54    1.36
  17  -1   6    8.99    1.12
 -17  -1  -6   11.87    1.12
  17  -1   6    8.97    1.02
 -17   1  -6   10.82    1.02
  17   1   6   10.20    1.03
  19  -1   6    0.37    0.60
 -19  -1  -6    0.49    0.57
  19   1   6   -0.11    0.55
 -19   1  -6   -0.45    0.60
 -21  -1  -6   22.48    1.66
  21   1   6   20.18    1.51
 -21   1  -6   21.84    1.65
 -23  -1  -6    0.62    0.77
 -23   1  -6    3.04    0.94
  23   1   6    1.85    0.96
 -28  -2   6    2.78    0.96
 -28  -2   6    2.23    0.96
 -28   2   6    1.27    0.91
 -28   2   6    3.12    0.94
  28   2  -6    3.05    1.03
 -26  -2   6    1.59    0.78
 -26  -2   6    1.24    0.73
 -26   2   6    0.98    0.72
 -26   2   6   -0.21    0.65
  26   2  -6    0.70    0.76
 -24  -2   6    3.87    0.79
 -24  -2   6    2.80    0.77
  24   2  -6    4.60    0.99
 -24   2   6    3.04    0.77
 -24   2   6    4.79    0.90
 -22  -2   6   11.92    1.11
 -22  -2   6   10.68    1.08
  22   2  -6    9.09    1.20
 -22   2   6    9.47    0.99
 -22   2   6    8.22    0.95
  20  -2  -6    1.61    0.57
 -20  -2   6    1.36    0.63
 -20  -2   6    0.83    0.54
 -20   2   6    0.97    0.52
 -20   2   6    1.21    0.53
  20   2  -6    0.53    0.65
  18  -2  -6   -0.52    0.36
 -18  -2   6   -0.22    0.43
 -18  -2   6    0.00    0.37
 -18   2   6   -0.20    0.45
  18   2  -6   -0.07    0.52
 -18   2   6    0.08    0.39
  16  -2  -6    1.83    0.46
 -16  -2   6    3.76    0.57
 -16  -2   6    2.24    0.55
 -16   2   6    2.55    0.48
  16   2  -6    3.14    0.67
 -16   2   6    2.69    0.57
  14  -2  -6   18.39    0.93
 -14  -2   6   19.48    0.93
 -14  -2   6   19.95    1.08
 -14   2   6   19.20    1.04
  14   2  -6   19.68    1.07
 -14   2   6   18.89    0.93
 -12  -2   6   19.76    0.86
  12  -2  -6   19.34    0.90
 -12  -2   6   20.71    1.03
  12   2  -6   20.74    1.08
 -12   2   6   20.47    0.89
 -12   2   6   20.13    0.99
 -10  -2   6   27.40    1.12
 -10  -2   6   26.14    0.92
  10  -2  -6   25.70    0.99
 -10   2   6   25.26    1.09
  10   2  -6   28.61    1.19
 -10   2   6   25.32    1.02
 -10   2   6   26.13    0.95
   8  -2  -6  168.83    3.99
  -8  -2   6  170.69    3.82
  -8  -2   6  168.76    4.10
  -8   2   6  165.61    3.83
  -8   2   6  152.72    4.00
   8   2  -6  172.59    4.17
  -8   2   6  168.19    4.08
  -6  -2   6   70.27    1.67
  -6  -2   6   67.55    1.91
  -6   2   6   69.50    1.90
  -6   2   6   70.49    1.73
   6   2  -6   68.17    1.99
  -6   2   6   67.30    1.91
  -4  -2   6   85.90    2.01
  -4  -2   6   88.59    2.40
  -4  -2   6   90.16    2.26
  -4   2   6   87.28    2.30
   4   2  -6   88.41    2.36
  -4   2   6   89.10    2.32
  -4   2   6   90.68    2.10
   4   2  -6   89.13    2.02
  -2  -2   6    4.24    0.34
  -2  -2   6    5.57    0.50
  -2   2   6    4.99    0.41
   2   2  -6    5.70    0.27
  -2   2   6    4.77    0.44
   2   2  -6    4.41    0.44
  -2   2   6    5.63    0.33
   0  -2   6   29.04    1.05
   0  -2   6   29.62    0.82
   0  -2  -6   29.82    0.85
   0   2   6   28.92    0.95
   0   2  -6   29.40    0.80
   0   2   6   29.97    0.86
   0   2   6   27.97    1.03
   0   2   6   28.70    0.93
   2  -2   6   79.61    2.14
   2  -2   6   76.44    2.14
  -2  -2  -6   80.76    1.96
   2  -2   6   81.63    1.78
   2   2   6   77.84    2.02
   2   2   6   80.02    1.99
   2   2   6   74.14    2.14
  -2   2  -6   77.05    1.90
   4  -2   6   78.15    2.16
  -4  -2  -6   80.87    2.04
   4  -2   6   74.98    2.11
   4   2   6   79.47    2.22
   4   2   6   77.00    2.00
  -4   2  -6   78.85    1.99
   4   2   6   75.93    2.03
   6  -2   6   45.59    1.47
   6  -2   6   46.34    1.54
  -6  -2  -6   44.11    1.41
  -6   2  -6   45.68    1.39
   6   2   6   46.21    1.42
   6   2   6   47.57    1.61
   6   2   6   48.25    1.42
   8  -2   6   40.94    1.42
  -8  -2  -6   43.12    1.45
   8  -2   6   41.77    1.50
   8   2   6   43.41    1.43
   8   2   6   42.57    1.58
  -8   2  -6   40.05    1.39
   8   2   6   43.25    1.37
  10  -2   6   27.62    1.16
  10  -2   6   26.79    1.23
 -10  -2  -6   26.11    1.17
 -10   2  -6   27.18    1.16
  10   2   6   26.62    1.07
  10   2   6   26.62    1.14
  10   2   6   25.36    1.24
  12  -2   6    3.77    0.66
 -12  -2  -6    3.34    0.57
  12  -2   6    4.30    0.63
  12   2   6    3.80    0.63
  12   2   6    2.75    0.48
  12   2   6    4.48    0.68
 -12   2  -6    3.54    0.61
  14  -2   6    1.52    0.47
  14  -2   6    1.52    0.62
 -14  -2  -6    2.70    0.64
  14   2   6    0.87    0.50
 -14   2  -6    2.18    0.56
  14   2   6    1.80    0.59
  16  -2   6    5.07    0.74
  16  -2   6    4.59    0.84
 -16  -2  -6    5.25    0.83
 -16   2  -6    3.89    0.71
  16   2   6    4.32    0.79
  18  -2   6   14.22    1.30
 -18  -2  -6   12.86    1.15
 -18   2  -6   11.98    1.13
  18   2   6   10.70    1.14
 -20  -2  -6    9.92    1.27
 -20   2  -6   13.11    1.24
  20   2   6    7.92    1.15
 -22  -2  -6    0.25    0.81
 -22   2  -6   -0.22    0.78
  22   2   6    1.27    0.89
 -27  -3   6    6.84    1.20
 -27  -3   6    6.94    1.06
 -27   3   6    8.71    1.22
 -27   3   6   10.53    1.28
  27   3  -6    7.83    1.24
 -25  -3   6    0.23    0.67
 -25  -3   6    0.06    0.63
 -25   3   6   -0.04    0.62
  25   3  -6    1.36    0.80
 -25   3   6    0.70    0.75
 -23  -3   6    1.00    0.65
 -23  -3   6   -0.50    0.62
 -23   3   6    0.04    0.63
 -23   3   6   -0.32    0.57
  23   3  -6    0.21    0.68
 -21  -3   6    5.18    0.82
 -21  -3   6    4.94    0.86
 -21   3   6    5.59    0.85
  21   3  -6    5.46    0.97
 -21   3   6    5.89    0.84
 -19  -3   6   31.44    1.57
 -19  -3   6   32.69    1.48
 -19   3   6   30.23    1.41
  19   3  -6   31.48    1.68
 -19   3   6   29.23    1.44
 -17  -3   6   12.36    1.00
 -17  -3   6   14.40    0.91
  17  -3  -6   13.43    0.87
  17   3  -6   13.36    1.05
 -17   3   6   13.51    0.95
 -17   3   6   13.00    0.94
 -15  -3   6    2.08    0.46
  15  -3  -6    1.34    0.39
 -15  -3   6    1.66    0.50
 -15   3   6    1.35    0.48
 -15   3   6    1.83    0.44
  15   3  -6    2.01    0.54
  15   3  -6    1.81    0.50
  13  -3  -6    6.48    0.58
 -13  -3   6    4.79    0.56
 -13  -3   6    5.67    0.72
  13   3  -6    6.63    0.73
 -13   3   6    6.79    0.62
  13   3  -6    6.66    0.71
 -13   3   6    6.33    0.65
  11  -3  -6    1.06    0.33
 -11  -3   6    1.15    0.39
 -11  -3   6    1.56    0.32
  11   3  -6    0.93    0.35
  11   3  -6    1.17    0.41
 -11   3   6    1.55    0.35
 -11   3   6    0.84    0.33
 -11   3   6    0.82    0.37
   9  -3  -6  181.06    4.29
  -9  -3   6  187.21    4.51
  -9  -3   6  184.74    4.21
  -9   3   6  183.79    4.33
  -9   3   6  174.47    4.22
  -9   3   6  177.79    4.43
   9   3  -6  180.65    4.56
   9   3  -6  180.89    4.44
  -7  -3   6    1.60    0.25
  -7  -3   6    1.78    0.39
  -7   3   6    1.61    0.36
   7   3  -6    1.15    0.33
  -7   3   6    1.66    0.32
   7   3  -6    1.75    0.38
  -7   3   6    1.45    0.29
  -5  -3   6   41.15    1.31
  -5  -3   6   37.59    1.09
   5   3  -6   42.54    1.11
   5   3  -6   39.90    1.36
  -5   3   6   42.05    1.20
   5   3  -6   41.70    1.27
  -5   3   6   41.37    1.28
  -5   3   6   40.28    1.31
  -3  -3   6    2.17    0.30
  -3  -3   6    1.88    0.38
  -3   3   6    1.45    0.27
  -3   3   6    2.25    0.35
   3   3  -6    1.61    0.28
   3   3  -6    1.55    0.23
   3   3  -6    1.81    0.34
  -3   3   6    0.98    0.27
  -1  -3   6   41.76    1.12
  -1  -3   6   36.39    1.28
  -1   3   6   39.79    1.26
   1   3  -6   38.36    1.25
  -1   3   6   38.29    1.25
  -1   3   6   40.88    1.15
   1   3  -6   40.20    1.09
   1   3  -6   40.09    1.09
  -1  -3  -6    1.90    0.29
   1  -3   6    2.48    0.38
   1  -3   6    2.61    0.41
   1  -3   6    2.49    0.23
   1   3   6    2.16    0.34
   1   3   6    2.25    0.30
   1   3   6    2.81    0.41
   1   3   6    2.86    0.32
  -1   3  -6    2.84    0.32
   3  -3   6    1.33    0.35
  -3  -3  -6    1.50    0.30
   3  -3   6    1.70    0.33
  -3   3  -6    1.31    0.26
   3   3   6    0.69    0.31
   3   3   6    0.87    0.23
   3   3   6    1.18    0.31
   5  -3   6   28.35    1.03
   5  -3   6   25.50    1.07
  -5  -3  -6   28.59    1.03
  -5   3  -6   26.96    0.97
   5   3   6   26.54    1.14
   5   3   6   27.07    1.03
   5   3   6   29.33    0.96
   7  -3   6   26.89    1.16
  -7  -3  -6   26.83    1.08
   7  -3   6   30.26    1.09
   7   3   6   27.26    1.21
   7   3   6   29.72    1.07
  -7   3  -6   27.32    1.06
   7   3   6   31.74    1.15
  -9  -3  -6    0.59    0.33
   9  -3   6    0.77    0.39
   9  -3   6    0.56    0.32
   9   3   6    0.71    0.37
  -9   3  -6   -0.17    0.31
   9   3   6    0.24    0.33
   9   3   6    0.81    0.41
 -11  -3  -6   63.82    2.04
  11  -3   6   58.99    2.06
  11  -3   6   60.23    1.92
  11   3   6   59.51    2.14
  11   3   6   60.04    1.94
  11   3   6   59.76    1.93
 -11   3  -6   58.60    1.95
  13  -3   6   45.97    1.83
 -13  -3  -6   44.97    1.75
  13  -3   6   44.00    1.62
  13   3   6   42.96    1.60
 -13   3  -6   42.17    1.65
  13   3   6   42.07    1.80
 -15  -3  -6    7.22    0.86
  15  -3   6    4.65    0.81
 -15   3  -6    6.58    0.86
  15   3   6    6.42    0.93
 -17  -3  -6   10.07    1.13
  17  -3   6   10.10    1.27
 -17   3  -6    8.38    0.99
  17   3   6   10.84    1.13
 -19  -3  -6    6.57    0.98
  19  -3   6    8.95    1.23
 -19   3  -6    5.23    0.90
  19   3   6    5.61    0.97
 -21  -3  -6    0.47    0.81
  21   3   6    2.13    0.86
 -21   3  -6    1.65    0.84
 -26  -4   6    2.34    0.87
 -26  -4   6    3.20    0.93
 -26   4   6    2.80    0.76
  26   4  -6    0.79    0.97
 -26   4   6    3.21    0.92
 -24  -4   6    5.96    1.02
 -24  -4   6    5.60    0.91
 -24   4   6    5.42    0.93
 -24   4   6    5.77    1.02
  24   4  -6    4.89    1.04
 -22  -4   6    0.72    0.65
 -22  -4   6    0.80    0.66
 -22   4   6    0.16    0.52
  22   4  -6    0.33    0.68
 -22   4   6    0.31    0.57
 -20  -4   6    0.88    0.66
 -20  -4   6   -0.30    0.46
  20   4  -6    0.08    0.54
  20   4  -6    0.33    0.60
 -20   4   6   -0.08    0.49
 -20   4   6    0.65    0.57
 -18  -4   6   -0.38    0.46
 -18  -4   6   -0.60    0.44
  18   4  -6   -0.38    0.44
  18   4  -6   -0.53    0.48
 -18   4   6   -0.01    0.41
 -18   4   6    0.57    0.51
 -16  -4   6    3.61    0.58
 -16  -4   6    2.28    0.59
  16   4  -6    3.29    0.68
 -16   4   6    2.33    0.53
  16   4  -6    1.80    0.54
 -16   4   6    3.17    0.56
 -14  -4   6    0.16    0.39
  14  -4  -6    0.09    0.29
 -14  -4   6   -0.03    0.29
 -14   4   6   -0.23    0.35
 -14   4   6    0.68    0.38
  14   4  -6    0.68    0.39
  14   4  -6   -0.23    0.40
 -14   4   6    0.18    0.30
 -12  -4   6   14.52    0.94
 -12  -4   6   15.09    0.81
  12  -4  -6   17.24    0.75
 -12   4   6   16.44    0.86
  12   4  -6   15.48    0.92
 -12   4   6   16.21    0.91
  12   4  -6   15.78    1.00
 -12   4   6   16.64    0.78
 -10  -4   6   47.34    1.69
 -10  -4   6   46.62    1.47
  10   4  -6   47.67    1.65
 -10   4   6   49.96    1.52
 -10   4   6   49.94    1.65
  10   4  -6   47.20    1.71
 -10   4   6   48.81    1.45
  -8  -4   6    5.86    0.45
  -8  -4   6    5.47    0.57
  -8   4   6    4.73    0.53
   8   4  -6    4.90    0.53
   8   4  -6    6.16    0.61
  -8   4   6    6.27    0.46
  -8   4   6    4.94    0.49
  -6  -4   6   13.52    0.60
  -6  -4   6   13.40    0.76
  -6   4   6   13.54    0.78
   6   4  -6   12.41    0.79
   6   4  -6   13.40    0.60
   6   4  -6   14.71    0.75
  -6   4   6   14.16    0.69
  -6   4   6   15.64    0.67
  -4  -4   6   39.10    1.26
   4   4  -6   40.27    1.25
   4   4  -6   38.99    1.13
   4   4  -6   38.52    1.33
  -4   4   6   38.67    1.30
  -4   4   6   38.22    1.21
  -4   4   6   36.31    1.20
  -2  -4   6    0.65    0.29
  -2  -4   6    0.51    0.21
   2   4  -6    0.56    0.28
  -2   4   6    0.41    0.28
   2   4  -6    0.56    0.22
  -2   4   6    0.58    0.28
   2   4  -6    0.82    0.23
  -2   4   6    0.16    0.25
   0  -4   6   53.22    1.41
   0  -4   6   53.13    1.62
   0  -4   6   48.58    1.63
   0   4   6   54.09    1.61
   0   4   6   55.97    1.53
   0   4  -6   53.17    1.47
   0   4  -6   52.83    1.58
   0   4   6   54.71    1.35
   0   4   6   52.18    1.61
   0   4  -6   54.22    1.40
  -2  -4  -6   13.07    0.66
   2  -4   6   13.71    0.76
   2  -4   6   12.78    0.67
   2  -4   6   12.88    0.46
   2   4   6   13.74    0.52
  -2   4  -6   12.21    0.60
   2   4   6   12.40    0.66
   2   4   6   11.51    0.70
  -2   4  -6   13.25    0.45
   2   4   6   13.55    0.74
  -4  -4  -6   26.74    1.02
   4  -4   6   29.19    1.02
   4  -4   6   26.15    1.09
  -4   4  -6   26.65    0.98
   4   4   6   25.55    1.02
   4   4   6   28.60    0.89
   4   4   6   27.57    1.10
   4   4   6   26.12    1.13
   6  -4   6    0.99    0.37
  -6  -4  -6    0.83    0.34
   6  -4   6    1.13    0.30
   6   4   6    0.30    0.34
   6   4   6    0.65    0.26
  -6   4  -6    1.16    0.34
   6   4   6    0.47    0.35
  -8  -4  -6    0.04    0.32
   8  -4   6    0.16    0.27
   8  -4   6    0.23    0.34
   8   4   6   -0.52    0.33
  -8   4  -6    0.46    0.34
   8   4   6    0.12    0.28
   8   4   6   -0.36    0.33
  10  -4   6    1.42    0.38
 -10  -4  -6    0.55    0.38
  10  -4   6    1.24    0.48
  10   4   6    0.80    0.45
 -10   4  -6   -0.01    0.33
  10   4   6    0.62    0.43
  12  -4   6   45.68    1.58
  12  -4   6   45.53    1.81
 -12  -4  -6   46.17    1.78
  12   4   6   46.30    1.87
  12   4   6   43.71    1.68
 -12   4  -6   45.11    1.72
 -14  -4  -6    0.20    0.47
  14  -4   6   -0.45    0.54
  14   4   6   -0.56    0.43
  14   4   6    0.43    0.56
 -14   4  -6    0.34    0.47
  16  -4   6    9.87    1.12
 -16  -4  -6   10.43    1.03
  16   4   6   10.38    1.13
 -16   4  -6   10.66    1.01
  18  -4   6    2.29    0.81
 -18  -4  -6    0.55    0.61
  18   4   6    0.82    0.70
 -18   4  -6    1.24    0.64
 -20  -4  -6   -1.05    0.67
  20   4   6    0.91    0.87
 -20   4  -6    0.44    0.74
 -22  -4  -6    0.81    0.77
 -22   4  -6    1.52    0.92
  22   4   6    1.24    0.88
 -27  -5   6    0.81    0.89
 -27  -5   6   -0.19    0.82
 -27   5   6    0.93    0.89
  27   5  -6   -0.91    0.92
 -25  -5   6    0.98    0.85
 -25  -5   6    0.19    0.68
 -25   5   6    1.47    0.75
  25   5  -6   -0.01    0.83
 -25   5   6    2.21    0.81
 -23  -5   6    6.15    0.98
 -23  -5   6    4.91    1.01
 -23   5   6    5.12    0.99
  23   5  -6    5.52    1.12
 -23   5   6    5.89    0.90
 -21  -5   6    9.09    1.08
 -21  -5   6    8.43    1.20
 -21   5   6    7.75    1.00
  21   5  -6    7.27    1.09
 -21   5   6   10.23    1.06
  21   5  -6    8.44    1.19
 -19  -5   6    0.48    0.53
 -19  -5   6   -0.61    0.56
  19   5  -6   -0.49    0.57
 -19   5   6    0.41    0.49
  19   5  -6   -0.48    0.57
 -19   5   6    0.28    0.54
 -17  -5   6   19.38    1.15
 -17  -5   6   20.83    1.29
  17   5  -6   17.52    1.27
  17   5  -6   17.35    1.18
 -17   5   6   20.02    1.19
 -17   5   6   20.53    1.15
 -15  -5   6   21.44    1.27
 -15  -5   6   22.40    1.15
  15   5  -6   23.15    1.26
  15   5  -6   24.05    1.35
 -15   5   6   24.96    1.20
 -15   5   6   25.49    1.25
 -13  -5   6   33.14    1.50
 -13  -5   6   33.11    1.29
 -13   5   6   30.89    1.10
  13   5  -6   34.11    1.49
 -13   5   6   33.48    1.40
  13   5  -6   31.56    1.48
 -13   5   6   32.65    1.33
 -11  -5   6   20.36    0.91
 -11  -5   6   20.29    1.08
  11   5  -6   19.87    1.11
  11   5  -6   20.01    1.05
 -11   5   6   19.57    0.98
 -11   5   6   18.58    0.98
 -11   5   6   19.88    0.79
  -9  -5   6    1.99    0.44
  -9  -5   6    2.51    0.39
  -9   5   6    2.61    0.37
  -9   5   6    2.60    0.46
   9   5  -6    1.64    0.41
  -9   5   6    2.36    0.41
   9   5  -6    2.71    0.52
   9   5  -6    2.24    0.39
  -7  -5   6  123.62    3.06
   7   5  -6  127.91    3.28
   7   5  -6  124.16    3.06
  -7   5   6  124.34    3.27
   7   5  -6  124.92    3.36
  -7   5   6  124.04    3.17
  -7   5   6  123.21    3.03
  -5   5   6  235.67    5.66
  -5   5   6  239.59    5.54
  -5   5   6  239.58    5.50
   5   5  -6  236.48    5.72
   5   5  -6  240.62    5.43
   5   5  -6  237.07    5.60
  -3   5   6  100.68    2.69
   3   5  -6   99.89    2.68
  -3   5   6   99.60    2.56
  -3   5   6   97.74    2.60
   3   5  -6   99.52    2.56
   3   5  -6  100.31    2.51
  -1  -5   6  181.09    4.41
   1   5  -6  180.19    4.36
  -1   5   6  176.40    4.40
  -1   5   6  187.32    3.93
  -1   5   6  180.66    4.29
  -1   5   6  177.07    4.35
   1   5  -6  179.33    4.22
   1   5  -6  179.15    4.20
   1  -5   6   20.22    0.87
   1  -5   6   19.45    0.94
  -1   5  -6   19.76    0.83
   1   5   6   18.02    0.89
   1   5   6   19.25    0.85
  -1   5  -6   20.30    0.70
   1   5   6   20.24    0.59
   1   5   6   20.27    0.91
   3  -5   6   -0.02    0.22
   3  -5   6    0.27    0.30
  -3  -5  -6    0.08    0.27
   3   5   6    0.13    0.33
   3   5   6    0.15    0.30
   3   5   6    0.48    0.35
  -3   5  -6    0.09    0.14
   3   5   6    0.30    0.18
  -3   5  -6    0.13    0.28
  -5  -5  -6   34.13    1.27
   5  -5   6   34.96    1.35
   5  -5   6   35.74    1.18
  -5   5  -6   35.39    0.84
   5   5   6   33.19    1.31
   5   5   6   33.13    1.37
  -5   5  -6   35.01    1.23
   5   5   6   35.80    1.08
   5   5   6   37.39    1.30
  -7  -5  -6   76.31    2.26
   7  -5   6   76.09    2.09
   7  -5   6   78.31    2.31
   7   5   6   74.33    2.39
  -7   5  -6   76.92    2.20
   7   5   6   75.68    2.32
   9  -5   6    3.98    0.51
   9  -5   6    4.74    0.69
  -9  -5  -6    4.59    0.64
   9   5   6    5.59    0.75
   9   5   6    5.29    0.73
  -9   5  -6    4.76    0.64
  11  -5   6    7.05    0.83
 -11  -5  -6    6.54    0.82
 -11   5  -6    5.75    0.76
  11   5   6    6.64    0.81
  11   5   6    7.52    0.88
  13  -5   6    2.24    0.69
 -13  -5  -6    2.05    0.64
  13   5   6    2.64    0.71
  13   5   6    2.18    0.60
 -13   5  -6    1.54    0.57
  15  -5   6    0.16    0.63
 -15  -5  -6    0.01    0.50
 -15   5  -6    0.52    0.51
  15   5   6    0.86    0.59
  15   5   6   -0.08    0.61
 -17  -5  -6    3.09    0.76
  17  -5   6    2.35    0.78
  17   5   6    2.31    0.81
 -17   5  -6    1.94    0.73
  19  -5   6    6.55    1.18
 -19  -5  -6    7.77    1.17
 -19   5  -6    4.76    0.89
  19   5   6    7.35    1.18
 -21  -5  -6    1.55    0.92
  21   5   6    4.39    1.14
 -21   5  -6    3.48    0.98
 -26  -6   6    6.02    1.15
 -26  -6   6    5.35    1.09
  26   6  -6    3.93    1.21
 -26   6   6    7.64    1.15
 -24  -6   6   10.32    1.42
 -24  -6   6    5.67    1.06
  24   6  -6    6.01    1.19
 -24   6   6    7.94    1.13
 -24   6   6    7.98    1.16
  24   6  -6    6.07    1.20
 -22  -6   6   19.17    1.43
 -22  -6   6   21.21    1.64
  22   6  -6   18.97    1.59
  22   6  -6   20.13    1.62
 -22   6   6   19.76    1.38
 -22   6   6   15.49    1.31
 -20  -6   6    0.06    0.57
 -20  -6   6    0.90    0.66
  20   6  -6    1.21    0.79
  20   6  -6    0.24    0.61
 -20   6   6   -0.47    0.46
 -20   6   6    1.35    0.61
 -18  -6   6   12.23    1.16
 -18  -6   6   12.17    1.05
  18   6  -6   13.61    1.23
 -18   6   6   12.06    1.10
 -18   6   6   12.02    1.00
  18   6  -6   10.27    1.07
 -16  -6   6    9.06    1.00
 -16  -6   6   11.07    0.88
 -16   6   6   11.80    1.00
  16   6  -6   11.55    1.09
  16   6  -6   10.97    1.02
 -16   6   6   13.52    0.98
 -14  -6   6   13.36    0.87
 -14  -6   6   13.88    1.05
 -14   6   6   13.63    0.92
  14   6  -6   14.71    1.05
 -14   6   6   14.17    0.94
  14   6  -6   12.23    1.04
 -12  -6   6   32.31    1.48
 -12  -6   6   30.45    1.28
  12   6  -6   34.55    1.54
  12   6  -6   34.69    1.48
 -12   6   6   32.67    1.36
 -12   6   6   31.43    1.36
 -10  -6   6   56.73    1.75
  10   6  -6   55.24    1.74
 -10   6   6   54.06    1.51
  10   6  -6   57.20    1.98
  10   6  -6   53.79    1.90
 -10   6   6   54.40    1.80
 -10   6   6   53.70    1.83
  -8  -6   6   52.23    1.63
   8   6  -6   57.07    1.90
   8   6  -6   51.45    1.77
  -8   6   6   53.91    1.49
  -8   6   6   52.20    1.77
  -8   6   6   54.03    1.75
   8   6  -6   51.66    1.61
   6   6  -6   21.25    1.01
  -6   6   6   21.07    1.01
   6   6  -6   22.05    0.91
  -6   6   6   19.44    0.79
   6   6  -6   20.94    0.99
  -6   6   6   21.28    1.00
   4   6  -6    3.07    0.42
   4   6  -6    3.89    0.50
  -4   6   6    4.07    0.51
  -4   6   6    4.12    0.55
   4   6  -6    3.89    0.54
  -4   6   6    3.98    0.43
   2   6  -6    0.52    0.27
   2   6  -6    0.41    0.30
  -2   6   6    0.28    0.32
  -2   6   6    0.11    0.31
  -2   6   6    0.35    0.26
   2   6  -6    0.85    0.30
   0  -6   6   18.36    0.92
   0  -6   6   18.67    0.87
   0   6   6   17.41    0.91
   0   6   6   17.63    0.88
   0   6  -6   17.86    0.74
   0   6  -6   18.15    0.82
   0   6   6   16.33    0.87
   0   6  -6   16.68    0.83
   2  -6   6   28.98    1.21
   2  -6   6   29.78    1.09
  -2   6  -6   29.90    0.94
   2   6   6   31.66    1.25
   2   6   6   28.58    1.14
  -2   6  -6   29.13    1.12
   2   6   6   24.83    1.16
   4  -6   6   13.57    0.83
  -4  -6  -6   13.00    0.81
   4  -6   6   14.05    0.70
  -4   6  -6   13.82    0.79
   4   6   6   13.49    0.84
   4   6   6   14.09    0.88
   4   6   6   13.46    0.90
  -4   6  -6   14.48    0.54
   6  -6   6   23.99    1.16
  -6  -6  -6   22.66    1.11
   6  -6   6   24.50    0.93
  -6   6  -6   23.33    1.04
   6   6   6   24.00    1.13
   6   6   6   24.47    1.21
   6   6   6   21.84    1.17
   8  -6   6  124.47    3.44
  -8  -6  -6  125.50    3.39
  -8   6  -6  129.49    3.38
   8   6   6  120.91    3.56
   8   6   6  123.03    3.48
 -10  -6  -6   91.02    2.72
  10  -6   6   91.69    2.78
  10   6   6   87.74    2.78
 -10   6  -6   86.33    2.64
  10   6   6   90.13    2.89
 -12  -6  -6    0.77    0.48
  12  -6   6    1.28    0.58
  12   6   6    1.31    0.63
  12   6   6    1.36    0.63
 -12   6  -6    1.37    0.54
  14  -6   6   -0.31    0.62
 -14  -6  -6    0.04    0.56
  14   6   6   -1.05    0.55
 -14   6  -6   -0.85    0.47
  14   6   6   -0.82    0.63
  16  -6   6    0.10    0.64
 -16  -6  -6    0.68    0.69
  16   6   6    0.15    0.66
 -16   6  -6    0.26    0.56
  16   6   6   -0.09    0.64
  18  -6   6   10.78    1.29
 -18  -6  -6   12.37    1.37
  18   6   6   13.45    1.41
 -18   6  -6   11.03    1.27
 -20  -6  -6   12.30    1.35
  20  -6   6   13.23    1.50
  20   6   6   16.82    1.59
 -20   6  -6   14.62    1.46
 -25  -7   6   -0.02    0.87
 -25  -7   6   -1.03    0.74
 -25   7   6    0.07    0.73
  25   7  -6    0.00    0.91
  25   7  -6    0.07    1.00
 -23  -7   6    1.53    0.72
 -23  -7   6    0.71    0.76
 -23   7   6    1.15    0.80
  23   7  -6    1.22    0.83
  23   7  -6   -0.24    0.89
 -23   7   6    0.48    0.65
 -21  -7   6    1.55    0.76
 -21  -7   6    1.62    0.66
 -21   7   6    1.18    0.65
 -21   7   6    1.32    0.76
  21   7  -6    0.22    0.75
  21   7  -6    0.13    0.69
 -19  -7   6    3.57    0.92
 -19  -7   6    2.74    0.71
  19   7  -6    3.67    0.89
 -19   7   6    2.74    0.70
 -19   7   6    1.99    0.62
  19   7  -6    2.13    0.80
 -17  -7   6   33.96    1.51
 -17  -7   6   30.04    1.67
  17   7  -6   34.48    1.86
 -17   7   6   30.58    1.53
  17   7  -6   32.61    1.74
 -17   7   6   31.52    1.50
 -15  -7   6    0.67    0.47
 -15  -7   6   -0.12    0.50
 -15   7   6   -0.37    0.42
  15   7  -6   -0.08    0.50
 -15   7   6   -0.11    0.44
  15   7  -6   -0.11    0.53
 -13  -7   6    4.06    0.69
 -13  -7   6    2.95    0.58
  13   7  -6    3.27    0.70
 -13   7   6    4.25    0.65
  13   7  -6    3.40    0.66
 -13   7   6    2.21    0.56
 -11  -7   6    7.59    0.67
 -11   7   6    6.59    0.78
  11   7  -6    6.63    0.86
 -11   7   6    5.83    0.76
  11   7  -6    6.70    0.89
  11   7  -6    8.64    0.70
  -9  -7   6    0.35    0.35
  -9   7   6    1.23    0.26
   9   7  -6    1.27    0.41
   9   7  -6    1.33    0.49
  -9   7   6    1.22    0.49
   9   7  -6    1.26    0.51
  -9   7   6    1.22    0.49
   7   7  -6    8.03    0.66
  -7   7   6    7.37    0.74
   7   7  -6    8.93    0.77
  -7   7   6    8.55    0.73
  -7   7   6    8.65    0.53
   7   7  -6    9.29    0.73
  -5   7   6    0.72    0.36
   5   7  -6    0.03    0.32
  -5   7   6    0.54    0.26
  -5   7   6    0.71    0.37
   5   7  -6    0.47    0.35
   5   7  -6   -0.04    0.30
   3   7  -6    7.86    0.63
   3   7  -6    8.84    0.69
   3   7  -6    9.81    0.68
  -3   7   6    8.20    0.62
  -3   7   6   10.05    0.77
  -3   7   6    9.24    0.73
  -1  -7   6    4.64    0.56
  -1  -7   6    5.21    0.56
  -1   7   6    4.28    0.59
   1   7  -6    5.43    0.59
   1   7  -6    4.26    0.50
  -1   7   6    5.09    0.57
   1   7  -6    4.85    0.53
  -1   7   6    4.72    0.64
   1  -7   6    2.74    0.42
   1  -7   6    1.01    0.37
   1   7   6    1.54    0.42
  -1   7  -6    2.20    0.34
   1   7   6    1.40    0.42
  -1   7  -6    1.82    0.42
   1   7   6    2.13    0.49
  -1   7  -6    2.48    0.39
   3  -7   6   38.42    1.46
  -3  -7  -6   41.89    1.49
   3  -7   6   41.03    1.34
  -3   7  -6   40.71    1.22
   3   7   6   39.83    1.57
   3   7   6   38.81    1.48
  -3   7  -6   40.16    1.47
   3   7   6   41.02    1.56
   5  -7   6    0.53    0.26
  -5  -7  -6   -0.32    0.31
   5  -7   6    0.19    0.35
   5   7   6   -0.04    0.38
   5   7   6    0.02    0.47
   5   7   6    0.13    0.35
  -5   7  -6    0.37    0.39
   7  -7   6   -0.19    0.36
  -7  -7  -6   -0.17    0.41
   7   7   6    0.26    0.45
   7   7   6   -0.53    0.41
  -7   7  -6   -0.09    0.40
   7   7   6   -0.14    0.44
  -9  -7  -6    0.02    0.45
   9  -7   6    0.45    0.50
   9   7   6   -1.01    0.49
  -9   7  -6    0.35    0.47
   9   7   6    1.13    0.56
 -11  -7  -6    4.97    0.73
  11  -7   6    4.25    0.74
 -11   7  -6    5.60    0.79
  11   7   6    4.05    0.79
  11   7   6    3.39    0.71
  13  -7   6   -0.77    0.58
 -13  -7  -6    0.30    0.58
  13   7   6   -1.17    0.61
 -13   7  -6    0.16    0.56
  13   7   6   -0.48    0.63
 -15  -7  -6    2.30    0.72
  15  -7   6    3.40    0.85
  15   7   6    3.39    0.84
  15   7   6    4.28    0.82
 -15   7  -6    3.97    0.84
  17  -7   6   -0.18    0.78
 -17  -7  -6    1.47    0.79
 -17   7  -6   -0.10    0.59
  17   7   6    0.75    0.72
  17   7   6    0.56    0.87
 -19  -7  -6   -0.29    0.71
  19  -7   6    0.30    0.83
  19   7   6    1.00    0.88
 -19   7  -6   -0.80    0.74
 -24  -8   6    1.97    0.93
 -24  -8   6    1.16    0.84
 -24   8   6    1.80    0.94
  24   8  -6    1.00    0.93
  24   8  -6    2.30    1.14
 -22  -8   6    6.28    1.02
 -22  -8   6    6.72    1.23
  22   8  -6    5.92    1.17
  22   8  -6    4.96    1.18
 -22   8   6    6.20    1.00
 -22   8   6    4.82    1.05
 -20  -8   6    3.22    0.90
 -20  -8   6    1.80    0.68
  20   8  -6    2.08    0.85
 -20   8   6    2.52    0.83
  20   8  -6    3.38    0.91
 -20   8   6    2.11    0.74
 -18  -8   6    1.28    0.76
 -18  -8   6    0.74    0.55
  18   8  -6    0.69    0.68
 -18   8   6    1.48    0.71
  18   8  -6    1.76    0.81
 -18   8   6    1.50    0.59
 -16  -8   6    0.23    0.51
 -16  -8   6   -0.30    0.54
  16   8  -6   -0.03    0.57
 -16   8   6    0.19    0.53
  16   8  -6    0.64    0.66
 -16   8   6    0.32    0.53
 -14  -8   6   13.83    1.04
  14   8  -6   14.51    1.21
 -14   8   6   12.24    1.03
  14   8  -6   14.68    1.18
 -14   8   6   12.13    1.07
 -12  -8   6   19.50    1.07
  12   8  -6   19.25    1.08
  12   8  -6   20.69    1.31
 -12   8   6   19.26    1.18
  12   8  -6   18.61    1.33
 -12   8   6   18.57    1.21
 -10  -8   6    0.48    0.37
  10   8  -6    1.64    0.44
  10   8  -6    1.58    0.60
 -10   8   6    1.32    0.53
  10   8  -6    0.82    0.50
 -10   8   6    1.53    0.51
  -8  -8   6   20.42    1.06
   8   8  -6   21.22    1.08
  -8   8   6   21.31    1.14
   8   8  -6   20.85    1.20
   8   8  -6   23.40    1.22
  -8   8   6   21.64    1.14
   6   8  -6    2.88    0.50
  -6   8   6    3.06    0.56
  -6   8   6    2.95    0.43
   6   8  -6    3.41    0.58
   6   8  -6    3.01    0.53
  -6   8   6    2.40    0.54
   4   8  -6   18.89    1.00
  -4   8   6   18.45    1.04
   4   8  -6   18.04    0.97
   4   8  -6   19.69    0.99
  -4   8   6   17.16    1.01
  -4   8   6   17.92    0.84
  -2  -8   6    8.16    0.73
  -2   8   6    8.13    0.66
   2   8  -6   10.28    0.78
   2   8  -6    7.78    0.65
  -2   8   6    6.52    0.78
   2   8  -6    8.74    0.68
  -2   8   6    8.00    0.75
   0  -8   6   13.20    0.81
   0  -8   6   12.51    0.86
   0   8  -6   12.43    0.75
   0   8   6   15.31    1.01
   0   8  -6   12.92    0.75
   0   8   6   13.53    0.85
   0   8   6   13.59    0.90
   0   8  -6   13.78    0.90
   2  -8   6   58.72    1.78
   2  -8   6   60.69    1.94
  -2   8  -6   54.62    1.91
   2   8   6   57.27    1.97
   2   8   6   58.02    1.96
  -2   8  -6   58.95    1.72
   2   8   6   56.53    2.05
   4  -8   6    2.87    0.50
  -4  -8  -6    2.99    0.54
   4   8   6    2.63    0.55
   4   8   6    4.64    0.68
   4   8   6    3.57    0.70
  -4   8  -6    2.27    0.54
   6  -8   6   19.88    1.14
  -6  -8  -6   19.39    1.13
   6   8   6   20.10    1.29
  -6   8  -6   21.35    1.16
   6   8   6   18.73    1.16
   6   8   6   17.11    1.14
   8  -8   6   25.12    1.31
  -8  -8  -6   26.68    1.33
  -8   8  -6   24.83    1.33
   8   8   6   25.66    1.42
   8   8   6   27.57    1.52
   8   8   6   27.87    1.37
 -10  -8  -6    3.53    0.69
  10  -8   6    3.36    0.76
  10   8   6    3.47    0.76
  10   8   6    2.48    0.71
 -10   8  -6    2.66    0.67
 -12  -8  -6    0.54    0.55
  12  -8   6   -0.74    0.56
 -12   8  -6   -0.91    0.53
  12   8   6    0.09    0.61
  12   8   6    0.01    0.65
  14  -8   6    0.23    0.62
 -14  -8  -6   -0.56    0.51
 -14   8  -6    0.55    0.66
  14   8   6    1.04    0.69
  14   8   6    0.07    0.75
 -16  -8  -6    4.84    0.91
  16  -8   6    5.98    1.07
  16   8   6    6.91    1.18
  16   8   6    4.54    1.03
 -16   8  -6    5.44    0.91
 -18  -8  -6   13.11    1.46
  18  -8   6    8.35    1.24
  18   8   6   11.10    1.58
  18   8   6   10.03    1.42
 -18   8  -6   11.58    1.37
 -23  -9   6    0.12    0.96
 -23  -9   6    0.57    0.74
 -23   9   6   -0.36    0.84
  23   9  -6    0.20    1.03
  23   9  -6    0.38    0.97
 -21  -9   6    1.36    0.80
 -21  -9   6    2.09    0.88
 -21   9   6    1.91    0.77
 -21   9   6    2.39    0.85
  21   9  -6    1.19    0.88
  21   9  -6    2.87    1.04
 -19  -9   6    0.21    0.65
 -19  -9   6    0.13    0.66
 -19   9   6   -0.21    0.64
 -19   9   6   -0.88    0.59
  19   9  -6   -0.44    0.87
  19   9  -6   -0.02    0.70
 -17  -9   6    1.63    0.75
 -17  -9   6    0.94    0.58
 -17   9   6    1.28    0.73
 -17   9   6    0.03    0.51
  17   9  -6    0.39    0.67
  17   9  -6    0.45    0.74
 -15  -9   6    9.40    1.03
 -15   9   6    6.91    0.99
 -15   9   6    9.67    1.05
  15   9  -6   10.16    1.17
  15   9  -6    7.64    1.06
 -13  -9   6   15.56    1.14
  13   9  -6   14.44    1.27
  13   9  -6   16.52    1.28
 -13   9   6   17.12    1.20
 -13   9   6   13.53    1.14
  13   9  -6   17.42    1.16
 -11  -9   6    1.54    0.50
  11   9  -6    1.64    0.61
  11   9  -6    2.68    0.66
 -11   9   6    1.11    0.55
 -11   9   6    0.94    0.58
  11   9  -6    1.26    0.50
  -9  -9   6    5.91    0.71
   9   9  -6    6.72    0.90
   9   9  -6    7.01    0.75
  -9   9   6    6.91    0.92
  -9   9   6    7.92    0.82
   9   9  -6    6.72    0.87
   7   9  -6   30.07    1.40
   7   9  -6   32.16    1.35
  -7   9   6   30.52    1.41
   7   9  -6   30.04    1.40
  -7   9   6   30.28    1.44
  -5   9   6   92.18    2.88
  -5   9   6   97.36    2.88
   5   9  -6   93.05    2.78
  -5   9   6   92.42    2.52
   5   9  -6   93.81    2.73
   5   9  -6   94.16    2.79
  -3   9   6   94.06    2.58
   3   9  -6   91.25    2.69
  -3   9   6   88.34    2.80
   3   9  -6   93.52    2.68
  -3   9   6   93.36    2.81
   3   9  -6   93.13    2.71
  -1  -9   6   75.51    2.24
  -1  -9   6   71.01    2.23
  -1   9   6   68.75    2.30
   1   9  -6   69.18    2.24
  -1   9   6   68.75    2.17
   1   9  -6   72.69    2.18
   1   9  -6   73.06    2.15
  -1   9   6   69.11    2.34
   1  -9   6    1.58    0.47
  -1   9  -6    1.14    0.49
  -1   9  -6    1.97    0.40
  -1   9  -6    2.20    0.45
   1   9   6    1.03    0.51
   1   9   6    1.42    0.52
   1   9   6    1.29    0.48
   3  -9   6    9.34    0.83
   3   9   6    9.67    0.95
   3   9   6   10.19    0.97
  -3   9  -6   10.32    0.87
   3   9   6    9.22    0.90
  -5  -9  -6    1.36    0.56
   5  -9   6    0.49    0.46
   5   9   6    0.16    0.51
  -5   9  -6    0.99    0.54
   5   9   6    0.18    0.51
   5   9   6   -0.34    0.43
  -7  -9  -6    5.20    0.79
   7  -9   6    4.41    0.70
  -7   9  -6    4.78    0.72
   7   9   6    5.15    0.81
   7   9   6    6.32    0.86
   7   9   6    5.13    0.84
  -9  -9  -6    7.65    0.91
   9  -9   6    7.98    0.92
  -9   9  -6    8.96    1.00
   9   9   6    9.68    1.19
   9   9   6    8.88    0.98
   9   9   6    7.74    1.11
  11  -9   6    0.36    0.60
 -11  -9  -6    1.28    0.62
  11   9   6    1.21    0.71
 -11   9  -6    0.71    0.64
  11   9   6    0.44    0.63
  13  -9   6    0.17    0.67
 -13  -9  -6    0.06    0.67
  13   9   6   -1.05    0.71
 -13   9  -6    0.63    0.68
  13   9   6   -0.23    0.74
  15  -9   6   -0.36    0.65
 -15  -9  -6    0.39    0.67
  15   9   6   -0.75    0.66
  15   9   6   -0.70    0.75
 -15   9  -6   -0.36    0.68
 -17  -9  -6    4.22    0.95
  17  -9   6    4.94    1.13
  17   9   6    6.52    1.16
  17   9   6    4.72    1.16
 -17   9  -6    3.77    0.91
 -22 -10   6    0.68    0.73
 -22 -10   6   -0.56    0.78
 -22  10   6   -0.86    0.71
  22  10  -6    0.91    0.94
  22  10  -6    0.45    0.98
 -20 -10   6    0.90    0.69
 -20 -10   6    2.87    1.05
  20  10  -6    1.14    0.96
  20  10  -6    0.70    0.86
 -20  10   6    1.66    0.74
 -20  10   6    3.15    0.99
 -18 -10   6    3.86    0.94
 -18 -10   6    4.41    0.87
  18  10  -6    4.07    0.97
  18  10  -6    3.75    1.02
 -18  10   6    6.24    1.01
 -18  10   6    5.62    0.90
 -16 -10   6    1.40    0.67
 -16  10   6    0.67    0.74
  16  10  -6    1.55    0.87
 -16  10   6    0.72    0.66
  16  10  -6    1.29    0.87
 -14 -10   6    0.83    0.55
 -14  10   6   -0.04    0.59
  14  10  -6    0.12    0.62
  14  10  -6    0.87    0.69
 -14  10   6    0.25    0.62
 -12 -10   6   29.28    1.45
  12  10  -6   29.74    1.65
  12  10  -6   28.02    1.42
  12  10  -6   30.92    1.64
 -12  10   6   29.09    1.54
 -12  10   6   27.78    1.55
 -10 -10   6   22.68    1.30
 -10  10   6   21.28    1.28
  10  10  -6   21.67    1.28
  10  10  -6   21.22    1.40
 -10  10   6   22.56    1.37
  10  10  -6   24.51    1.46
  -8 -10   6   84.55    2.65
  -8  10   6   87.64    2.79
   8  10  -6   89.06    2.68
   8  10  -6   81.36    2.74
   8  10  -6   82.37    2.77
  -8  10   6   90.18    2.90
   6  10  -6   53.02    1.98
   6  10  -6   55.17    2.00
  -6  10   6   52.17    2.03
   6  10  -6   54.22    1.94
  -6  10   6   57.91    2.17
  -4  10   6    0.87    0.59
   4  10  -6    0.04    0.39
   4  10  -6   -0.58    0.41
   4  10  -6    0.00    0.47
  -4  10   6    0.19    0.50
  -2 -10   6   -0.50    0.32
  -2  10   6    0.56    0.56
  -2  10   6    0.22    0.39
   2  10  -6    0.38    0.49
   2  10  -6   -0.23    0.36
   2  10  -6   -0.09    0.39
  -2  10   6   -0.55    0.43
   0 -10   6   13.84    0.95
   0  10  -6   14.28    1.07
   0  10   6   12.82    1.07
   0  10  -6   12.84    0.88
   0  10   6   12.71    1.03
   0  10   6   12.47    0.92
   2 -10   6   43.69    1.68
   2  10   6   43.02    1.88
   2  10   6   42.86    1.84
  -2  10  -6   45.97    1.84
   2  10   6   45.70    1.77
   4 -10   6    4.25    0.67
  -4 -10  -6    3.48    0.66
   4  10   6    5.32    0.82
   4  10   6    4.97    0.79
   4  10   6    2.48    0.72
  -4  10  -6    5.44    0.83
  -6 -10  -6    1.65    0.64
   6 -10   6    1.46    0.54
   6  10   6    0.64    0.60
   6  10   6    1.47    0.68
  -6  10  -6    1.14    0.56
   6  10   6    1.39    0.68
   8 -10   6    0.92    0.52
  -8 -10  -6    0.50    0.59
   8  10   6    0.21    0.61
   8  10   6    0.36    0.64
   8  10   6    0.11    0.63
  -8  10  -6    0.70    0.63
  10 -10   6   13.37    1.21
 -10 -10  -6   10.18    1.10
 -10  10  -6   11.89    1.12
  10  10   6   12.13    1.27
  10  10   6   10.92    1.21
 -12 -10  -6    0.89    0.74
  12 -10   6   -0.17    0.66
  12  10   6    0.39    0.76
 -12  10  -6    0.19    0.63
  12  10   6    1.01    0.77
  14 -10   6   -0.12    0.67
 -14 -10  -6   -0.44    0.69
  14  10   6   -0.49    0.86
  14  10   6    0.04    0.76
 -14  10  -6   -0.56    0.72
  16 -10   6    0.88    0.78
 -16 -10  -6    1.90    0.90
  16  10   6    2.47    0.94
  16  10   6    0.47    0.85
 -16  10  -6    2.81    0.95
 -21 -11   6    8.57    1.34
 -21 -11   6    5.55    1.02
  21  11  -6    5.76    1.33
  21  11  -6    8.90    1.38
 -21  11   6    5.14    1.11
 -19 -11   6    2.39    0.82
 -19 -11   6    2.30    1.08
 -19  11   6    2.43    0.91
  19  11  -6    1.45    1.09
 -19  11   6    2.78    0.87
  19  11  -6    1.47    1.02
 -17 -11   6    3.39    0.88
 -17  11   6    4.31    0.85
 -17  11   6    3.91    0.96
  17  11  -6    1.98    1.02
  17  11  -6    2.81    0.94
 -15 -11   6    2.14    0.73
 -15  11   6    3.97    0.97
  15  11  -6    2.74    0.98
 -15  11   6    2.39    0.77
  15  11  -6    4.03    0.96
 -13 -11   6    2.97    0.78
  13  11  -6    2.10    0.85
 -13  11   6    2.00    0.76
 -13  11   6    2.16    0.84
  13  11  -6    1.72    0.72
  13  11  -6    3.02    0.85
 -11 -11   6    0.57    0.58
  11  11  -6   -0.19    0.57
  11  11  -6   -0.01    0.56
 -11  11   6   -0.09    0.53
  11  11  -6   -0.54    0.55
 -11  11   6   -0.26    0.58
  -9 -11   6   12.34    1.10
  -9  11   6   11.89    1.18
   9  11  -6   13.72    1.19
   9  11  -6   12.27    1.12
  -9  11   6   12.57    1.19
   9  11  -6    9.99    1.07
   7  11  -6    2.36    0.64
  -7  11   6    3.15    0.76
  -7  11   6    3.88    0.86
   7  11  -6    2.50    0.70
   7  11  -6    2.30    0.65
   5  11  -6    1.61    0.58
  -5  11   6    1.65    0.63
  -5  11   6    2.49    0.74
   5  11  -6    1.48    0.51
   5  11  -6    1.60    0.62
  -3 -11   6   14.94    0.98
   3  11  -6   13.94    1.05
   3  11  -6   11.75    0.90
   3  11  -6   12.14    1.00
  -3  11   6   12.35    1.19
  -3  11   6   14.84    1.16
  -1 -11   6    5.78    0.75
  -1  11   6    7.19    0.95
   1  11  -6    6.03    0.84
   1  11  -6    7.53    0.87
  -1  11   6    5.69    0.93
   1 -11   6    0.30    0.46
   1  11   6    0.52    0.48
   1  11   6   -0.86    0.56
   1  11   6    0.41    0.65
  -1  11  -6   -0.82    0.53
  -1  11  -6    0.58    0.45
   3 -11   6    1.13    0.50
   3  11   6    0.79    0.50
  -3  11  -6    1.89    0.63
   3  11   6    1.25    0.64
   3  11   6   -0.26    0.67
   5 -11   6    1.63    0.56
  -5 -11  -6   -0.05    0.53
   5  11   6    1.50    0.67
  -5  11  -6    0.95    0.66
   5  11   6    1.27    0.72
   5  11   6    1.40    0.63
   7 -11   6    0.12    0.54
  -7 -11  -6    0.98    0.61
  -7  11  -6    1.36    0.72
   7  11   6    0.89    0.66
   7  11   6    0.74    0.63
   7  11   6    1.74    0.79
   9 -11   6    2.15    0.69
  -9 -11  -6    0.82    0.66
  -9  11  -6    0.99    0.71
   9  11   6    0.73    0.68
   9  11   6    1.48    0.90
   9  11   6   -0.15    0.62
  11 -11   6    6.48    0.99
 -11 -11  -6    6.36    1.07
  11  11   6    6.67    1.19
 -11  11  -6    6.74    1.08
  11  11   6    6.47    1.07
 -13 -11  -6   20.90    1.65
  13 -11   6   19.27    1.60
  13  11   6   18.55    1.65
  13  11   6   18.37    1.71
 -13  11  -6   19.10    1.50
 -15 -11  -6    5.81    1.07
  15 -11   6    5.11    1.05
  15  11   6    5.90    1.27
 -15  11  -6    3.82    1.03
  15  11   6    5.13    1.15
 -18 -12   6   -0.21    0.75
 -18  12   6   -0.80    0.85
 -18  12   6    0.77    0.75
  18  12  -6   -0.50    0.84
  18  12  -6   -1.31    0.83
 -16 -12   6   -1.59    0.50
  16  12  -6    0.90    0.95
  16  12  -6    1.02    0.84
 -16  12   6   -0.25    0.70
 -16  12   6    0.19    0.84
 -14 -12   6    2.86    0.83
 -14  12   6    1.97    0.83
  14  12  -6    1.74    0.94
  14  12  -6    3.10    0.86
 -14  12   6    3.52    0.91
  14  12  -6    3.78    0.94
 -12 -12   6    2.61    0.73
  12  12  -6    2.14    0.71
  12  12  -6    4.11    0.89
 -12  12   6    3.97    0.89
 -12  12   6    4.59    0.95
  12  12  -6    5.02    1.05
 -10 -12   6    1.67    0.70
 -10  12   6   -0.44    0.67
 -10  12   6    0.57    0.69
  10  12  -6    0.52    0.70
  10  12  -6   -0.01    0.62
  10  12  -6    1.21    0.70
   8  12  -6   14.97    1.16
   8  12  -6   15.26    1.32
   8  12  -6   14.48    1.14
  -8  12   6   16.80    1.47
  -8  12   6   15.20    1.26
   6  12  -6    6.35    0.93
  -6  12   6    6.61    1.00
   6  12  -6    5.59    0.80
  -6  12   6    5.13    0.98
   6  12  -6    7.04    0.91
  -4  12   6   -0.23    0.59
   4  12  -6    0.72    0.62
   4  12  -6   -0.76    0.49
  -4  12   6    0.95    0.68
  -2  12   6   10.31    1.13
   2  12  -6   11.11    1.15
   2  12  -6   12.16    1.06
  -2  12   6   10.69    1.26
   0  12   6    9.52    1.24
   0  12  -6    8.09    0.98
   0  12  -6    9.34    1.03
   0  12   6   10.21    1.11
   2  12   6    6.47    0.91
   2  12   6    4.98    0.91
  -2  12  -6    4.79    0.86
   2  12   6    4.23    0.89
  -4 -12  -6   18.19    1.32
   4  12   6   19.09    1.51
  -4  12  -6   17.35    1.42
   4  12   6   20.65    1.43
   4  12   6   19.99    1.34
  -6 -12  -6    2.89    0.77
   6 -12   6    2.77    0.69
   6  12   6    2.07    0.76
   6  12   6    2.84    0.80
   6  12   6    3.09    0.93
  -6  12  -6    2.29    0.84
   8 -12   6   -0.90    0.53
  -8 -12  -6    1.14    0.69
  -8  12  -6   -0.28    0.69
   8  12   6    0.03    0.90
   8  12   6    0.02    0.68
   8  12   6    1.17    0.78
  10 -12   6    0.92    0.69
 -10 -12  -6   -0.64    0.69
  10  12   6    0.24    0.71
 -10  12  -6    0.17    0.68
  10  12   6    1.03    0.85
  10  12   6    1.64    0.86
  12 -12   6    0.25    0.76
 -12 -12  -6    1.01    0.82
 -12  12  -6   -0.77    0.68
  12  12   6    0.29    0.87
  12  12   6   -0.51    0.76
 -14 -12  -6   -0.21    0.83
  14 -12   6    0.51    0.84
  14  12   6    0.27    0.84
  14  12   6   -0.52    1.02
 -14  12  -6   -0.76    0.73
 -17 -13   6    5.91    1.05
  17  13  -6    6.61    1.28
 -17  13   6    6.24    1.04
  17  13  -6    6.06    1.24
 -17  13   6    6.28    1.28
 -15 -13   6    3.07    0.90
 -15  13   6    5.27    1.05
  15  13  -6    3.32    1.01
  15  13  -6    2.23    0.90
 -15  13   6    2.67    0.98
 -13 -13   6    2.92    0.81
  13  13  -6    4.66    1.02
  13  13  -6    1.83    0.75
  13  13  -6    2.63    0.89
 -13  13   6    2.76    0.89
 -13  13   6    3.00    1.06
 -11 -13   6    1.63    0.78
  11  13  -6    3.11    0.83
  11  13  -6    2.19    0.85
 -11  13   6    2.05    0.86
  11  13  -6    2.79    0.90
 -11  13   6    2.86    0.94
  -9 -13   6    0.00    0.63
  -9  13   6    1.29    0.81
   9  13  -6    0.29    0.65
   9  13  -6    0.13    0.71
  -9  13   6    0.51    0.73
   9  13  -6    0.47    0.76
  -7  13   6    4.12    0.92
   7  13  -6    5.16    0.94
   7  13  -6    3.40    0.89
  -7  13   6    4.60    0.99
  -5  13   6    2.53    0.81
   5  13  -6    3.68    0.81
  -5  13   6    3.82    0.98
   5  13  -6    5.40    0.96
   3  13  -6   12.66    1.17
  -3  13   6   13.46    1.31
  -3  13   6   10.10    1.35
   3  13  -6   10.82    1.16
   1  13  -6    4.79    0.89
  -1  13   6    6.30    1.02
  -1  13   6    6.00    1.02
   1  13   6    0.39    0.68
   1  13   6   -0.09    0.80
  -1  13  -6   -0.13    0.67
  -3  13  -6    2.71    0.86
   3  13   6    4.56    1.02
   3  13   6    3.96    1.06
  -5 -13  -6    1.36    0.78
   5  13   6    1.70    0.77
   5  13   6    1.28    0.84
  -5  13  -6    1.61    0.84
   5  13   6    0.72    0.97
  -7 -13  -6    0.41    0.66
   7  13   6    1.55    1.04
   7  13   6    0.65    0.78
  -7  13  -6    2.45    0.93
   7  13   6    1.37    0.82
  -9 -13  -6    0.73    0.71
   9  13   6   -1.10    0.75
   9  13   6   -1.18    0.91
   9  13   6    0.42    0.77
  -9  13  -6    1.84    0.88
 -11 -13  -6    6.30    1.10
  11  13   6    6.81    1.21
  11  13   6    7.11    1.37
  11  13   6    9.23    1.31
 -11  13  -6    7.10    1.15
 -14 -14   6   -0.01    0.80
  14  14  -6    1.91    0.88
 -14  14   6    2.20    1.01
  14  14  -6    1.93    0.96
 -14  14   6   -1.03    0.66
  14  14  -6    1.03    0.97
 -12 -14   6   11.06    1.38
  12  14  -6   11.90    1.59
  12  14  -6   10.20    1.40
 -12  14   6   12.51    1.66
 -12  14   6   12.64    1.33
  12  14  -6   13.12    1.52
 -10 -14   6   20.00    1.58
  10  14  -6   19.24    1.71
 -10  14   6   21.20    1.68
 -10  14   6   16.72    1.61
  10  14  -6   20.43    1.60
  10  14  -6   16.31    1.51
  -8 -14   6   14.36    1.31
   8  14  -6   14.54    1.40
  -8  14   6   17.14    1.48
  -8  14   6   14.89    1.50
   8  14  -6   16.39    1.39
  -6  14   6    7.74    1.25
  -6  14   6    9.14    1.32
   6  14  -6   10.89    1.31
   6  14  -6    8.94    1.27
   4  14  -6    0.32    0.68
  -4  14   6   -0.15    0.76
   4  14  -6    1.43    0.75
  -4  14   6    0.56    0.82
  -2  14   6    4.02    1.06
  -2  14   6    1.62    0.94
   2  14  -6    2.50    0.89
   0  14   6   11.78    1.39
   0  14  -6   10.30    1.38
   0  14   6   12.06    1.50
   2  14   6   21.22    1.71
  -2  14  -6   22.46    1.72
   2  14   6   20.00    1.72
  -4 -14  -6    2.14    0.86
   4  14   6    1.37    0.96
   4  14   6    1.82    1.07
  -4  14  -6    1.23    0.92
  -6 -14  -6    0.93    0.81
   6  14   6    0.88    0.92
   6  14   6    0.30    0.92
  -6  14  -6    1.21    0.87
  -8 -14  -6   -0.25    0.78
  -8  14  -6   -0.53    0.75
   8  14   6   -0.50    1.04
   8  14   6   -1.13    0.85
   8  14   6    0.03    0.72
  -9 -15   6    0.70    0.71
  -9  15   6    1.11    0.93
   9  15  -6   -0.72    0.66
   9  15  -6    0.38    0.91
  -9  15   6    0.11    0.93
   7  15  -6    0.76    0.76
   7  15  -6    1.14    0.92
  -7  15   6    1.16    1.04
  -7  15   6    1.26    1.00
  -5  15   6    0.52    0.88
   5  15  -6   -0.13    0.78
  -5  15   6    0.79    0.89
   5  15  -6   -1.01    0.78
   3  15  -6    4.49    1.11
  -3  15   6    3.38    1.03
  -3  15   6    5.57    1.15
  -1  15   6   -0.93    0.79
   1  15  -6   -1.04    0.67
  -1  15   6   -1.17    0.73
   1  15   6    1.01    0.93
   1  15   6    0.40    0.94
  -1  15  -6   -0.17    0.75
   3  15   6    0.92    1.08
   3  15   6    0.15    0.80
  -3  15  -6    1.14    0.92
  -5 -15  -6    0.92    0.85
  -5  15  -6    0.32    0.93
   5  15   6    0.69    1.06
   5  15   6    1.10    0.97
 -28   0   7   -0.45    0.79
 -28   0   7   -0.06    0.74
 -26   0   7    0.13    0.62
 -26   0   7    0.01    0.70
  24   0  -7    0.03    0.68
 -24   0   7    0.05    0.56
 -24   0   7   -0.33    0.61
  22   0  -7   -0.24    0.58
 -22   0   7    0.52    0.57
 -22   0   7    0.21    0.60
  20   0  -7   -0.07    0.47
 -20   0   7    0.44    0.44
 -20   0   7   -0.77    0.50
  18   0  -7   -0.42    0.46
 -18   0   7   -0.47    0.31
 -18   0   7    0.10    0.44
 -16   0   7    0.36    0.35
 -16   0   7   -0.36    0.40
  16   0  -7    0.72    0.48
 -14   0   7    0.05    0.33
  14   0  -7   -0.30    0.35
 -14   0   7   -0.07    0.27
 -12   0   7    0.22    0.25
 -12   0   7    0.41    0.33
  12   0  -7    0.33    0.35
 -10   0   7    0.32    0.22
 -10   0   7    0.59    0.35
  10   0  -7    0.42    0.34
  -8   0   7    0.12    0.16
   8   0  -7   -0.25    0.29
  -8   0   7    0.57    0.36
  -8   0   7   -0.38    0.23
  -6   0   7    0.06    0.12
  -6   0   7   -0.25    0.22
  -6   0   7    0.02    0.29
   6   0  -7   -0.29    0.23
  -4   0   7   -0.06    0.20
  -4   0   7    0.59    0.31
  -2   0   7    0.19    0.20
  -2   0   7   -0.10    0.26
   0   0  -7    0.52    0.14
   0   0   7    0.72    0.22
   0   0   7    0.88    0.32
   2   0   7    0.17    0.16
   2   0   7   -0.20    0.24
  -2   0  -7   -0.03    0.15
   2   0   7    0.06    0.27
   4   0   7    0.08    0.17
   4   0   7    0.25    0.28
  -4   0  -7   -0.05    0.20
   4   0   7    0.31    0.28
   6   0   7    0.18    0.29
   6   0   7    0.08    0.28
   6   0   7    0.20    0.19
  -6   0  -7    0.41    0.26
   8   0   7    0.22    0.33
   8   0   7    0.18    0.21
  -8   0  -7    0.59    0.32
   8   0   7    0.12    0.32
  10   0   7   -0.16    0.34
  10   0   7    0.24    0.36
 -10   0  -7   -0.15    0.33
  12   0   7   -0.22    0.46
 -12   0  -7   -0.34    0.37
  12   0   7    0.10    0.42
 -14   0  -7    0.08    0.43
  14   0   7    0.41    0.49
  14   0   7    0.10    0.49
 -16   0  -7    0.29    0.56
  16   0   7   -0.36    0.55
  16   0   7    0.55    0.62
 -18   0  -7    0.02    0.54
  18   0   7   -0.65    0.58
  20   0   7    1.31    0.79
 -20   0  -7    0.81    0.77
 -22   0  -7   -0.22    0.80
 -27  -1   7   -0.37    0.75
 -27  -1   7   -0.15    0.73
  27   1  -7   -0.25    0.72
 -27   1   7    0.42    0.77
 -27   1   7    0.80    0.72
 -25  -1   7    0.32    0.68
 -25  -1   7    0.31    0.62
  25   1  -7   -0.69    0.59
 -25   1   7   -0.77    0.68
 -25   1   7   -0.51    0.57
 -23  -1   7    1.55    0.62
 -23  -1   7    1.06    0.64
 -23   1   7    1.24    0.68
  23   1  -7    1.80    0.77
 -23   1   7    2.80    0.74
  21  -1  -7    2.86    0.70
 -21  -1   7    2.10    0.63
 -21  -1   7    2.21    0.65
 -21   1   7    2.63    0.65
 -21   1   7    2.10    0.64
  21   1  -7    1.92    0.67
  19  -1  -7    0.50    0.48
 -19  -1   7    0.24    0.48
 -19  -1   7    0.62    0.46
 -19   1   7    0.33    0.46
 -19   1   7    0.77    0.50
  19   1  -7    0.33    0.56
 -17  -1   7   72.86    2.26
  17  -1  -7   78.27    2.41
 -17  -1   7   76.03    2.49
 -17   1   7   72.91    2.28
 -17   1   7   77.80    2.48
  17   1  -7   79.71    2.53
 -15  -1   7   19.47    0.96
 -15  -1   7   20.04    1.10
  15  -1  -7   19.91    1.06
  15   1  -7   20.39    1.12
 -15   1   7   19.77    0.97
 -15   1   7   21.95    1.11
 -13  -1   7    3.16    0.44
  13  -1  -7    3.14    0.51
 -13  -1   7    2.59    0.52
 -13   1   7    2.39    0.48
  13   1  -7    2.65    0.50
 -13   1   7    2.35    0.40
 -11  -1   7   11.20    0.79
 -11  -1   7   11.46    0.60
  11  -1  -7   10.98    0.74
 -11   1   7   11.76    0.79
 -11   1   7   11.47    0.61
  11   1  -7   12.50    0.83
   9  -1  -7    1.56    0.37
  -9  -1   7    1.20    0.35
  -9  -1   7    0.89    0.22
   9   1  -7    0.79    0.34
  -9   1   7    0.52    0.34
  -9   1   7    0.90    0.23
  -9   1   7    0.86    0.32
   7  -1  -7  131.13    3.32
  -7  -1   7  125.98    3.29
  -7  -1   7  136.62    2.99
  -7  -1   7  130.32    3.43
  -7   1   7  130.98    3.32
  -7   1   7  132.44    3.37
   7   1  -7  129.11    3.36
  -7   1   7  137.54    3.01
  -5  -1   7  197.33    4.71
  -5  -1   7  199.98    4.89
  -5  -1   7  205.47    4.34
  -5   1   7  197.20    4.73
   5   1  -7  199.46    4.82
  -5   1   7  201.04    4.84
  -5   1   7  209.58    4.40
  -3  -1   7   64.27    1.91
  -3  -1   7   65.12    1.73
  -3   1   7   63.87    1.76
  -3   1   7   65.53    1.48
  -3   1   7   64.39    1.87
  -1  -1   7   65.59    1.64
   1  -1  -7   65.61    1.50
  -1  -1   7   63.93    1.89
   1   1  -7   64.62    1.44
  -1   1   7   59.86    1.83
  -1   1   7   63.68    1.71
   1  -1   7    7.54    0.57
  -1  -1  -7    8.54    0.40
   1  -1   7    7.84    0.59
   1  -1   7    8.63    0.39
   1   1   7    8.17    0.56
  -1   1  -7    8.69    0.37
   1   1   7    7.00    0.58
   1   1   7    7.91    0.46
   3  -1   7   63.03    1.85
   3  -1   7   64.43    1.50
  -3  -1  -7   63.36    1.65
   3  -1   7   59.19    1.83
   3   1   7   65.77    1.66
   3   1   7   60.89    1.87
  -3   1  -7   63.09    1.62
   3   1   7   61.82    1.76
   5  -1   7    0.58    0.29
   5  -1   7   -0.18    0.26
  -5  -1  -7    0.18    0.23
   5  -1   7    0.20    0.13
  -5   1  -7    0.04    0.22
   5   1   7   -0.05    0.28
   5   1   7    0.02    0.25
   5   1   7    0.45    0.22
   7  -1   7    8.29    0.65
   7  -1   7    8.35    0.67
  -7  -1  -7    8.61    0.62
  -7   1  -7    8.91    0.60
   7   1   7    8.53    0.68
   7   1   7    9.77    0.56
   7   1   7    9.34    0.72
  -9  -1  -7    5.52    0.61
   9  -1   7    5.92    0.73
   9  -1   7    4.56    0.60
   9   1   7    5.00    0.66
  -9   1  -7    5.98    0.60
   9   1   7    5.65    0.51
   9   1   7    5.04    0.70
 -11  -1  -7   36.58    1.47
  11  -1   7   35.87    1.52
  11  -1   7   38.89    1.56
 -11   1  -7   36.92    1.46
  11   1   7   39.75    1.56
  11   1   7   38.10    1.63
  13  -1   7   44.62    1.84
  13  -1   7   43.08    1.75
 -13  -1  -7   43.92    1.73
  13   1   7   43.95    1.81
  13   1   7   43.61    1.80
 -13   1  -7   44.34    1.72
 -15  -1  -7   11.70    0.98
  15  -1   7   10.10    1.07
  15  -1   7   11.18    0.98
  15   1   7   10.42    1.02
 -15   1  -7   10.62    1.02
  15   1   7   11.29    1.13
  17  -1   7   17.28    1.38
  17  -1   7   20.35    1.36
 -17  -1  -7   18.91    1.33
  17   1   7   21.34    1.39
 -17   1  -7   18.30    1.24
 -19  -1  -7   11.09    1.28
  19  -1   7   13.09    1.26
 -19   1  -7   12.14    1.31
  19   1   7   13.56    1.36
 -21  -1  -7    1.30    0.79
  21   1   7    0.00    0.77
 -21   1  -7   -0.39    0.74
 -28  -2   7   16.21    1.60
 -28  -2   7   14.82    1.53
 -28   2   7   12.75    1.45
 -28   2   7   18.25    1.60
  28   2  -7   15.21    1.54
 -26  -2   7   13.49    1.42
 -26  -2   7   15.02    1.31
  26   2  -7   12.43    1.48
 -26   2   7   13.56    1.41
 -26   2   7   14.75    1.30
 -24  -2   7   -0.03    0.63
 -24  -2   7    1.23    0.76
 -24   2   7   -0.28    0.54
 -24   2   7    1.69    0.67
  24   2  -7    0.70    0.79
 -22  -2   7    4.91    0.85
 -22  -2   7    6.26    0.85
 -22   2   7    4.71    0.77
  22   2  -7    7.04    1.04
 -22   2   7    6.09    0.92
  20  -2  -7    0.88    0.55
 -20  -2   7    0.51    0.53
 -20  -2   7    0.45    0.44
  20   2  -7    0.31    0.54
 -20   2   7    0.47    0.50
 -20   2   7    0.00    0.47
 -18  -2   7   12.68    1.03
 -18  -2   7   14.62    0.96
  18  -2  -7   14.42    0.97
  18   2  -7   14.32    1.14
 -18   2   7   13.27    0.99
 -18   2   7   11.79    0.92
 -16  -2   7    6.80    0.77
 -16  -2   7    6.47    0.61
  16  -2  -7    6.73    0.72
 -16   2   7    6.43    0.73
 -16   2   7    6.40    0.63
  16   2  -7    6.29    0.87
 -14  -2   7    2.49    0.52
  14  -2  -7    2.14    0.45
 -14  -2   7    3.20    0.46
 -14   2   7    0.63    0.44
 -14   2   7    2.71    0.45
  14   2  -7    2.58    0.55
 -12  -2   7    1.09    0.41
  12  -2  -7    1.18    0.34
 -12  -2   7    0.77    0.29
  12   2  -7    0.55    0.38
 -12   2   7    1.19    0.42
 -12   2   7    1.50    0.35
 -10  -2   7   19.55    0.95
 -10  -2   7   19.28    0.76
  10  -2  -7   18.36    0.86
 -10   2   7   18.50    0.89
  10   2  -7   19.80    0.98
 -10   2   7   18.17    0.93
 -10   2   7   18.89    0.76
  -8  -2   7    2.85    0.30
  -8  -2   7    2.58    0.42
   8  -2  -7    2.30    0.38
   8   2  -7    2.36    0.43
  -8   2   7    2.41    0.34
  -8   2   7    2.20    0.40
  -8   2   7    2.75    0.41
  -6  -2   7  124.52    3.25
  -6  -2   7  123.61    2.77
  -6  -2   7  120.20    3.07
  -6   2   7  121.91    3.11
  -6   2   7  124.34    3.11
   6   2  -7  122.78    3.18
  -6   2   7  118.28    2.83
  -4  -2   7    1.28    0.17
  -4  -2   7    1.83    0.39
  -4  -2   7    1.70    0.31
  -4   2   7    1.34    0.32
   4   2  -7    1.63    0.35
  -4   2   7    2.23    0.27
   4   2  -7    1.48    0.18
  -4   2   7    1.58    0.32
  -2  -2   7   16.80    0.64
  -2  -2   7   17.04    0.86
  -2   2   7   18.26    0.76
  -2   2   7   17.32    0.58
  -2   2   7   15.40    0.77
   2   2  -7   17.34    0.50
   0  -2   7    2.43    0.26
   0  -2   7    2.11    0.38
   0  -2  -7    2.19    0.27
   0   2  -7    1.88    0.24
   0   2   7    1.50    0.31
   0   2   7    1.83    0.37
   0   2   7    1.83    0.24
   0   2   7    1.49    0.30
  -2  -2  -7  110.75    2.65
   2  -2   7  117.39    2.49
   2  -2   7  105.38    2.86
   2  -2   7  109.56    2.88
   2   2   7  110.07    2.74
   2   2   7  106.70    2.70
  -2   2  -7  114.20    2.60
   2   2   7  108.13    2.91
   4  -2   7  261.35    6.04
   4  -2   7  257.79    5.97
  -4  -2  -7  253.66    5.80
   4   2   7  249.77    6.10
   4   2   7  249.66    5.78
  -4   2  -7  267.12    5.76
   4   2   7  252.28    5.85
   6  -2   7  120.38    3.11
   6  -2   7  123.27    3.15
  -6  -2  -7  113.32    2.98
   6   2   7  117.22    3.22
   6   2   7  120.30    3.01
   6   2   7  118.74    2.98
  -6   2  -7  116.16    2.94
  -8  -2  -7   97.86    2.64
   8  -2   7   97.22    2.69
   8  -2   7   97.66    2.73
  -8   2  -7   93.63    2.58
   8   2   7   94.36    2.54
   8   2   7   90.91    2.77
   8   2   7   98.34    2.63
  10  -2   7   40.06    1.50
 -10  -2  -7   42.53    1.54
  10  -2   7   41.86    1.64
  10   2   7   39.27    1.51
 -10   2  -7   39.90    1.48
  10   2   7   39.58    1.66
  10   2   7   39.13    1.38
  12  -2   7   -0.07    0.39
 -12  -2  -7   -0.16    0.37
  12  -2   7    0.78    0.49
  12   2   7    0.37    0.53
 -12   2  -7   -0.12    0.42
  12   2   7    0.90    0.45
  14  -2   7    2.86    0.61
  14  -2   7    1.81    0.60
 -14  -2  -7    2.17    0.61
  14   2   7    2.02    0.65
  14   2   7    2.11    0.70
 -14   2  -7    2.39    0.58
  16  -2   7    6.21    0.85
 -16  -2  -7    7.12    0.90
  16  -2   7    5.90    0.95
  16   2   7    7.00    0.98
 -16   2  -7    7.09    0.89
  18  -2   7    2.06    0.83
 -18  -2  -7    4.71    0.90
  18   2   7    4.74    0.90
 -18   2  -7    3.49    0.86
 -20  -2  -7    0.42    0.76
 -20   2  -7    0.00    0.74
  20   2   7    0.03    0.78
 -22  -2  -7    8.12    1.25
 -22   2  -7    7.50    1.13
  22   2   7    7.10    1.16
 -27  -3   7    0.93    0.69
 -27  -3   7    0.07    0.80
 -27   3   7    0.82    0.75
  27   3  -7    0.57    0.82
 -27   3   7    0.77    0.84
 -25  -3   7    7.91    1.05
 -25  -3   7    7.25    1.15
  25   3  -7    8.17    1.28
 -25   3   7    5.30    0.96
 -25   3   7   10.56    1.28
 -23  -3   7    6.40    0.93
 -23  -3   7    7.05    1.07
 -23   3   7    6.49    0.91
  23   3  -7    4.73    0.96
 -23   3   7    4.09    0.81
 -21  -3   7    8.69    0.96
 -21  -3   7    7.34    0.99
  21   3  -7    9.18    1.10
 -21   3   7    7.51    0.90
 -21   3   7    7.22    0.95
 -19  -3   7    0.71    0.57
 -19  -3   7    1.89    0.56
  19   3  -7    0.75    0.58
 -19   3   7    0.95    0.54
 -19   3   7    0.17    0.44
 -17  -3   7   -0.32    0.42
  17  -3  -7    0.78    0.40
 -17  -3   7    0.33    0.36
 -17   3   7    0.54    0.44
 -17   3   7   -0.26    0.42
  17   3  -7   -0.07    0.46
  15  -3  -7    0.17    0.34
 -15  -3   7    0.61    0.46
 -15  -3   7    0.96    0.38
 -15   3   7    0.54    0.39
 -15   3   7    0.47    0.39
  15   3  -7    0.68    0.47
 -13  -3   7    0.88    0.43
 -13  -3   7    1.01    0.34
  13  -3  -7    0.90    0.35
 -13   3   7    0.71    0.34
 -13   3   7    1.22    0.38
  13   3  -7    0.68    0.42
 -13   3   7    0.63    0.37
 -11  -3   7    0.26    0.32
 -11  -3   7   -0.11    0.23
  11  -3  -7   -0.05    0.27
 -11   3   7    0.33    0.36
  11   3  -7   -0.27    0.31
  11   3  -7    0.84    0.35
 -11   3   7   -0.36    0.26
 -11   3   7   -0.16    0.27
  -9  -3   7   18.89    0.74
  -9  -3   7   18.56    0.94
  -9   3   7   20.67    0.89
  -9   3   7   20.25    0.97
   9   3  -7   18.97    0.98
   9   3  -7   20.21    0.92
  -9   3   7   20.69    0.81
  -7  -3   7   37.81    1.32
  -7  -3   7   36.97    1.06
   7   3  -7   38.05    1.28
   7   3  -7   36.08    1.36
  -7   3   7   33.03    1.27
  -7   3   7   37.48    1.14
  -7   3   7   38.90    1.27
  -5  -3   7    0.15    0.15
  -5  -3   7    0.07    0.29
  -5  -3   7    0.01    0.24
  -5   3   7    0.04    0.30
   5   3  -7    0.07    0.27
  -5   3   7    0.28    0.22
  -5   3   7    0.07    0.24
   5   3  -7    0.34    0.17
  -3  -3   7    0.06    0.28
  -3  -3   7    0.45    0.22
   3   3  -7    0.41    0.17
  -3   3   7    0.54    0.27
  -3   3   7    0.25    0.25
   3   3  -7    0.10    0.26
  -3   3   7    0.24    0.21
  -1  -3   7    3.87    0.49
  -1  -3   7    3.57    0.32
  -1   3   7    3.62    0.37
   1   3  -7    2.90    0.30
  -1   3   7    4.32    0.45
  -1   3   7    3.57    0.46
  -1  -3  -7   35.21    1.07
   1  -3   7   34.20    1.28
   1  -3   7   34.09    1.23
   1  -3   7   34.03    0.92
   1   3   7   34.87    1.08
  -1   3  -7   34.76    1.01
   1   3   7   35.66    1.26
   1   3   7   36.31    1.08
   1   3   7   32.29    1.14
  -3  -3  -7   41.00    1.28
   3  -3   7   40.08    1.46
   3  -3   7   42.93    1.40
   3   3   7   45.20    1.27
   3   3   7   41.25    1.46
   3   3   7   44.38    1.36
  -3   3  -7   41.22    1.23
   5  -3   7   73.06    2.06
  -5  -3  -7   70.24    1.98
   5  -3   7   71.49    2.11
  -5   3  -7   69.62    1.93
   5   3   7   69.91    2.18
   5   3   7   71.18    1.93
   5   3   7   73.19    2.03
  -7  -3  -7    1.95    0.41
   7  -3   7    2.23    0.46
   7  -3   7    2.96    0.46
  -7   3  -7    2.27    0.39
   7   3   7    2.38    0.43
   7   3   7    2.74    0.43
   7   3   7    2.91    0.55
   9  -3   7   14.18    0.95
   9  -3   7   14.12    0.84
  -9  -3  -7   13.47    0.88
   9   3   7   14.06    0.82
   9   3   7   14.96    1.04
   9   3   7   14.09    0.84
  -9   3  -7   13.92    0.84
  11  -3   7   18.40    1.18
  11  -3   7   16.76    0.97
 -11  -3  -7   17.60    1.01
 -11   3  -7   16.92    1.00
  11   3   7   18.25    1.00
  11   3   7   15.83    1.00
  11   3   7   15.60    1.09
  13  -3   7    3.04    0.59
 -13  -3  -7    3.47    0.64
  13  -3   7    2.94    0.67
  13   3   7    3.59    0.67
 -13   3  -7    3.44    0.65
  13   3   7    3.21    0.75
  15  -3   7   -0.08    0.54
 -15  -3  -7    0.20    0.53
  15   3   7   -0.35    0.62
 -15   3  -7    0.01    0.46
  17  -3   7    2.15    0.84
 -17  -3  -7    1.42    0.66
 -17   3  -7    0.81    0.67
  17   3   7    1.08    0.70
 -19  -3  -7    4.83    0.94
  19  -3   7    5.65    1.07
  19   3   7    4.63    1.02
 -19   3  -7    4.86    0.95
 -21  -3  -7    8.68    1.21
 -21   3  -7    5.62    1.02
  21   3   7    6.95    1.25
 -26  -4   7    0.65    0.78
 -26  -4   7   -0.24    0.80
 -26   4   7   -0.55    0.66
  26   4  -7    0.23    0.90
 -26   4   7   -0.40    0.69
 -24  -4   7    0.30    0.58
 -24  -4   7   -0.40    0.62
 -24   4   7   -0.11    0.63
 -24   4   7    0.95    0.66
  24   4  -7    1.41    0.90
 -22  -4   7    0.23    0.71
 -22  -4   7    1.73    0.67
 -22   4   7    0.74    0.55
 -22   4   7    0.68    0.64
  22   4  -7    2.22    0.81
 -20  -4   7    5.64    0.93
 -20  -4   7    4.52    0.70
  20   4  -7    4.80    0.94
 -20   4   7    5.97    0.83
 -20   4   7    5.25    0.84
 -18  -4   7    2.45    0.65
 -18  -4   7    2.48    0.55
  18   4  -7    2.94    0.68
 -18   4   7    2.02    0.54
  18   4  -7    3.02    0.72
 -18   4   7    2.79    0.61
 -16  -4   7    7.73    0.87
 -16  -4   7    9.25    0.74
 -16   4   7    8.64    0.89
  16   4  -7    8.31    0.85
 -16   4   7    9.10    0.73
  16   4  -7    6.74    0.88
 -16   4   7    9.99    0.83
 -14  -4   7   21.36    1.20
 -14  -4   7   23.90    1.06
  14  -4  -7   22.55    0.98
  14   4  -7   23.25    1.19
 -14   4   7   24.28    1.10
 -14   4   7   24.16    1.21
 -14   4   7   23.65    1.02
  14   4  -7   22.25    1.30
 -12  -4   7   56.32    1.72
 -12  -4   7   59.25    1.99
  12  -4  -7   58.17    1.71
  12   4  -7   54.95    2.00
 -12   4   7   57.66    1.74
 -12   4   7   56.81    1.90
 -12   4   7   59.68    1.79
  12   4  -7   54.94    1.90
 -10  -4   7   18.93    1.00
 -10  -4   7   19.30    0.82
  10   4  -7   18.83    1.03
 -10   4   7   18.38    0.97
 -10   4   7   21.80    0.89
 -10   4   7   18.90    0.87
  10   4  -7   20.14    0.98
  -8  -4   7   15.50    0.89
  -8  -4   7   15.56    0.66
  -8   4   7   15.67    0.87
   8   4  -7   14.50    0.82
   8   4  -7   15.48    0.89
  -8   4   7   13.84    0.72
  -8   4   7   15.97    0.75
  -6  -4   7  128.75    3.32
  -6  -4   7  132.52    3.06
  -6   4   7  127.93    3.34
   6   4  -7  129.37    3.05
   6   4  -7  127.71    3.26
   6   4  -7  131.57    3.42
  -6   4   7  131.10    3.17
  -6   4   7  126.92    3.23
  -4  -4   7   13.84    0.80
  -4  -4   7   12.03    0.65
  -4   4   7   12.36    0.65
   4   4  -7   12.06    0.54
  -4   4   7   11.44    0.64
  -4   4   7   13.51    0.76
   4   4  -7   13.54    0.65
   4   4  -7   12.39    0.73
  -2  -4   7    4.10    0.39
  -2  -4   7    4.48    0.57
  -2   4   7    3.27    0.40
   2   4  -7    3.19    0.36
  -2   4   7    3.64    0.48
  -2   4   7    4.16    0.50
   2   4  -7    4.04    0.51
   2   4  -7    3.67    0.36
   0  -4   7    4.29    0.53
   0  -4   7    2.85    0.31
   0  -4   7    3.62    0.52
   0   4   7    4.42    0.53
   0   4   7    3.60    0.48
   0   4  -7    4.04    0.33
   0   4  -7    3.38    0.38
   0   4   7    3.59    0.42
   0   4   7    3.41    0.35
   2  -4   7  103.16    2.32
   2  -4   7   98.17    2.67
  -2  -4  -7  102.20    2.57
   2  -4   7  102.00    2.77
   2   4   7   98.56    2.56
   2   4   7   97.00    2.75
  -2   4  -7  105.10    2.53
   2   4   7  101.84    2.41
   2   4   7   98.28    2.66
  -4  -4  -7   35.90    1.24
   4  -4   7   37.56    1.28
   4  -4   7   35.74    1.37
  -4   4  -7   34.72    1.20
   4   4   7   39.51    1.15
   4   4   7   36.45    1.41
   4   4   7   36.81    1.33
   6  -4   7   20.94    1.03
  -6  -4  -7   19.49    0.93
   6  -4   7   20.11    0.90
   6   4   7   22.25    1.10
   6   4   7   20.20    0.85
  -6   4  -7   21.26    0.91
   6   4   7   18.85    0.97
   8  -4   7   68.22    1.98
   8  -4   7   67.17    2.14
  -8  -4  -7   67.28    2.03
   8   4   7   64.23    2.24
   8   4   7   65.92    2.07
  -8   4  -7   63.64    1.97
   8   4   7   64.25    1.92
[truncated: 384,350 more chars]
