# Supplementary material for: Crystal structure of bis­(3,3-dimethyl-2-oxobut­yl)di­phenyl­phospho­nium bromide chloro­form monosolvate
Source: Acta Crystallogr E Crystallogr Commun. 2015 Apr 25;71(Pt 5):o339–40. doi: 10.1107/S205698901500763X (PMC4420080; doi:10.1107/S205698901500763X)
Supplement: Supplementary file 2 [file e-71-0o339-Isup2.hkl]

#
# h,k,l, Fc-squared, Fo-squared, sigma(Fo-squared), status flag
#
data_I
_shelx_title ' GVS914a_v2_0m in C2/c'
_shelx_refln_list_code          4
_shelx_F_calc_maximum      463.72
_exptl_crystal_F_000      2400.00
_reflns_d_resolution_high  0.8300

loop_
 _space_group_symop_operation_xyz
 'x, y, z'
 '-x, y, -z+1/2'
 'x+1/2, y+1/2, z'
 '-x+1/2, y+1/2, -z+1/2'
 '-x, -y, -z'
 'x, -y, z-1/2'
 '-x+1/2, -y+1/2, -z'
 'x+1/2, -y+1/2, z-1/2'

_cell_length_a    23.6380
_cell_length_b    13.6273
_cell_length_c    18.1817
_cell_angle_alpha  90.000
_cell_angle_beta  108.702
_cell_angle_gamma  90.000

_shelx_F_squared_multiplier     1.000

loop_
 _refln_index_h
 _refln_index_k
 _refln_index_l
 _refln_F_squared_calc
 _refln_F_squared_meas
 _refln_F_squared_sigma
 _refln_observed_status
   2   0   0      65523.83      80631.42      1228.83 o
   4   0   0      10334.10      15961.80       191.63 o
   6   0   0     156138.39     166025.64      2133.47 o
   8   0   0       7686.36       9401.15       154.28 o
  10   0   0      42969.22      49789.44       582.30 o
  12   0   0      25273.11      27116.79       351.61 o
  14   0   0        672.97        513.84        61.26 o
  16   0   0        592.34        542.17        70.56 o
  18   0   0       5179.86       5239.53       194.67 o
  20   0   0       1114.99       1048.85       100.19 o
  22   0   0        972.48       1529.54       224.97 o
  24   0   0        136.39        -88.08       149.98 o
  26   0   0        651.29        795.12       235.68 o
   1   1   0       2693.78       3720.98        69.72 o
   3   1   0        739.09       1110.08        22.35 o
   5   1   0      16257.76      19133.13       236.29 o
   7   1   0      27589.60      34199.14       328.91 o
   9   1   0       3946.02       3243.09        59.54 o
  11   1   0        655.31        602.89        35.36 o
  13   1   0       2777.02       2691.76        65.86 o
  15   1   0       2604.51       2674.03        81.95 o
  17   1   0         98.46        115.19        38.93 o
  19   1   0        215.36        222.52        48.38 o
  21   1   0       1388.79       1511.26       115.89 o
  23   1   0        493.94        594.76       106.47 o
  25   1   0        924.04       1037.32       154.16 o
   0   2   0      31892.53      37482.94       412.27 o
   2   2   0        561.51        910.09        28.18 o
   4   2   0       8994.01      13903.18       132.11 o
   6   2   0       1082.22        606.24        27.52 o
   8   2   0        248.77        560.41        30.07 o
  10   2   0       2542.92       3145.87        66.65 o
  12   2   0         99.40        282.48        31.11 o
  14   2   0        760.50        447.26        44.41 o
  16   2   0       1808.56       1993.23        68.04 o
  18   2   0       1123.97       1268.80        64.76 o
  20   2   0       2194.65       1882.95       157.11 o
  22   2   0         99.48        225.63        75.94 o
  24   2   0         14.86         60.52       102.36 o
  26   2   0        171.16        114.15       161.63 o
   1   3   0     108362.02     128126.84      1045.24 o
   3   3   0      45522.74      51299.14       469.92 o
   5   3   0      43429.43      45496.87       366.06 o
   7   3   0      26269.34      26992.77       250.03 o
   9   3   0      50210.56      49061.36       435.18 o
  11   3   0      27791.56      27708.31       291.44 o
  13   3   0        276.23        312.63        36.79 o
  15   3   0         24.01         63.92        33.30 o
  17   3   0       1804.10       1660.31        83.93 o
  19   3   0         83.62        266.69        61.62 o
  21   3   0       1272.63       1383.75        97.56 o
  23   3   0        401.12        566.69        83.42 o
  25   3   0        332.77        629.86       125.99 o
   0   4   0      44150.32      44927.78       506.99 o
   2   4   0       5060.89       5649.49        69.75 o
   4   4   0      24431.87      31762.10       309.63 o
   6   4   0        294.12        385.03        28.44 o
   8   4   0       8201.45       9492.16       112.34 o
  10   4   0       1217.97       1395.08        45.87 o
  12   4   0       1408.01       1350.99        53.99 o
  14   4   0         88.68        230.27        45.39 o
  16   4   0       4575.15       4105.11       105.29 o
  18   4   0       6818.23       6419.40       155.35 o
  20   4   0         55.64         -9.76        59.92 o
  22   4   0          2.94         19.05        67.98 o
  24   4   0       1556.56       1294.31       126.34 o
  26   4   0       1880.49       1560.80       166.44 o
   1   5   0       7547.12       7029.44       119.51 o
   3   5   0      29374.56      29050.44       265.40 o
   5   5   0      65020.82      62279.57       540.05 o
   7   5   0      23946.61      20579.06       210.64 o
   9   5   0      14885.29      14668.83       159.93 o
  11   5   0       5988.68       5858.86       181.73 o
  13   5   0       5648.42       6235.51       127.34 o
  15   5   0        662.55        675.30        59.80 o
  17   5   0        488.50        544.73        77.61 o
  19   5   0         31.32        131.78        65.58 o
  21   5   0        776.54        576.39        84.72 o
  23   5   0        738.45        456.36       101.48 o
  25   5   0         62.62         58.37        96.15 o
   0   6   0      13123.88       7608.04       123.31 o
   2   6   0       1416.50       3383.73        61.98 o
   4   6   0       9383.29       8211.15        99.98 o
   6   6   0      12477.10      12278.34       145.36 o
   8   6   0       7398.95       7620.78       111.48 o
  10   6   0        261.70        235.91        36.62 o
  12   6   0         33.08        -22.29        34.61 o
  14   6   0      15601.40      15191.00       229.84 o
  16   6   0       9281.67       9063.34       205.81 o
  18   6   0        167.80        266.69        74.60 o
  20   6   0       2114.31       2110.65       117.81 o
  22   6   0         42.53        122.69        76.41 o
  24   6   0        266.94        193.86        87.08 o
   1   7   0       1198.37       1397.16        48.00 o
   3   7   0       1752.80       2731.16        57.23 o
   5   7   0       5086.62       7609.37       117.61 o
   7   7   0        214.76        483.98        51.83 o
   9   7   0          2.76         -3.34        30.41 o
  11   7   0        178.49        282.08        42.49 o
  13   7   0        309.23        371.36        49.53 o
  15   7   0         98.43        156.91        66.83 o
  17   7   0         96.99         15.02        68.11 o
  19   7   0       1471.15       1352.99       115.88 o
  21   7   0        374.66        287.67        82.99 o
  23   7   0        437.23        421.46       114.73 o
   0   8   0      25159.90      24105.50       357.24 o
   2   8   0      11022.49       9820.32       113.43 o
   4   8   0      16257.98      14700.91       165.52 o
   6   8   0       3409.83       3727.35        96.45 o
   8   8   0         35.45        -21.18        31.17 o
  10   8   0        511.96        302.36        42.77 o
  12   8   0       8070.35       8469.62       149.21 o
  14   8   0       5258.38       4561.23       155.31 o
  16   8   0       4480.34       3839.06       159.19 o
  18   8   0       2111.84       2789.68       152.15 o
  20   8   0        566.94        512.09       101.80 o
  22   8   0        191.45        130.66        87.63 o
   1   9   0         46.34        210.60        51.62 o
   3   9   0       7711.27       7609.46       119.89 o
   5   9   0      17240.96      16935.11       215.63 o
   7   9   0       4189.03       3510.49        86.65 o
   9   9   0        783.72        630.60        51.39 o
  11   9   0       1843.25       1715.40        85.49 o
  13   9   0        275.86        183.91        59.29 o
  15   9   0         29.79        -34.49        72.01 o
  17   9   0        121.28        159.69        83.18 o
  19   9   0        231.46        234.77        96.09 o
  21   9   0        105.77        171.19        95.76 o
   0  10   0       3366.60       3292.61       123.05 o
   2  10   0       9640.77       9027.35       252.80 o
   4  10   0       6973.54       7381.90       152.50 o
   6  10   0       1560.49        980.45        93.28 o
   8  10   0       1857.28       1734.74        73.95 o
  10  10   0       1024.04       1129.34        68.75 o
  12  10   0         22.35         37.49        54.31 o
  14  10   0         43.07         14.15        77.57 o
  16  10   0        207.18         57.14       116.48 o
  18  10   0        561.41        468.23       100.00 o
  20  10   0        776.93        508.74       109.89 o
   1  11   0        260.89        292.56        55.59 o
   3  11   0        273.41        287.26        56.84 o
   5  11   0      11031.24      10673.36       285.79 o
   7  11   0       3692.67       3671.71       114.39 o
   9  11   0       2432.56       2739.91       108.50 o
  11  11   0       9743.03       9369.81       203.80 o
  13  11   0       1073.75       1027.72       113.48 o
  15  11   0        719.06        665.05       107.72 o
  17  11   0        181.32        308.47       101.31 o
  19  11   0       1918.63       2156.64       158.75 o
   0  12   0       3092.75       2931.67       192.79 o
   2  12   0       1144.90       1467.99       108.58 o
   4  12   0        454.26        355.88        67.77 o
   6  12   0        641.68        578.43        78.14 o
   8  12   0         93.28          6.07        56.81 o
  10  12   0         79.59         63.02        67.09 o
  12  12   0         99.45         19.03        99.03 o
  14  12   0         40.67        -83.61        83.61 o
  16  12   0        314.49        313.00       104.28 o
  18  12   0        114.07        106.61       105.41 o
   1  13   0        775.40        577.81        91.83 o
   3  13   0        408.89        407.40        89.02 o
   5  13   0       2116.65       2255.37       177.99 o
   7  13   0        760.55       1229.78        90.89 o
   9  13   0        155.73         83.15        79.97 o
  11  13   0        616.96        769.38       101.56 o
  13  13   0         64.49        -24.20        93.76 o
  15  13   0        547.76        531.42       116.78 o
   0  14   0       6077.28       6715.12       384.47 o
   2  14   0       7626.14       7353.13       216.18 o
   4  14   0       2423.96       2661.25       157.38 o
   6  14   0        104.94        113.53        90.71 o
   8  14   0        443.47        483.84       102.56 o
  10  14   0       2784.22       3044.16       157.41 o
  12  14   0        527.44        391.69        97.78 o
  14  14   0         18.71        -10.04        92.97 o
   1  15   0        338.13        426.00       110.46 o
   3  15   0       1462.53       1547.49       138.42 o
   5  15   0       1186.38        896.47       119.38 o
   7  15   0          0.51       -157.03       157.03 o
   9  15   0         96.55        136.70       108.11 o
   0  16   0         24.03        155.62       156.25 o
   2  16   0         22.62        327.05       114.11 o
   4  16   0        116.05        122.02       124.04 o
   6  16   0        165.46        375.62       153.06 o
 -27   1   1          3.20       -108.58       137.54 o
 -25   1   1         64.57        100.52        97.23 o
 -23   1   1        504.00        622.04        89.16 o
 -21   1   1       4158.56       4097.60       116.85 o
 -19   1   1       3898.56       4049.61       122.08 o
 -17   1   1       2945.25       3566.54        93.70 o
 -15   1   1        168.99        211.10        35.39 o
 -13   1   1         88.38        287.83        33.10 o
 -11   1   1      28417.79      26014.37       254.44 o
  -9   1   1      79512.27      86016.59       728.91 o
  -7   1   1     172239.25     190374.31      1556.65 o
  -5   1   1      34768.90      36381.11       469.50 o
  -3   1   1         86.74        140.20        12.25 o
  -1   1   1       5109.36       5390.52        61.90 o
   1   1   1      46187.79      55438.29       424.74 o
   3   1   1       5649.50       6314.36        61.64 o
   5   1   1       1409.16       1626.75        54.33 o
   7   1   1       4373.08       3814.86        59.87 o
   9   1   1       2970.21       4526.66        87.82 o
  11   1   1       7765.04       6955.33        98.46 o
  13   1   1      16888.37      14986.73       172.55 o
  15   1   1       1598.86       1663.42        61.60 o
  17   1   1       6910.07       7176.97       121.48 o
  19   1   1        378.63        290.96        51.51 o
  21   1   1       3603.76       3527.24       144.80 o
  23   1   1        489.23        550.89       116.14 o
  25   1   1        608.35        830.21       134.57 o
 -26   2   1        325.17        194.27       182.70 o
 -24   2   1        629.47        744.41        98.11 o
 -22   2   1         51.89          8.15        72.04 o
 -20   2   1       1002.63       1009.31        79.28 o
 -18   2   1       2977.07       3376.43        90.10 o
 -16   2   1       8586.73       8743.71       131.80 o
 -14   2   1         76.84        163.21        32.87 o
 -12   2   1       1321.07       1436.99        50.50 o
 -10   2   1        125.91        110.04        24.48 o
  -8   2   1       3179.39       3977.68       104.33 o
  -6   2   1      31687.07      34681.31       330.06 o
  -4   2   1        336.22        810.48        38.79 o
  -2   2   1        661.61        910.50        36.90 o
   0   2   1       3451.90       5605.84        64.69 o
   2   2   1       1486.05       1213.15        26.43 o
   4   2   1     148856.34     171776.67      1397.70 o
   6   2   1        728.59       1084.00        35.73 o
   8   2   1       4540.82       4202.84        66.23 o
  10   2   1       2988.85       3542.85        71.89 o
  12   2   1      27316.69      29656.31       312.94 o
  14   2   1      14122.73      15161.73       178.69 o
  16   2   1      25936.26      27326.23       288.17 o
  18   2   1      11979.07      13231.59       179.17 o
  20   2   1        776.94        871.49        79.32 o
  22   2   1        454.14        544.37        87.39 o
  24   2   1       1068.84        743.31       127.29 o
  26   2   1        247.09        254.59       121.60 o
 -25   3   1        288.50        249.53        96.55 o
 -23   3   1        108.41        116.37        77.52 o
 -21   3   1         32.55         82.62        62.25 o
 -19   3   1        158.51        251.66        54.30 o
 -17   3   1       6575.63       6839.42       134.89 o
 -15   3   1       4659.00       5009.99        95.67 o
 -13   3   1       5088.96       6026.12        97.44 o
 -11   3   1       3133.31       4687.56       104.69 o
  -9   3   1         38.37        195.80        26.15 o
  -7   3   1       3460.28       4299.97        68.52 o
  -5   3   1       5704.01       7331.59        87.89 o
  -3   3   1         82.41          1.25        17.69 o
  -1   3   1      13409.96      17253.87       156.95 o
   1   3   1       3573.60       4526.53        58.21 o
   3   3   1         39.01         28.69        13.05 o
   5   3   1      64450.27      71844.49       767.40 o
   7   3   1       2050.76       1935.64        43.98 o
   9   3   1       1715.08       1576.96        45.97 o
  11   3   1      28786.24      29009.72       282.72 o
  13   3   1       5066.34       4310.74        88.28 o
  15   3   1          0.06         10.13        32.55 o
  17   3   1      15466.21      14318.62       381.67 o
  19   3   1       4005.67       4026.88       128.21 o
  21   3   1        363.09        304.02        72.19 o
  23   3   1       1349.34       1442.92       154.24 o
  25   3   1         35.65         25.02       108.36 o
 -26   4   1         77.89          3.32        92.36 o
 -24   4   1       1116.77       1196.35       105.23 o
 -22   4   1       1419.64       1292.97        98.07 o
 -20   4   1       1107.14        901.47        81.95 o
 -18   4   1       1888.21       2282.38        91.05 o
 -16   4   1      24235.55      25228.12       300.54 o
 -14   4   1      26585.29      25337.70       318.86 o
 -12   4   1      18064.15      18589.31       217.18 o
 -10   4   1      26466.66      26920.65       283.15 o
  -8   4   1       2720.75       4342.39        66.67 o
  -6   4   1      66698.58      74539.89       634.30 o
  -4   4   1      45816.94      45689.19       679.06 o
  -2   4   1      17568.51      16939.34       161.15 o
   0   4   1      77248.77      73177.72       569.62 o
   2   4   1      46376.95      46193.62       398.00 o
   4   4   1        539.66        248.80        19.69 o
   6   4   1       2249.12       1594.98        36.50 o
   8   4   1      13579.32      15584.88       177.52 o
  10   4   1       7043.90       9737.63       122.14 o
  12   4   1         58.77         59.48        27.86 o
  14   4   1       1716.15       1893.35       124.11 o
  16   4   1        561.32        820.06        79.89 o
  18   4   1       3427.47       3798.20       127.90 o
  20   4   1       1563.47       1645.51       142.41 o
  22   4   1       1162.63       1314.18       117.37 o
  24   4   1        716.17        703.46       127.10 o
 -25   5   1        267.64         91.18        82.30 o
 -23   5   1        836.58        736.81        93.73 o
 -21   5   1        947.54        681.85        83.97 o
 -19   5   1       4020.55       4351.20       138.88 o
 -17   5   1        963.67       1042.02        68.28 o
 -15   5   1       5880.78       5705.98       129.94 o
 -13   5   1        388.22        231.55        45.77 o
 -11   5   1         40.00        -19.48        40.51 o
  -9   5   1        915.56       1105.03        52.72 o
  -7   5   1      57962.93      54766.51       484.88 o
  -5   5   1       2052.81       3885.50        72.09 o
  -3   5   1       6723.86       7346.63        88.41 o
  -1   5   1      21271.87      19497.66       260.57 o
   1   5   1       2950.18       2299.95        40.81 o
   3   5   1       4237.42       7311.15        89.22 o
   5   5   1       7680.91       9584.08       103.14 o
   7   5   1      28517.36      29391.52       259.32 o
   9   5   1       6516.12       5866.83        86.49 o
  11   5   1       1464.99       2256.16        69.76 o
  13   5   1       7063.15       7746.71       132.26 o
  15   5   1       1195.87        996.72        91.74 o
  17   5   1        342.96        296.49        71.50 o
  19   5   1        389.02        453.77        72.75 o
  21   5   1       2186.67       2249.53       129.47 o
  23   5   1        764.83        868.29        99.04 o
  25   5   1        145.66        114.80       150.81 o
 -24   6   1         22.19          9.40        83.74 o
 -22   6   1       1344.37       1508.91       119.39 o
 -20   6   1        886.75        980.57        94.07 o
 -18   6   1          8.53         25.79        67.34 o
 -16   6   1        231.18        180.34        52.80 o
 -14   6   1        903.52        678.30        65.21 o
 -12   6   1      16395.24      14889.06       217.71 o
 -10   6   1        357.17        214.24        42.18 o
  -8   6   1        496.81        392.97        34.79 o
  -6   6   1        444.98        307.96        31.22 o
  -4   6   1      16252.32      15767.04       163.52 o
  -2   6   1       1428.47        434.06        26.85 o
   0   6   1      27621.15      26841.40       233.49 o
   2   6   1      19232.88      19444.10       194.45 o
   4   6   1       3714.84       3292.59        51.39 o
   6   6   1        965.79       1103.00        45.69 o
   8   6   1        102.80         53.05        28.50 o
  10   6   1        609.27        973.42        63.52 o
  12   6   1       2515.14       2227.75        76.10 o
  14   6   1        377.51        329.70        60.58 o
  16   6   1       2448.95       2252.10       129.20 o
  18   6   1        725.73        703.15        94.58 o
  20   6   1        402.12        579.74        93.22 o
  22   6   1       2614.72       2373.08       146.37 o
  24   6   1          4.93         16.12        82.69 o
 -23   7   1       2680.05       2654.74       146.97 o
 -21   7   1       1995.52       1840.79       135.28 o
 -19   7   1        627.32        997.83       108.58 o
 -17   7   1        740.03        687.00        95.18 o
 -15   7   1       4085.99       4925.66       129.30 o
 -13   7   1      14370.94      14173.50       221.86 o
 -11   7   1       8659.86       8627.70       167.31 o
  -9   7   1       7421.37       7721.05       132.36 o
  -7   7   1       2202.09       1314.56        53.06 o
  -5   7   1       3846.71       2147.85        47.65 o
  -3   7   1       2002.49       1697.72        46.41 o
  -1   7   1       4012.41       2912.44        60.83 o
   1   7   1         69.23         20.99        17.81 o
   3   7   1       1472.48       2563.93        55.82 o
   5   7   1       2283.72       1481.30        68.49 o
   7   7   1      19519.94      15749.32       224.74 o
   9   7   1      10591.56       8430.07       126.59 o
  11   7   1      31030.16      33148.49       363.85 o
  13   7   1       2447.05       2755.34       134.40 o
  15   7   1       1124.14       1152.93        84.93 o
  17   7   1        659.80       1022.72        99.73 o
  19   7   1        518.59        771.64        99.90 o
  21   7   1       3399.07       3776.79       155.30 o
  23   7   1         87.89         89.62        91.33 o
 -22   8   1        663.56        531.49        98.41 o
 -20   8   1       2165.02       2270.06       146.36 o
 -18   8   1        670.84        519.32        91.70 o
 -16   8   1       1462.61       1408.58       109.66 o
 -14   8   1          5.76         22.08        51.82 o
 -12   8   1       2268.65       2750.09       101.17 o
 -10   8   1       9639.18      10598.52       151.84 o
  -8   8   1        103.55         89.62        33.70 o
  -6   8   1       4676.44       4200.94        91.91 o
  -4   8   1       5717.82       5345.29        84.79 o
  -2   8   1      34652.65      37811.40       327.77 o
   0   8   1       1842.86       1419.74        45.78 o
   2   8   1        203.95        385.87        31.98 o
   4   8   1       8072.52       9601.70       124.20 o
   6   8   1        200.46        477.84        41.37 o
   8   8   1         97.72         12.02        32.11 o
  10   8   1       1309.13       1418.86        66.60 o
  12   8   1       5245.92       4396.76       125.56 o
  14   8   1       3017.59       2908.84       119.84 o
  16   8   1          7.43         -3.20        69.96 o
  18   8   1        833.64       1102.36       107.36 o
  20   8   1        721.68        618.59       113.97 o
  22   8   1          9.92        -31.04        79.62 o
 -21   9   1         29.07         28.86        91.60 o
 -19   9   1       2742.84       3194.30       165.83 o
 -17   9   1       4356.19       4407.95       282.10 o
 -15   9   1         23.07         74.79        94.15 o
 -13   9   1       1399.13       1097.37        81.35 o
 -11   9   1       2000.49       2016.78       142.31 o
  -9   9   1      15478.07      14980.56       240.16 o
  -7   9   1        857.45        921.07        54.70 o
  -5   9   1      12571.29      11123.78       161.41 o
  -3   9   1      12744.43      11757.28       164.49 o
  -1   9   1        108.66        108.69        33.09 o
   1   9   1       1353.67       1324.25        54.18 o
   3   9   1        380.27        512.86        43.92 o
   5   9   1       5036.68       3990.21       105.75 o
   7   9   1       1920.36       1458.52       115.00 o
   9   9   1       1609.14       1324.94        68.66 o
  11   9   1       4798.14       5096.51       138.28 o
  13   9   1         41.43        -56.67        56.67 o
  15   9   1        484.31        590.81        76.62 o
  17   9   1         49.10         52.13        82.33 o
  19   9   1        314.84        121.30        89.56 o
  21   9   1        196.46         36.42       129.40 o
 -20  10   1        434.68        287.38       103.53 o
 -18  10   1         20.55        -14.30       123.35 o
 -16  10   1        750.61        898.54       109.16 o
 -14  10   1       5616.58       5949.18       189.03 o
 -12  10   1        477.42        516.51        64.77 o
 -10  10   1         68.98         -8.39        50.80 o
  -8  10   1        281.73        219.78        50.24 o
  -6  10   1        244.27        128.14        72.89 o
  -4  10   1       8525.57       8076.25       159.73 o
  -2  10   1      13326.68      13499.55       212.41 o
   0  10   1      11858.09      10427.13       158.29 o
   2  10   1        671.61        645.90        60.99 o
   4  10   1       1751.19       1848.16        89.80 o
   6  10   1        763.77        648.47        56.67 o
   8  10   1         89.20         30.16        41.30 o
  10  10   1         50.07         39.07        52.97 o
  12  10   1       2681.15       2841.24       109.86 o
  14  10   1         55.40         32.46        67.05 o
  16  10   1       1006.88        826.69       105.87 o
  18  10   1       1894.19       2524.36       290.28 o
  20  10   1        144.55         99.62       105.47 o
 -19  11   1        156.69        -24.48        94.15 o
 -17  11   1        254.65        350.13       105.38 o
 -15  11   1        497.97        516.83       103.93 o
 -13  11   1         39.85         71.78        74.59 o
 -11  11   1        279.60        239.12        62.18 o
  -9  11   1          0.12         43.84        56.08 o
  -7  11   1       1082.00       1112.50        83.44 o
  -5  11   1          7.12          9.48        52.63 o
  -3  11   1        190.49        356.94        60.26 o
  -1  11   1        306.68        103.89        62.53 o
   1  11   1         60.88         97.52        51.27 o
   3  11   1       2394.96       2735.05       105.58 o
   5  11   1       1987.87       1999.47       142.86 o
   7  11   1       2757.12       2449.41       101.16 o
   9  11   1        952.25        830.55        73.99 o
  11  11   1        241.32        291.48        74.65 o
  13  11   1       2588.87       2178.95       299.97 o
  15  11   1        209.25         22.57        86.63 o
  17  11   1         56.05         53.17        98.01 o
  19  11   1        306.68        412.39       114.56 o
 -18  12   1        817.57        889.55       126.40 o
 -16  12   1        627.21        533.64       114.83 o
 -14  12   1        761.96       1021.81       120.01 o
 -12  12   1       1027.29        903.19        95.29 o
 -10  12   1         64.80        -52.46        62.46 o
  -8  12   1        421.10        550.16        75.09 o
  -6  12   1       2464.99       2054.04       163.98 o
  -4  12   1        369.75        467.00        72.02 o
  -2  12   1        170.86        170.36        73.07 o
   0  12   1       5122.88       6318.04       178.65 o
   2  12   1       4036.13       4565.13       171.12 o
   4  12   1        702.17        740.13        78.24 o
   6  12   1       8577.54       8848.21       192.89 o
   8  12   1        970.77        837.39       100.16 o
  10  12   1        585.05        484.19        81.60 o
  12  12   1       2027.28       1490.35       110.19 o
  14  12   1       2858.96       3021.14       222.32 o
  16  12   1       6096.57       6515.84       286.23 o
 -15  13   1        539.00        533.21       123.36 o
 -13  13   1         35.32        -81.87        90.13 o
 -11  13   1        763.22        864.49       102.81 o
  -9  13   1       4509.12       4489.97       142.60 o
  -7  13   1       3474.49       3740.62       158.86 o
  -5  13   1       2486.35       2678.04       153.71 o
  -3  13   1        467.47        710.33        96.29 o
  -1  13   1        408.84        258.46        88.56 o
   1  13   1       3854.71       3877.54       237.65 o
   3  13   1       1373.33       1868.65       142.60 o
   5  13   1       3208.54       3065.90       155.28 o
   7  13   1        520.59        581.91        84.50 o
   9  13   1        275.68        125.63        76.79 o
  11  13   1         15.40         83.91        93.26 o
  13  13   1         39.33         30.73        85.39 o
  15  13   1        475.29        369.01       115.80 o
 -14  14   1        187.78        131.74       121.01 o
 -12  14   1        587.35        717.69       123.68 o
 -10  14   1        132.60         91.27       108.40 o
  -8  14   1        985.77       1246.35       110.12 o
  -6  14   1         95.83        219.20        90.52 o
  -4  14   1       3222.33       3384.32       172.72 o
  -2  14   1        168.20        100.32        92.93 o
   0  14   1        403.97        770.25       109.97 o
   2  14   1          5.18        -42.18        86.59 o
   4  14   1        777.36        813.87       109.74 o
   6  14   1        126.73        157.42       120.34 o
   8  14   1         34.54        -27.82        74.91 o
  10  14   1        321.89        393.55        90.02 o
  12  14   1        181.46         76.00       102.38 o
 -11  15   1        927.55       1093.99       138.31 o
  -9  15   1       2220.25       1970.96       154.48 o
  -7  15   1        436.44        731.57       106.24 o
  -5  15   1       3584.29       3927.57       232.50 o
  -3  15   1       4264.75       3621.82       180.38 o
  -1  15   1         29.10         21.70       100.56 o
   1  15   1         35.54        141.20        98.92 o
   3  15   1          5.86        -93.43        93.43 o
   5  15   1        889.79       1016.97       226.24 o
   7  15   1       1108.42       1228.84       190.36 o
   9  15   1        450.26        698.65       164.57 o
  -6  16   1         16.71        -63.38       101.23 o
  -4  16   1         17.88         84.77       104.31 o
  -2  16   1        643.44        454.57       117.59 o
   0  16   1         92.66        -85.67       100.65 o
   2  16   1       1567.77       1820.89       174.48 o
   4  16   1       1073.94       1388.88       175.04 o
 -26   0   2       1378.44        966.52       245.20 o
 -24   0   2          7.97         92.84       104.10 o
 -22   0   2          1.43         30.73        74.15 o
 -20   0   2          5.57        -47.72        91.44 o
 -18   0   2       1800.13       1641.45       110.57 o
 -16   0   2       5652.76       4616.02       142.93 o
 -14   0   2      33974.67      36309.07       535.11 o
 -12   0   2       6977.46       5811.19       138.25 o
 -10   0   2       4437.06       6197.27       188.11 o
  -8   0   2      44296.58      51658.11       685.79 o
  -6   0   2      10971.19      15594.10       281.96 o
  -4   0   2      25547.24      20965.02       284.82 o
  -2   0   2       1105.21       1336.43        38.93 o
   0   0   2       3987.81       4660.55        89.48 o
   2   0   2      27448.36      29063.31       325.14 o
   4   0   2      31397.36      32544.22       373.63 o
   6   0   2      38767.64      39568.83       456.94 o
   8   0   2      58602.16      63792.09       646.97 o
  10   0   2      11482.05      15446.12       197.04 o
  12   0   2        487.47        813.70        58.38 o
  14   0   2        776.98        633.39        56.70 o
  16   0   2      14208.10      13065.10       258.21 o
  18   0   2       4065.77       4780.26       167.22 o
  20   0   2        536.67        607.55       113.87 o
  22   0   2        738.73       1108.29       148.80 o
  24   0   2         25.92         45.23       166.64 o
  26   0   2       1750.15       1944.95       283.29 o
 -27   1   2          5.37       -109.07       125.82 o
 -25   1   2        544.34        542.65        93.45 o
 -23   1   2        219.92        295.40        69.82 o
 -21   1   2       1750.65       1631.60        87.17 o
 -19   1   2       1556.03       1440.65        77.91 o
 -17   1   2          1.78         11.26        38.74 o
 -15   1   2       9611.33      10052.47       149.40 o
 -13   1   2       4905.52       4479.57        96.67 o
 -11   1   2       3310.79       3386.05        89.36 o
  -9   1   2      14421.27      16369.47       168.81 o
  -7   1   2      31078.74      32743.54       293.37 o
  -5   1   2      36862.12      41886.62       696.13 o
  -3   1   2      12927.50      16028.92       135.08 o
  -1   1   2      45532.23      54130.98       445.30 o
   1   1   2       5035.48       6193.59        58.57 o
   3   1   2      65426.72      82897.93       733.04 o
   5   1   2      32175.94      37049.44       300.84 o
   7   1   2      37651.21      43440.79       356.63 o
   9   1   2       8039.38       8275.97       105.03 o
  11   1   2      16083.63      17287.98       174.45 o
  13   1   2        222.27        376.03        34.38 o
  15   1   2       1809.37       2153.17        73.23 o
  17   1   2       2862.00       2792.16        80.24 o
  19   1   2       1160.01       1110.91        78.15 o
  21   1   2       3274.09       2938.36       254.58 o
  23   1   2        108.57          1.64        94.57 o
  25   1   2         62.05        120.92       134.87 o
 -26   2   2        221.91        186.42        93.26 o
 -24   2   2          2.01         41.03        76.94 o
 -22   2   2        298.96        282.54        67.72 o
 -20   2   2        323.23        331.12        60.15 o
 -18   2   2        184.65        108.96        41.16 o
 -16   2   2       3367.98       3317.80        82.45 o
 -14   2   2       1108.62        946.33        49.01 o
 -12   2   2       5771.01       5557.25        90.14 o
 -10   2   2       3074.76       3492.92        66.09 o
  -8   2   2       2415.08       3094.40        57.29 o
  -6   2   2        119.96        101.32        22.18 o
  -4   2   2     129543.48     148383.36      1131.81 o
  -2   2   2        370.55        795.32        36.37 o
   0   2   2      14852.32      17921.67       173.12 o
   2   2   2     172894.23     210270.70      1500.85 o
   4   2   2       9362.06       7982.15        80.54 o
   6   2   2        221.00        164.32        19.73 o
   8   2   2        109.42         32.00        20.75 o
  10   2   2        225.87        445.07        36.65 o
  12   2   2      10382.00      11802.02       145.66 o
  14   2   2      10313.20      10747.41       142.57 o
  16   2   2       7968.66       7126.63       118.36 o
  18   2   2        131.91        158.05        48.37 o
  20   2   2       1295.03        995.63        97.08 o
  22   2   2        944.39       1116.11       126.10 o
  24   2   2          2.45         87.82       105.84 o
 -27   3   2        322.49        291.71       104.31 o
 -25   3   2        747.93        940.36       112.59 o
 -23   3   2       2453.34       3008.34       150.65 o
 -21   3   2         42.98        101.73        53.37 o
 -19   3   2        776.80        682.71        63.38 o
 -17   3   2        373.14        434.72        51.72 o
 -15   3   2        394.01        486.95        61.29 o
 -13   3   2       7043.95       6817.19       105.89 o
 -11   3   2       1652.58       2236.60        85.34 o
  -9   3   2        426.16        202.18        36.73 o
  -7   3   2       4661.70       2867.99        55.21 o
  -5   3   2       8506.57       5292.53        68.40 o
  -3   3   2     146718.77     168994.05      1490.24 o
  -1   3   2      28375.92      33716.50       317.29 o
   1   3   2       3268.95       4760.65        56.34 o
   3   3   2      22750.49      29716.24       246.58 o
   5   3   2      59171.73      60380.60       480.98 o
   7   3   2      32576.45      34003.93       309.23 o
   9   3   2      10027.84       8489.87       107.87 o
  11   3   2      61519.92      63445.77       561.49 o
  13   3   2       2878.01       3165.67        73.69 o
  15   3   2        355.59        499.34        47.24 o
  17   3   2        280.36        239.13        57.65 o
  19   3   2          9.03         27.75        57.99 o
  21   3   2        169.58        248.23        80.66 o
  23   3   2        521.61        577.40       223.07 o
  25   3   2         20.34        129.41       113.49 o
 -26   4   2        312.25        210.64        98.67 o
 -24   4   2        286.17        374.36        84.82 o
 -22   4   2        816.50        766.78        88.39 o
 -20   4   2         47.28        122.08        54.18 o
 -18   4   2       2752.77       3151.56       102.35 o
 -16   4   2        455.42        569.58        53.44 o
 -14   4   2       4221.65       4408.06        99.25 o
 -12   4   2       4265.47       4975.72        92.36 o
 -10   4   2       1441.20       1390.15        48.97 o
  -8   4   2       9695.32      12305.88       131.52 o
  -6   4   2       6319.58       5712.30        90.46 o
  -4   4   2       1388.85        950.94        33.61 o
  -2   4   2       1793.06       1659.24        43.20 o
   0   4   2       1434.94       1359.58        36.53 o
   2   4   2      27336.00      30573.37       255.54 o
   4   4   2      23920.46      24711.70       215.41 o
   6   4   2        103.58        311.03        22.69 o
   8   4   2       9809.40       9803.94       138.46 o
  10   4   2        106.22         50.76        24.46 o
  12   4   2        571.62        553.65        40.34 o
  14   4   2        549.19        442.05        51.35 o
  16   4   2       1037.10        609.66        78.20 o
  18   4   2         65.79         62.56        55.51 o
  20   4   2        339.28        279.42        69.19 o
  22   4   2        659.37        920.65       104.96 o
  24   4   2        197.38        313.95       118.10 o
 -25   5   2         24.60         94.60        83.16 o
 -23   5   2       3784.93       3776.04       151.30 o
 -21   5   2       6366.00       5953.08       166.10 o
 -19   5   2       5432.98       5785.41       135.84 o
 -17   5   2      10525.41      10657.94       334.83 o
 -15   5   2         22.28        120.13        45.68 o
 -13   5   2       1207.98       1310.42        71.18 o
 -11   5   2       1964.99       1670.81        69.03 o
  -9   5   2      18313.72      17079.62       180.54 o
  -7   5   2      16208.98      13690.02       168.26 o
  -5   5   2        788.32        185.20        22.00 o
  -3   5   2       1712.27        689.93        34.64 o
  -1   5   2       9702.30       8440.25       110.56 o
   1   5   2        910.28        773.25        34.07 o
   3   5   2        248.35        832.82        30.13 o
   5   5   2       2670.24       2328.28        45.46 o
   7   5   2       4558.27       3126.84        56.24 o
   9   5   2       2556.20       1253.14        43.86 o
  11   5   2       5720.07       5393.54       102.34 o
  13   5   2       8189.83       8120.03       142.69 o
  15   5   2       7399.94       7018.68       157.62 o
  17   5   2         15.45         50.58        66.04 o
  19   5   2         23.90         30.92        67.56 o
  21   5   2        874.97        926.99        95.81 o
  23   5   2       3539.90       3644.24       247.40 o
 -24   6   2        381.79        409.21        93.45 o
 -22   6   2        147.41        194.85        80.85 o
 -20   6   2       1393.49       1416.79       105.11 o
 -18   6   2       2101.88       2337.88       100.35 o
 -16   6   2        149.16        114.22        53.20 o
 -14   6   2        755.67        872.76        66.07 o
 -12   6   2       5515.06       5285.29       120.08 o
 -10   6   2        425.70        482.68        43.54 o
  -8   6   2        378.17        909.69        51.09 o
  -6   6   2      22735.67      24192.65       264.85 o
  -4   6   2       2980.08       1558.19        42.49 o
  -2   6   2       4218.52       3186.26        56.57 o
   0   6   2      47735.71      42142.68       348.70 o
   2   6   2     109143.95     111783.80       937.00 o
   4   6   2      26855.27      29077.30       275.47 o
   6   6   2       4654.58       4340.68        66.68 o
   8   6   2       1035.39        813.67        45.20 o
  10   6   2         56.44        -39.86        41.17 o
  12   6   2      29164.91      29278.38       330.20 o
  14   6   2      10027.72      11323.43       200.81 o
  16   6   2         37.78         12.28        58.39 o
  18   6   2        386.45        494.73        88.08 o
  20   6   2        210.40        381.64        90.72 o
  22   6   2         88.76        103.85       101.62 o
  24   6   2         86.68         23.41       111.71 o
 -25   7   2        185.01        192.47        88.80 o
 -23   7   2          2.96         -7.15        81.72 o
 -21   7   2          6.58        -59.79        72.32 o
 -19   7   2        151.27        169.41        68.69 o
 -17   7   2        945.13        819.53        76.40 o
 -15   7   2       2507.87       2592.31       154.45 o
 -13   7   2        192.49         93.41        65.65 o
 -11   7   2          0.72         51.11        38.62 o
  -9   7   2        160.45        246.06        50.34 o
  -7   7   2      10293.90      11787.49       164.33 o
  -5   7   2       5236.66       5464.70        82.15 o
  -3   7   2      10190.42      13064.83       146.09 o
  -1   7   2       4979.97       5305.46        72.38 o
   1   7   2          5.61         33.03        25.15 o
   3   7   2        757.25        858.05        35.58 o
   5   7   2         79.47        109.46        23.36 o
   7   7   2      12525.47      12528.25       156.82 o
   9   7   2        460.68        589.81        44.42 o
  11   7   2       4704.85       4517.03       104.24 o
  13   7   2       3013.99       3142.48       113.13 o
  15   7   2        462.11        451.27        68.73 o
  17   7   2        841.86        780.83        94.78 o
  19   7   2         46.89        157.60        85.22 o
  21   7   2          0.98        -85.46        85.46 o
  23   7   2         48.05         26.65        86.58 o
 -24   8   2         18.66        -97.19        97.19 o
 -22   8   2         19.72        -66.80        99.97 o
 -20   8   2        596.49        399.65        86.46 o
 -18   8   2       1280.90       1530.64       118.05 o
 -16   8   2       1333.83       1412.71        97.74 o
 -14   8   2        241.45        100.97        56.10 o
 -12   8   2       1755.01       1736.99       108.47 o
 -10   8   2        723.56        705.54        55.88 o
  -8   8   2       2361.41       2024.13        74.83 o
  -6   8   2       3192.00       2937.36        97.57 o
  -4   8   2        490.36        914.02        42.08 o
  -2   8   2       3767.00       2729.41        55.10 o
   0   8   2      11094.35       7526.21       108.00 o
   2   8   2       8167.52       5633.66       100.59 o
   4   8   2      37192.04      35817.09       364.92 o
   6   8   2       6343.28       6559.80       108.86 o
   8   8   2       2672.95       2680.81        75.98 o
  10   8   2       1439.91        780.89        53.41 o
  12   8   2       5078.34       4768.64       133.79 o
  14   8   2         93.99        122.65        61.41 o
  16   8   2       4226.05       4197.86       183.33 o
  18   8   2       1772.86       2134.12       145.06 o
  20   8   2         93.41        153.85        92.06 o
  22   8   2        415.07        191.03       100.51 o
 -23   9   2         79.81         -9.02        91.24 o
 -21   9   2        409.06        246.84        88.63 o
 -19   9   2       1323.41       1207.68       213.25 o
 -17   9   2       3246.65       3454.60       159.43 o
 -15   9   2        251.89        388.33        70.22 o
 -13   9   2        397.67        274.11        61.67 o
 -11   9   2       1752.05       1316.32        75.42 o
  -9   9   2      20705.80      20749.86       263.33 o
  -7   9   2       5536.14       5190.33       124.97 o
  -5   9   2       1827.48       1529.28        81.56 o
  -3   9   2       1798.84       2047.81        73.71 o
  -1   9   2        345.22        587.13        40.42 o
   1   9   2       2051.41       2163.15        63.65 o
   3   9   2         14.59         44.12        33.31 o
   5   9   2       2234.44       2429.99        91.56 o
   7   9   2       1095.68       1275.25        64.45 o
   9   9   2        259.57        169.48        43.03 o
  11   9   2      10461.46      10269.51       178.88 o
  13   9   2       2001.12       1928.52       111.51 o
  15   9   2        891.01        813.66        87.04 o
  17   9   2        378.87        742.84       107.93 o
  19   9   2        264.87         66.24        94.36 o
  21   9   2        215.30        260.16       105.24 o
 -22  10   2       2484.13       3003.26       166.64 o
 -20  10   2        137.12        241.84       101.95 o
 -18  10   2        978.18       1118.99       121.37 o
 -16  10   2       2948.23       2606.05       190.70 o
 -14  10   2       2756.19       2641.36       119.05 o
 -12  10   2       7507.99       7992.86       160.48 o
 -10  10   2       2430.23       2047.04       110.76 o
  -8  10   2       1000.40        867.13        64.68 o
  -6  10   2       2885.43       3473.50       113.85 o
  -4  10   2       1621.32       2348.14        96.22 o
  -2  10   2        786.72        673.71        61.41 o
   0  10   2       1076.04       1115.51        62.67 o
   2  10   2        178.57         88.58        39.62 o
   4  10   2        171.52        196.49        44.26 o
   6  10   2        290.09        249.28        43.81 o
   8  10   2         62.95        140.31        44.69 o
  10  10   2       2941.02       2995.49       107.30 o
  12  10   2        190.22        172.89        68.23 o
  14  10   2          5.91        -43.03        63.39 o
  16  10   2        582.29        591.78        90.27 o
  18  10   2       1761.29       1913.87       182.46 o
  20  10   2        985.80        780.28       125.43 o
 -19  11   2        119.23        127.00       101.22 o
 -17  11   2        262.25        232.02        99.80 o
 -15  11   2        107.56       -103.08       103.08 o
 -13  11   2         42.85         61.17        58.71 o
 -11  11   2        495.50        548.66        68.37 o
  -9  11   2        320.52        355.11        61.42 o
  -7  11   2       2944.82       3098.20       131.07 o
  -5  11   2       7646.34       7908.44       167.54 o
  -3  11   2       7387.93       7289.74       160.25 o
  -1  11   2       4500.46       4023.80       191.05 o
   1  11   2          6.53         35.17        51.07 o
   3  11   2       2457.24       2438.46       101.04 o
   5  11   2       1687.60       1691.82        96.21 o
   7  11   2       8843.32       9124.65       170.59 o
   9  11   2       6368.72       6196.61       163.36 o
  11  11   2       2359.52       2400.59       111.94 o
  13  11   2       1314.51       1397.69       103.48 o
  15  11   2          4.35        -26.00        80.24 o
  17  11   2        588.26        521.86       114.17 o
  19  11   2         14.50        -39.65       103.39 o
 -18  12   2        107.47         73.32       109.05 o
 -16  12   2        774.58        587.20       108.73 o
 -14  12   2        189.01        232.91        84.23 o
 -12  12   2         29.68          6.03        62.38 o
 -10  12   2        175.90        320.69        66.17 o
  -8  12   2        330.32        354.15        67.90 o
  -6  12   2         87.19        104.08        64.91 o
  -4  12   2       2233.38       2164.58       109.46 o
  -2  12   2       1497.72       1872.87       122.73 o
   0  12   2        290.31        248.89        76.12 o
   2  12   2       2234.49       2409.92       130.79 o
   4  12   2       4019.05       3813.37       130.97 o
   6  12   2        400.62        411.98        70.17 o
   8  12   2        171.08        129.04        70.58 o
  10  12   2        272.23        295.83        79.38 o
  12  12   2         52.71        -70.87        70.87 o
  14  12   2         90.54         19.96        91.25 o
  16  12   2        392.85        266.63       112.80 o
 -17  13   2        113.23        -26.24       105.40 o
 -15  13   2         55.39        224.41       110.75 o
 -13  13   2        184.82        365.37       104.15 o
 -11  13   2          1.84         16.75        82.86 o
  -9  13   2       1192.05        998.07        86.38 o
  -7  13   2        892.51       1359.22       102.51 o
  -5  13   2        649.46        917.10       100.88 o
  -3  13   2        696.91        481.74        90.49 o
  -1  13   2       4723.30       4768.96       176.31 o
   1  13   2          0.93          2.16        85.84 o
   3  13   2        595.39        847.31        98.87 o
   5  13   2         26.52         71.24        72.63 o
   7  13   2       3155.24       3112.40       206.45 o
   9  13   2       3734.28       4065.41       155.80 o
  11  13   2        913.89        866.29       104.79 o
  13  13   2        914.92        798.11       109.26 o
  15  13   2         60.18         92.22       107.01 o
 -14  14   2       1990.18       2142.66       144.11 o
 -12  14   2       2007.15       1980.14       133.50 o
 -10  14   2         86.20          3.57        71.02 o
  -8  14   2         13.31         37.75        77.46 o
  -6  14   2        484.59        638.19       107.77 o
  -4  14   2       2616.33       3030.88       205.48 o
  -2  14   2       1302.79       1321.65       123.51 o
   0  14   2        481.75        805.60       107.30 o
   2  14   2        168.20        -53.27        83.38 o
   4  14   2       1142.97       1184.05       119.69 o
   6  14   2        169.29        321.09       100.21 o
   8  14   2        507.83        612.47        96.08 o
  10  14   2        648.69        367.87        96.98 o
  12  14   2         94.19         93.90        97.34 o
 -11  15   2        333.33        -50.46       104.25 o
  -9  15   2          1.33         48.47        83.98 o
  -7  15   2          4.21          8.65        97.24 o
  -5  15   2         28.82        -87.37        87.37 o
  -3  15   2       1533.76       1403.14       133.25 o
  -1  15   2       1511.30       1142.99       126.51 o
   1  15   2        529.24        408.13       106.48 o
   3  15   2         47.61        -21.08       111.01 o
   5  15   2       1703.46       1631.30       170.72 o
   7  15   2        258.89        518.52       108.40 o
   9  15   2        934.31        824.56       146.03 o
  -6  16   2        540.09        617.97       185.26 o
  -4  16   2         10.58        -74.39       104.56 o
  -2  16   2        157.07         66.53       113.31 o
   0  16   2        586.80        419.46       127.27 o
   2  16   2       1417.70       1715.20       181.76 o
   4  16   2       1381.33       1420.79       172.16 o
 -27   1   3         16.72        146.96       138.07 o
 -25   1   3         23.75         58.51        70.94 o
 -23   1   3        140.32        231.05        73.34 o
 -21   1   3       4066.42       4085.26       114.56 o
 -19   1   3       2103.90       2269.96        90.01 o
 -17   1   3      10228.40       9771.61       156.07 o
 -15   1   3       7025.52       7269.69       136.01 o
 -13   1   3          4.57         -7.99        27.68 o
 -11   1   3      20050.06      16944.72       181.66 o
  -9   1   3       2310.45       1393.85        50.19 o
  -7   1   3       4493.02       5033.70       113.22 o
  -5   1   3     215034.08     232247.98      1895.55 o
  -3   1   3      48383.08      64110.83       498.72 o
  -1   1   3       1434.73       1665.12        29.33 o
   1   1   3      48109.09      58846.22       428.37 o
   3   1   3       2926.98       3773.34        52.48 o
   5   1   3      32286.71      37479.79       286.70 o
   7   1   3      13344.54      14908.27       133.88 o
   9   1   3      25327.10      23137.25       213.60 o
  11   1   3      11349.16      11116.45       128.92 o
  13   1   3       4518.54       3901.74        81.88 o
  15   1   3      20776.48      18383.29       209.83 o
  17   1   3        173.85         97.91        48.42 o
  19   1   3        403.42        350.84        75.07 o
  21   1   3         19.81        164.84       108.72 o
  23   1   3       1423.44       1495.61       146.28 o
  25   1   3        151.34        112.79       136.81 o
 -26   2   3        358.85        285.41       102.82 o
 -24   2   3        488.40        464.61        79.18 o
 -22   2   3        342.98        358.06        69.99 o
 -20   2   3         83.33         17.92        53.59 o
 -18   2   3        338.59        303.71        48.32 o
 -16   2   3         58.98         -9.95        35.34 o
 -14   2   3       3916.44       3392.66        78.32 o
 -12   2   3      15258.36      15364.09       183.78 o
 -10   2   3      33049.22      38719.69       360.05 o
  -8   2   3       6745.26       6682.54        88.07 o
  -6   2   3       1991.19       2202.00        45.68 o
  -4   2   3      73485.87      83199.81       645.52 o
  -2   2   3      43192.25      50272.74       457.14 o
   0   2   3      18107.21      16427.75       151.25 o
   2   2   3      79858.17      90085.02       692.73 o
   4   2   3     109979.66     121781.78      1057.13 o
   6   2   3       7329.69      10682.86       115.85 o
   8   2   3       6139.76       7451.76        90.13 o
  10   2   3       4455.91       4773.34        79.45 o
  12   2   3        161.73        208.62        32.13 o
  14   2   3        233.33        179.42        36.36 o
  16   2   3        177.42         97.79        43.87 o
  18   2   3         51.09         80.78        52.69 o
  20   2   3        976.87        971.41       112.58 o
  22   2   3        991.66       1123.81       136.07 o
  24   2   3       1815.16       2539.96       270.49 o
 -27   3   3         52.57        -96.63       103.08 o
 -25   3   3          1.27        -80.29        80.29 o
 -23   3   3         24.99        244.86        70.99 o
 -21   3   3       1619.62       1640.97        90.29 o
 -19   3   3       1247.84       1413.14        78.10 o
 -17   3   3        620.70        676.32        53.40 o
 -15   3   3        817.15        959.31        69.42 o
 -13   3   3       2221.64       2218.28        62.95 o
 -11   3   3        878.09       1075.18        45.60 o
  -9   3   3       2424.25       2545.83        59.54 o
  -7   3   3      22860.38      25471.92       237.29 o
  -5   3   3      14136.33      15793.25       155.43 o
  -3   3   3      33103.68      38147.12       358.97 o
  -1   3   3      10869.37      12348.03       141.77 o
   1   3   3      10617.59      13566.22       121.87 o
   3   3   3       1406.52       1629.87        31.41 o
   5   3   3         35.87        112.67        17.10 o
   7   3   3        435.14        806.21        50.17 o
   9   3   3       3357.34       2210.51        52.38 o
  11   3   3        113.94         42.32        25.67 o
  13   3   3        926.78        911.26        49.39 o
  15   3   3       5542.32       6185.53       123.69 o
  17   3   3         25.21         87.19        52.53 o
  19   3   3       2041.30       2223.84       142.25 o
  21   3   3        183.59        203.70       112.46 o
  23   3   3        301.87        178.30       106.53 o
  25   3   3         62.69        180.79       125.40 o
 -26   4   3        873.91        950.41       123.89 o
 -24   4   3        583.29        875.35       117.86 o
 -22   4   3        257.34        213.02        63.07 o
 -20   4   3         42.14         19.04        51.26 o
 -18   4   3         90.95         45.80        46.93 o
 -16   4   3       5529.33       5374.27       126.70 o
 -14   4   3       6040.49       5104.67        94.24 o
 -12   4   3      15557.97      14996.87       185.84 o
 -10   4   3       9302.86       8926.38       135.03 o
  -8   4   3       3140.69       2782.93        51.64 o
  -6   4   3      12591.28      16258.98       165.30 o
  -4   4   3      14900.00      12658.66       143.94 o
  -2   4   3      46715.10      53202.29       495.43 o
   0   4   3      72728.54      68914.11       582.77 o
   2   4   3        354.65       1822.36        42.26 o
   4   4   3      65976.32      65797.00       525.19 o
   6   4   3      27239.70      27095.07       239.38 o
   8   4   3       2427.06       3677.64        65.56 o
  10   4   3       2578.46       2898.31        62.69 o
  12   4   3       2275.15       1998.72        59.83 o
  14   4   3        401.66        339.53        70.38 o
  16   4   3       6532.72       6255.77       150.43 o
  18   4   3      10913.16      10977.65       322.50 o
  20   4   3        314.10        507.98        89.27 o
  22   4   3         47.02         58.40       100.08 o
  24   4   3          4.00        -99.33       106.17 o
 -25   5   3         40.42         98.67        85.60 o
 -23   5   3        193.35        118.56        74.66 o
 -21   5   3       1699.71       1662.91        96.60 o
 -19   5   3         47.66         51.02        52.21 o
 -17   5   3         17.42         19.21        51.81 o
 -15   5   3        135.28         86.95        43.30 o
 -13   5   3         93.20         31.35        38.86 o
 -11   5   3       5791.87       6219.78        89.04 o
  -9   5   3       9551.48       9878.15       121.68 o
  -7   5   3       4103.88       3495.87        92.54 o
  -5   5   3      53763.67      53561.39       507.56 o
  -3   5   3         85.54         93.47        24.10 o
  -1   5   3       1660.83       1205.44        45.50 o
   1   5   3      10103.25       8926.07       107.05 o
   3   5   3      32906.83      33653.59       307.87 o
   5   5   3       1571.60        721.09        37.23 o
   7   5   3       2943.85       3795.23        69.96 o
   9   5   3      12786.79      12615.83       170.57 o
  11   5   3        801.45        684.17        47.12 o
  13   5   3        667.78        792.59        65.26 o
  15   5   3      15385.30      15388.60       245.01 o
  17   5   3        138.17         49.54        60.68 o
  19   5   3        222.00         98.84        85.90 o
  21   5   3        139.26        157.31        89.93 o
  23   5   3        391.68        225.09       131.05 o
 -26   6   3       1066.78        968.23       108.58 o
 -24   6   3       1531.76       1968.09       131.23 o
 -22   6   3         15.63        -69.57        69.57 o
 -20   6   3        478.58        395.66        67.25 o
 -18   6   3       3570.09       3587.20       112.27 o
 -16   6   3       1353.94       1618.43        89.73 o
 -14   6   3        830.54        872.55        65.52 o
 -12   6   3       8111.40       7581.92       144.76 o
 -10   6   3         73.47          1.59        30.31 o
  -8   6   3       1339.64       1916.83        71.89 o
  -6   6   3       4036.12       3420.69        81.09 o
  -4   6   3        717.92       1048.30        57.19 o
  -2   6   3       7369.02       6067.21        95.37 o
   0   6   3        218.04        839.85        39.08 o
   2   6   3       7095.27       6706.06        85.93 o
   4   6   3       4088.32       3599.68        65.31 o
   6   6   3         34.79        149.62        23.07 o
   8   6   3       4995.58       4688.17       109.68 o
  10   6   3       2573.74       3012.67        78.23 o
  12   6   3          2.88         54.82        47.82 o
  14   6   3       6526.48       6428.21       151.51 o
  16   6   3        209.17        188.07        66.35 o
  18   6   3        724.24        655.60       107.48 o
  20   6   3       2277.09       2367.72       150.56 o
  22   6   3         10.73        -57.52        84.45 o
 -25   7   3        404.54        349.99        95.97 o
 -23   7   3        735.42        614.18        99.63 o
 -21   7   3         38.61        108.14        73.04 o
 -19   7   3        656.52        390.29        68.38 o
 -17   7   3        974.99       1246.06        88.83 o
 -15   7   3        555.87        605.13        85.75 o
 -13   7   3       1812.27       1762.67        99.85 o
 -11   7   3         54.21        157.31        40.81 o
  -9   7   3      11361.57      10741.28       158.70 o
  -7   7   3      28391.24      27460.91       271.92 o
  -5   7   3      84698.52      80729.61       757.32 o
  -3   7   3      38952.57      39794.27       400.56 o
  -1   7   3      25845.47      24348.04       357.77 o
   1   7   3        262.12        464.43        34.86 o
   3   7   3       6320.32       5178.06        76.40 o
   5   7   3       9425.99       7134.83        96.23 o
   7   7   3      27083.04      26525.97       274.10 o
   9   7   3       4883.29       3680.25       112.75 o
  11   7   3        323.27        450.48        59.39 o
  13   7   3         53.17        194.70        57.52 o
  15   7   3       3590.12       3469.49       129.05 o
  17   7   3        301.91        323.72        73.63 o
  19   7   3          2.02        -85.22        85.22 o
  21   7   3       1764.89       1563.08       136.68 o
 -24   8   3        338.36        156.13        89.25 o
 -22   8   3        202.63        122.71        91.07 o
 -20   8   3        221.79        306.70       156.84 o
 -18   8   3        804.03        868.83        86.35 o
 -16   8   3        625.13        850.80        92.70 o
 -14   8   3       4721.05       4344.00       129.12 o
 -12   8   3        512.92        536.52        69.91 o
 -10   8   3        937.49        619.83        73.64 o
  -8   8   3        627.74        704.17        52.88 o
  -6   8   3       2926.16       2927.37        89.92 o
  -4   8   3       2287.96       1768.81        70.27 o
  -2   8   3         85.04         59.27        30.18 o
   0   8   3        204.50        318.09        33.04 o
   2   8   3        301.24        652.02        40.80 o
   4   8   3       2995.71       2565.74        75.22 o
   6   8   3        126.97         63.11        33.49 o
   8   8   3       2636.55       2157.60        71.43 o
  10   8   3       3424.30       3844.72       106.40 o
  12   8   3          3.89         24.35        56.50 o
  14   8   3          7.29         46.42        64.26 o
  16   8   3       1045.27        855.30        88.34 o
  18   8   3         82.16         88.71        78.86 o
  20   8   3        222.87        264.19       153.25 o
  22   8   3         13.90         -0.06        99.25 o
 -23   9   3       2525.85       2712.93       162.42 o
 -21   9   3       2062.29       2388.83       143.47 o
 -19   9   3        685.66        931.27       112.24 o
 -17   9   3        105.51        112.63       101.81 o
 -15   9   3       1383.99       1444.75        94.95 o
 -13   9   3        371.23        289.94        61.66 o
 -11   9   3        224.45        343.38        53.40 o
  -9   9   3        243.50        102.57        46.26 o
  -7   9   3       5093.94       4758.45       190.36 o
  -5   9   3         73.97         69.02        43.96 o
  -3   9   3       6834.51       5719.67       107.97 o
  -1   9   3      11522.53      10707.70       142.16 o
   1   9   3       1723.71       1778.56        60.65 o
   3   9   3         12.56        -32.44        32.44 o
   5   9   3        369.50        175.47        43.05 o
   7   9   3       5581.09       5111.49       105.67 o
   9   9   3       2349.57       2213.85       104.16 o
  11   9   3       2671.17       2773.55       163.56 o
  13   9   3       2977.30       3528.83       128.31 o
  15   9   3        283.67        336.13        77.43 o
  17   9   3         10.42        -72.45        72.45 o
  19   9   3        200.28        318.99       104.40 o
  21   9   3         54.18        204.46       124.95 o
 -22  10   3        277.23        438.74       103.57 o
 -20  10   3        409.90        391.06       107.90 o
 -18  10   3        113.58        169.74        91.41 o
 -16  10   3       5277.69       5566.67       163.68 o
 -14  10   3        806.10        889.93        88.91 o
 -12  10   3       1053.05       1002.28        75.78 o
 -10  10   3       9355.59      10270.90       178.53 o
  -8  10   3         47.48         63.15        49.60 o
  -6  10   3       1182.60       1294.44        83.71 o
  -4  10   3        427.67        320.09        54.55 o
  -2  10   3       4397.95       4353.21       100.72 o
   0  10   3       6969.69       6601.45       111.28 o
   2  10   3       7480.10       7018.41       130.29 o
   4  10   3      10939.58      10734.73       168.80 o
   6  10   3       3557.87       3520.71        94.49 o
   8  10   3        631.16        523.60        62.34 o
  10  10   3        352.55        342.58        63.47 o
  12  10   3        345.60        124.96        66.38 o
  14  10   3       2995.07       3066.56       135.91 o
  16  10   3       1145.71       1317.75       107.65 o
  18  10   3        144.43         66.63        95.70 o
 -19  11   3        376.13        312.86       104.71 o
 -17  11   3        273.79        261.86        98.66 o
 -15  11   3          2.00        106.54        74.37 o
 -13  11   3         83.94        158.34        63.13 o
 -11  11   3         25.10        -55.61        55.61 o
  -9  11   3         95.87        126.64        57.22 o
  -7  11   3        392.44        476.78        69.47 o
  -5  11   3       8008.02       6979.87       158.92 o
  -3  11   3          4.66        -31.91        51.11 o
  -1  11   3         58.85        119.52        61.72 o
   1  11   3       1922.42       2092.82       101.11 o
   3  11   3       1628.51       1527.38        90.77 o
   5  11   3       2670.55       3012.11       117.38 o
   7  11   3        405.73        254.18        56.25 o
   9  11   3          5.85         36.14        55.36 o
  11  11   3        128.51         88.49        65.83 o
  13  11   3       1629.79       1175.84       118.54 o
  15  11   3        225.55        193.94        83.82 o
  17  11   3         19.66        121.66        96.44 o
 -18  12   3        656.66        485.52       112.96 o
 -16  12   3         10.56        155.13       100.39 o
 -14  12   3         28.66        120.51        67.69 o
 -12  12   3       4074.21       4351.05       138.66 o
 -10  12   3       3667.81       3825.17       132.99 o
  -8  12   3       2013.34       2032.42       102.34 o
  -6  12   3       2412.01       2608.16       199.87 o
  -4  12   3         10.40          5.69        55.94 o
  -2  12   3       4204.96       4794.08       161.97 o
   0  12   3      10927.25      12168.51       253.74 o
   2  12   3       7818.85       8891.95       212.45 o
   4  12   3       4155.15       4266.03       141.21 o
   6  12   3       1217.68       1432.41       103.94 o
   8  12   3        211.48         78.21        68.20 o
  10  12   3        981.60       1142.41       114.96 o
  12  12   3       2436.14       2530.25       142.05 o
  14  12   3        737.92        564.26       112.75 o
  16  12   3        485.67        474.01       121.58 o
 -17  13   3       1042.86        747.81       123.90 o
 -15  13   3          1.66        -29.67       118.89 o
 -13  13   3       1200.56       1228.21       100.97 o
 -11  13   3         64.70        182.34        74.10 o
  -9  13   3        800.99        929.29        86.82 o
  -7  13   3       1016.23        975.78        94.61 o
  -5  13   3         58.25         61.05        81.41 o
  -3  13   3        660.65        638.94       185.82 o
  -1  13   3        526.98        700.56        97.84 o
   1  13   3          7.55        -68.79        89.34 o
   3  13   3        279.80        145.57       119.58 o
   5  13   3          6.38          1.51        74.26 o
   7  13   3        273.99        209.54        77.63 o
   9  13   3       3663.40       3995.93       161.44 o
  11  13   3       2858.03       2647.82       146.28 o
  13  13   3       1944.42       2096.52       156.93 o
 -14  14   3        222.36         68.63        90.76 o
 -12  14   3        959.09       1012.12       125.02 o
 -10  14   3        852.03        765.75        89.17 o
  -8  14   3         67.17        -54.53        75.17 o
  -6  14   3          8.45        -63.85        86.15 o
  -4  14   3        306.57         61.46        84.75 o
  -2  14   3        218.12        159.71        90.19 o
   0  14   3          2.84         54.71        90.09 o
   2  14   3         51.79        299.02        93.46 o
   4  14   3        140.52        213.58       113.76 o
   6  14   3        289.28        349.61       103.39 o
   8  14   3         10.10         65.31        85.03 o
  10  14   3        199.31        225.19        95.37 o
  12  14   3         15.35         20.88        89.79 o
 -11  15   3          4.12        -98.70       104.74 o
  -9  15   3         10.33         44.59        90.28 o
  -7  15   3       1594.19       1761.59       170.09 o
  -5  15   3        809.15       1149.00       126.48 o
  -3  15   3        467.39        652.88       118.49 o
  -1  15   3       1309.17       1363.31       137.79 o
   1  15   3         23.24         87.89        97.28 o
   3  15   3          2.58       -102.85       102.85 o
   5  15   3        120.80        382.32       135.46 o
   7  15   3        595.34        750.36       159.78 o
   9  15   3        753.22        855.56       131.82 o
  -6  16   3        633.82        777.09       142.10 o
  -4  16   3        131.29        -38.86        97.51 o
  -2  16   3       2763.29       2756.85       180.56 o
   0  16   3       3641.09       3407.37       359.63 o
   2  16   3       1979.93       1684.80       179.60 o
 -28   0   4        105.97         14.28       180.93 o
 -26   0   4       1385.55       1181.75       151.39 o
 -24   0   4       7201.66       6575.42       217.53 o
 -22   0   4         12.87        -70.52        70.52 o
 -20   0   4       4354.58       4319.60       162.34 o
 -18   0   4       3687.90       3884.92       244.03 o
 -16   0   4      23289.82      21422.16       505.19 o
 -14   0   4       1341.97       1075.08        79.94 o
 -12   0   4       5349.92       4274.28       132.68 o
 -10   0   4       7325.51       5294.37       124.78 o
  -8   0   4      25484.20      26647.18       381.28 o
  -6   0   4       1988.29       2817.53        75.68 o
  -4   0   4      11538.40      14807.09       187.92 o
  -2   0   4        487.64        981.15        55.92 o
   0   0   4      13667.70      15046.70       238.23 o
   2   0   4      66696.18      70630.86       774.33 o
   4   0   4      22728.96      19065.92       236.64 o
   6   0   4      83432.53      86926.48       963.89 o
   8   0   4     110250.09     111330.09      1232.60 o
  10   0   4        149.39        401.56        37.57 o
  12   0   4       1405.81       1572.96        95.64 o
  14   0   4       3752.70       4674.16       125.04 o
  16   0   4      14197.88      14566.09       366.12 o
  18   0   4       4075.19       4638.23       220.21 o
  20   0   4        113.93        120.32       105.94 o
  22   0   4         19.58       -109.26       109.26 o
  24   0   4          3.69        128.55       180.93 o
 -27   1   4          8.09         47.67       106.63 o
 -25   1   4        114.80         63.07        69.67 o
 -23   1   4        327.28        222.40        67.39 o
 -21   1   4        326.46        407.99        60.86 o
 -19   1   4        359.27        241.08        48.81 o
 -17   1   4          4.78        -30.66        36.48 o
 -15   1   4       1646.74       1649.77        66.17 o
 -13   1   4       3376.07       3469.53        79.50 o
 -11   1   4      18177.40      21476.89       236.56 o
  -9   1   4       7922.98       7711.59       107.28 o
  -7   1   4      16853.68      15932.08       172.80 o
  -5   1   4      20142.20      20856.27       212.43 o
  -3   1   4       8388.63       8392.51        87.59 o
  -1   1   4      78563.62      92488.61       931.89 o
   1   1   4       8073.13      10224.59        94.77 o
   3   1   4       1922.09       2412.03        37.49 o
   5   1   4       4221.63       6276.65        73.28 o
   7   1   4       2878.54       4907.35        64.69 o
   9   1   4       1670.52       1557.76        40.07 o
  11   1   4        904.62       1094.15        45.84 o
  13   1   4        169.59        224.34        33.29 o
  15   1   4         52.70         69.53        51.53 o
  17   1   4          9.86          9.45        56.46 o
  19   1   4       1728.29       1764.59       116.84 o
  21   1   4         62.85        127.90        91.12 o
  23   1   4       2291.04       1970.71       258.01 o
 -26   2   4        296.16        356.95        98.93 o
 -24   2   4        691.45        655.14        85.69 o
 -22   2   4        951.52        999.82        88.27 o
 -20   2   4         78.33         58.57        51.85 o
 -18   2   4        629.61        767.81        59.00 o
 -16   2   4       2934.46       2635.28       101.77 o
 -14   2   4        485.64        370.03        37.90 o
 -12   2   4      22737.87      22223.08       230.45 o
 -10   2   4       3108.76       2187.15        54.60 o
  -8   2   4       7911.87       8431.12       103.28 o
  -6   2   4       5021.74       6000.06        72.38 o
  -4   2   4         14.49         15.39        14.84 o
  -2   2   4       1645.58       1149.40        29.31 o
   0   2   4      39920.45      46796.69       395.67 o
   2   2   4       7095.07       6277.24        78.39 o
   4   2   4       7629.35       5653.33        79.86 o
   6   2   4      18536.03      18602.81       186.85 o
   8   2   4       5979.41       4403.24       101.59 o
  10   2   4         10.28         37.47        22.51 o
  12   2   4        859.17        725.32        43.52 o
  14   2   4         33.57         86.60        41.53 o
  16   2   4       1730.79       1980.76        78.86 o
  18   2   4        110.34         79.45        74.10 o
  20   2   4       2070.45       2019.68       152.17 o
  22   2   4       1691.32       2256.40       168.85 o
  24   2   4         14.21        158.87       110.24 o
 -27   3   4          7.18        129.84        96.05 o
 -25   3   4        752.44        393.56        96.82 o
 -23   3   4        362.08        378.34        83.54 o
 -21   3   4       5610.27       5826.87       153.63 o
 -19   3   4        397.88        501.69        59.98 o
 -17   3   4       1669.04       1874.68        84.21 o
 -15   3   4       4442.42       4639.45        93.48 o
 -13   3   4        628.46        843.11        44.99 o
 -11   3   4      18118.38      16591.46       182.48 o
  -9   3   4       2754.68       2001.19        50.94 o
  -7   3   4      32297.51      33658.77       286.49 o
  -5   3   4      66227.09      61975.40       527.32 o
  -3   3   4      10247.66       7014.37        90.75 o
  -1   3   4      25005.22      26269.72       238.69 o
   1   3   4       2829.75       3198.50        46.22 o
   3   3   4       4722.98       5566.37        74.27 o
   5   3   4       1046.90       2039.07        58.94 o
   7   3   4       5418.40       4792.65        65.86 o
   9   3   4      12272.95      10790.85       128.82 o
  11   3   4       8358.65       7390.28       107.24 o
  13   3   4       9872.32      10794.49       183.83 o
  15   3   4       6188.43       6258.04       141.86 o
  17   3   4        605.72        557.73        64.06 o
  19   3   4        106.29        145.70        90.21 o
  21   3   4         16.28         -5.73        93.00 o
  23   3   4        370.41        499.73       227.30 o
 -26   4   4        479.11        575.72       155.77 o
 -24   4   4         20.59          1.25        84.86 o
 -22   4   4        660.45        635.88        72.50 o
 -20   4   4       2255.95       2434.90       104.57 o
 -18   4   4        919.99       1167.63        73.17 o
 -16   4   4        147.39        244.06        49.68 o
 -14   4   4       1129.17        994.12        63.53 o
 -12   4   4        744.25        787.19        56.46 o
 -10   4   4      16718.90      19637.34       190.30 o
  -8   4   4       9989.87      10432.88       122.59 o
  -6   4   4      29809.19      30834.25       284.35 o
  -4   4   4       4799.50       5345.56        96.36 o
  -2   4   4      15034.44      11108.20       131.37 o
   0   4   4      15821.35      19158.17       160.87 o
   2   4   4         19.24          3.64        15.91 o
   4   4   4      10274.41       9943.39        98.91 o
   6   4   4       2034.67       2519.10        50.05 o
   8   4   4       9509.33      11075.52       129.59 o
  10   4   4         16.26         27.06        22.82 o
  12   4   4         11.93         -8.94        37.26 o
  14   4   4       4751.07       5388.49       133.94 o
  16   4   4       5347.02       5784.42       263.97 o
  18   4   4        695.55        619.92        81.75 o
  20   4   4         19.47         75.66       114.34 o
  22   4   4          0.15        -70.27       100.78 o
  24   4   4       2064.60       1836.26       299.83 o
 -25   5   4        639.00        878.64       123.36 o
 -23   5   4       2119.87       2323.84       133.91 o
 -21   5   4       5147.59       5294.87       141.60 o
 -19   5   4        999.25       1050.67        74.78 o
 -17   5   4        508.95        401.89        55.66 o
 -15   5   4         41.69         77.50        42.41 o
 -13   5   4         19.10        -12.49        30.01 o
 -11   5   4       4460.77       4177.22        97.77 o
  -9   5   4       1852.26       1264.29        46.36 o
  -7   5   4        413.61       1157.17        41.69 o
  -5   5   4      15397.98      12705.96       152.43 o
  -3   5   4        266.69       1045.10        43.97 o
  -1   5   4       6029.97       3921.60        71.27 o
   1   5   4       2947.34       2377.11        48.29 o
   3   5   4        182.68        324.82        25.58 o
   5   5   4       1403.69       2566.16        62.32 o
   7   5   4      14183.27      13769.58       154.19 o
   9   5   4      20088.89      18630.57       199.25 o
  11   5   4      20360.16      19128.83       264.92 o
  13   5   4      11644.28      11957.19       294.53 o
  15   5   4      10481.13      10066.83       194.61 o
  17   5   4         62.93         10.65        79.88 o
  19   5   4       2157.66       2420.87       314.74 o
  21   5   4        505.90        503.41       116.71 o
  23   5   4         67.35         61.91       109.46 o
 -26   6   4         55.24         66.08        85.81 o
 -24   6   4        333.23        480.38        89.38 o
 -22   6   4         37.39        159.53        73.57 o
 -20   6   4        159.25         69.65        58.10 o
 -18   6   4        492.53        582.53        62.87 o
 -16   6   4       2752.05       3363.53       104.80 o
 -14   6   4       3899.27       4287.06       127.24 o
 -12   6   4       8566.58       6955.95       138.46 o
 -10   6   4       6979.18       6153.28        93.41 o
  -8   6   4       1347.31       1527.87        47.25 o
  -6   6   4       2254.40       1164.06        47.13 o
  -4   6   4      12790.63      12161.21       152.42 o
  -2   6   4      29064.52      24268.91       259.00 o
   0   6   4       6467.58       5122.13        80.97 o
   2   6   4       5922.35       3570.30        62.07 o
   4   6   4      19488.68      15569.09       159.20 o
   6   6   4       3856.85       5486.10       110.90 o
   8   6   4       4925.22       4164.78        86.38 o
  10   6   4       1326.01       1231.14        89.55 o
  12   6   4       1323.98       1873.62        93.92 o
  14   6   4          7.22         78.85        62.10 o
  16   6   4       3698.56       4180.21       137.25 o
  18   6   4        125.94        102.56        82.86 o
  20   6   4       1694.96       1809.05       161.52 o
  22   6   4       1954.92       1888.95       167.42 o
 -25   7   4          3.62        -10.75        88.10 o
 -23   7   4         57.69        -78.99        78.99 o
 -21   7   4         64.72        174.46        75.58 o
 -19   7   4        125.80        202.98        61.00 o
 -17   7   4         65.97        140.98        56.66 o
 -15   7   4        368.63        243.20        65.03 o
 -13   7   4       1881.06       1814.73        90.69 o
 -11   7   4       2483.26       2150.22        79.50 o
  -9   7   4       4412.12       4939.59       104.03 o
  -7   7   4       2036.66       2042.49        82.33 o
  -5   7   4         33.29        118.08        29.31 o
  -3   7   4         30.56         91.95        28.86 o
  -1   7   4        896.02        564.04        37.23 o
   1   7   4        235.99        158.59        25.76 o
   3   7   4       2964.13       2800.62        71.30 o
   5   7   4         86.93         62.05        25.08 o
   7   7   4       4437.26       4812.08        98.11 o
   9   7   4         63.70        162.19        48.99 o
  11   7   4       1349.16       1207.51        80.13 o
  13   7   4       1654.07       1996.32       103.71 o
  15   7   4        745.21        934.49        86.55 o
  17   7   4        421.63        473.23        93.37 o
  19   7   4        477.83        536.31        90.67 o
  21   7   4         37.28        105.11       155.51 o
 -24   8   4        706.55       1031.92       116.42 o
 -22   8   4        426.51        349.48        89.91 o
 -20   8   4        262.04        267.77        83.44 o
 -18   8   4        258.52        287.48        72.57 o
 -16   8   4       3945.94       4043.96       129.23 o
 -14   8   4       6721.65       7128.71       185.57 o
 -12   8   4       7610.56       7886.84       147.34 o
 -10   8   4      21954.35      19873.33       250.84 o
  -8   8   4       3342.08       2786.60        84.82 o
  -6   8   4         46.47         64.39        29.55 o
  -4   8   4       5417.79       5161.29        99.72 o
  -2   8   4       5906.96       5702.01       103.63 o
   0   8   4      10476.41       8962.61       123.94 o
   2   8   4       2613.07       1796.46        55.03 o
   4   8   4       3854.89       3191.17        82.71 o
   6   8   4      12763.85      12889.75       209.30 o
   8   8   4        681.28        742.97        60.49 o
  10   8   4       2187.46       1983.15        94.26 o
  12   8   4       4156.22       4780.66       142.45 o
  14   8   4        266.72        200.73        65.79 o
  16   8   4       1412.32       1675.01       112.46 o
  18   8   4       1391.42       1238.09       157.10 o
  20   8   4       1361.63       1433.56       139.98 o
 -23   9   4       1217.78       1378.29       175.92 o
 -21   9   4       1508.22       1549.76       121.15 o
 -19   9   4         19.17         48.85        75.98 o
 -17   9   4         39.46         -6.38        64.35 o
 -15   9   4        519.90        416.75        70.94 o
 -13   9   4       2598.78       2826.55       120.30 o
 -11   9   4       2955.77       2547.96        94.35 o
  -9   9   4        101.27        237.80        49.02 o
  -7   9   4        198.01        190.20        51.24 o
  -5   9   4         71.97        126.38        44.71 o
  -3   9   4         53.58         65.83        33.42 o
  -1   9   4      10536.23      11236.69       149.16 o
   1   9   4        330.65        280.72        49.97 o
   3   9   4        742.70        725.96        53.48 o
   5   9   4         10.43         74.37        37.48 o
   7   9   4       5324.75       5385.99       122.79 o
   9   9   4      10635.27      10141.03       174.90 o
  11   9   4      11205.32      10358.89       309.38 o
  13   9   4       3060.28       3667.34       141.10 o
  15   9   4        988.49       1055.11        98.75 o
  17   9   4        151.86        235.65        83.84 o
  19   9   4          0.66        -85.80        85.80 o
 -22  10   4        128.92         17.69        89.23 o
 -20  10   4        292.52        173.82        86.62 o
 -18  10   4        305.14        310.83       105.78 o
 -16  10   4        460.35        399.07        76.56 o
 -14  10   4        149.67        167.98        68.04 o
 -12  10   4         36.86        -50.83        54.53 o
 -10  10   4        121.43        184.57        54.39 o
  -8  10   4        368.20        135.93        50.92 o
  -6  10   4        414.83        402.24        59.71 o
  -4  10   4        358.36        191.30        49.97 o
  -2  10   4       1150.94       1206.56        64.72 o
   0  10   4         93.23         53.06        36.15 o
   2  10   4       1759.94       1490.13        73.83 o
   4  10   4       3801.67       3656.55       100.91 o
   6  10   4       6048.96       5750.41       129.26 o
   8  10   4        611.50        476.72        61.69 o
  10  10   4       2665.81       2925.38       138.76 o
  12  10   4        245.74        330.20        77.86 o
  14  10   4       1815.51       1582.16       110.68 o
  16  10   4       1008.72        936.82       134.63 o
  18  10   4        843.18        736.01       104.88 o
 -21  11   4        408.90        323.53       103.54 o
 -19  11   4       2319.38       2408.74       223.57 o
 -17  11   4       1925.70       2224.22       198.95 o
 -15  11   4       1395.83       1417.52       106.58 o
 -13  11   4         67.51         24.09        58.33 o
 -11  11   4        355.47        463.44        90.91 o
  -9  11   4       6011.57       6789.59       205.83 o
  -7  11   4       8842.33       9776.53       192.36 o
  -5  11   4      19930.14      19996.56       291.42 o
  -3  11   4       5103.09       5311.88       136.16 o
  -1  11   4        899.30        832.68        86.21 o
   1  11   4       4371.68       4535.82       128.42 o
   3  11   4          6.57         22.25        54.47 o
   5  11   4       1711.18       1892.98       103.12 o
   7  11   4       1411.30       1366.68        93.19 o
   9  11   4         99.46         98.04        60.53 o
  11  11   4        459.89        601.86        80.35 o
  13  11   4        141.77        256.51        79.39 o
  15  11   4       1105.64       1174.38       109.75 o
  17  11   4        795.16        914.66       110.96 o
 -18  12   4          2.53          5.98        96.41 o
 -16  12   4        291.26        478.02       112.07 o
 -14  12   4        384.22        454.00        80.98 o
 -12  12   4       1002.04        914.99        82.63 o
 -10  12   4         87.70         -3.61        62.24 o
  -8  12   4       1403.05       1235.16        84.44 o
  -6  12   4         86.28        106.87        62.83 o
  -4  12   4        112.68         19.84        65.96 o
  -2  12   4        250.83        264.12        75.46 o
   0  12   4       1050.13       1136.88       154.28 o
   2  12   4        497.95        514.88        72.59 o
   4  12   4        198.96        211.21        83.15 o
   6  12   4        706.95        806.16       117.45 o
   8  12   4        867.23        942.67       119.27 o
  10  12   4         32.49         45.46        78.63 o
  12  12   4         12.37        -78.16       113.85 o
  14  12   4          1.96        -40.77        87.42 o
  16  12   4         57.60        170.67        99.89 o
 -17  13   4       2161.49       2155.57       225.06 o
 -15  13   4        721.71        683.78       111.72 o
 -13  13   4        404.01        502.47        82.80 o
 -11  13   4        470.65        373.96        79.00 o
  -9  13   4        802.37        990.22        84.01 o
  -7  13   4         42.61        -12.09        71.23 o
  -5  13   4       5875.44       6288.86       194.50 o
  -3  13   4        717.15        721.66       102.15 o
  -1  13   4        356.28        316.63        85.07 o
   1  13   4        233.47        319.55        90.33 o
   3  13   4          0.67        -76.00       136.95 o
   5  13   4         72.39         -6.34        87.39 o
   7  13   4         15.66         63.65        75.21 o
   9  13   4         45.00        -49.02        76.07 o
  11  13   4         33.35         28.55        80.89 o
  13  13   4        292.47        446.03       111.73 o
 -14  14   4        408.80        315.15        94.15 o
 -12  14   4        163.04         59.35        81.36 o
 -10  14   4        442.55        476.69        83.21 o
  -8  14   4        466.94        478.96        89.37 o
  -6  14   4         59.04        -44.35        90.11 o
  -4  14   4         21.22         43.09        87.52 o
  -2  14   4          8.39        -68.92        88.27 o
   0  14   4       1020.89       1087.41       116.82 o
   2  14   4       1379.24       1657.72       159.78 o
   4  14   4       4846.62       5207.59       485.09 o
   6  14   4       5114.92       4910.50       194.36 o
   8  14   4        807.06       1228.99       114.02 o
  10  14   4        482.44        423.30       103.05 o
 -11  15   4         70.72        -27.91        93.19 o
  -9  15   4       1843.28       1882.86       132.77 o
  -7  15   4       1382.58       1718.39       147.29 o
  -5  15   4       2661.79       2046.86       149.94 o
  -3  15   4        286.33        394.19       107.89 o
  -1  15   4        289.09         96.07        98.62 o
   1  15   4       1136.98       1160.28       152.20 o
   3  15   4        498.34        492.40       132.80 o
   5  15   4        277.25        269.74       115.80 o
   7  15   4         70.78         35.58       106.72 o
  -4  16   4         16.04         77.19       101.45 o
  -2  16   4        631.41        696.47       122.64 o
   0  16   4       1782.89       1952.93       182.48 o
 -27   1   5        279.36        117.15        87.36 o
 -25   1   5        145.76        220.09        74.18 o
 -23   1   5        109.63        146.95        63.55 o
 -21   1   5       1024.95        793.15        71.69 o
 -19   1   5       1373.90       1468.72        77.78 o
 -17   1   5       1451.79       1795.11        74.62 o
 -15   1   5       1720.96       2048.42        70.69 o
 -13   1   5      16424.81      18356.41       218.20 o
 -11   1   5        640.69       1270.06        52.24 o
  -9   1   5      12897.75      10878.51       136.26 o
  -7   1   5      13885.11      19237.35       202.20 o
  -5   1   5      46759.69      46876.62       404.79 o
  -3   1   5     172615.02     182280.25      1491.09 o
  -1   1   5      11032.19      10769.68       125.23 o
   1   1   5      53700.04      63565.81       497.56 o
   3   1   5      10894.19      10457.67       123.61 o
   5   1   5      50015.16      56836.92       455.74 o
   7   1   5      40380.09      50263.79       387.72 o
   9   1   5       5410.47       4377.59        63.13 o
  11   1   5      18428.18      14878.88       161.56 o
  13   1   5       2633.15       2834.09        80.34 o
  15   1   5       1378.97       1372.02        86.02 o
  17   1   5        909.68        908.28        85.84 o
  19   1   5        316.55        360.18        78.15 o
  21   1   5          0.55         75.93        93.19 o
  23   1   5       1069.25       1184.27       146.90 o
 -28   2   5          4.25        -33.26        90.42 o
 -26   2   5         58.72         48.26        74.38 o
 -24   2   5        918.05        846.76        91.41 o
 -22   2   5       2235.25       2210.24       146.27 o
 -20   2   5       3076.02       2686.92        97.02 o
 -18   2   5         60.26        144.02        45.72 o
 -16   2   5       1033.27       1208.71        65.39 o
 -14   2   5       4666.42       4162.36        90.95 o
 -12   2   5      28616.67      25652.35       259.37 o
 -10   2   5       9841.46       9466.88       119.21 o
  -8   2   5       1579.70       1367.99        39.62 o
  -6   2   5          9.05        132.21        19.56 o
  -4   2   5       9596.86      10592.58       109.16 o
  -2   2   5       1056.65        668.63        27.34 o
   0   2   5      66376.23      67555.41       564.98 o
   2   2   5      25243.68      25028.47       211.99 o
   4   2   5       3560.20       6691.22        91.60 o
   6   2   5      58985.05      62202.77       539.58 o
   8   2   5        167.65         95.55        24.29 o
  10   2   5       1410.91       1139.67        42.43 o
  12   2   5       8432.83       8488.51       127.83 o
  14   2   5          4.21        -23.35        39.57 o
  16   2   5        218.72        317.95        63.60 o
  18   2   5       4980.33       5523.56       196.75 o
  20   2   5       4591.73       4703.49       208.00 o
  22   2   5       1431.81       1627.66       150.99 o
 -27   3   5        224.86        427.35       104.47 o
 -25   3   5        568.83        518.01        87.01 o
 -23   3   5        163.71        165.31        75.12 o
 -21   3   5       3140.82       3025.11       121.09 o
 -19   3   5       5862.67       5863.15       146.43 o
 -17   3   5        798.83        789.18        64.35 o
 -15   3   5         30.18        -32.05        32.05 o
 -13   3   5       1520.58       2051.94        65.66 o
 -11   3   5       1484.22       1453.02        51.86 o
  -9   3   5       5676.98       6141.19        83.05 o
  -7   3   5       6733.03       6435.83        87.77 o
  -5   3   5      11418.19      11680.69       162.64 o
  -3   3   5       2148.72       2234.11        45.63 o
  -1   3   5       9290.08      11429.11       112.96 o
   1   3   5        709.55        489.58        20.38 o
   3   3   5        817.76       1212.61        36.48 o
   5   3   5       3041.63       3799.70        65.24 o
   7   3   5        409.34        349.64        31.51 o
   9   3   5       2197.92       2492.24        73.99 o
  11   3   5         64.00        -25.21        33.64 o
  13   3   5        858.43        742.87        56.34 o
  15   3   5       1267.74       1451.96       103.80 o
  17   3   5       3337.12       3513.55       145.30 o
  19   3   5        195.62        116.10        98.59 o
  21   3   5        494.92        384.85       109.43 o
  23   3   5       1328.22       1319.28       153.20 o
 -26   4   5         51.82         89.83       103.95 o
 -24   4   5         71.93        -25.56        69.36 o
 -22   4   5         35.01         55.03        61.92 o
 -20   4   5        519.08        448.68        63.64 o
 -18   4   5        138.98        126.17        48.76 o
 -16   4   5       1245.13       1143.50        68.55 o
 -14   4   5        511.71        523.98        43.02 o
 -12   4   5       1670.12       1170.91        48.25 o
 -10   4   5      20499.32      20271.11       197.07 o
  -8   4   5      40551.58      41976.26       357.53 o
  -6   4   5       4467.87       4090.06        84.59 o
  -4   4   5         27.31        183.08        30.16 o
  -2   4   5      15105.91      19390.95       205.55 o
   0   4   5      29639.88      26760.21       218.10 o
   2   4   5      42187.66      36369.57       286.88 o
   4   4   5      39534.81      37475.17       314.30 o
   6   4   5      39802.25      40248.76       369.11 o
   8   4   5        674.16        323.09        48.87 o
  10   4   5         25.23         35.30        41.58 o
  12   4   5        139.13        121.39        42.40 o
  14   4   5       3471.69       3349.60       112.61 o
  16   4   5       6520.38       6734.74       162.47 o
  18   4   5         30.24         88.99        80.50 o
  20   4   5        300.20        150.76       103.22 o
  22   4   5        112.60         -7.66       109.36 o
 -27   5   5         23.04        124.41       103.77 o
 -25   5   5       1264.66       1445.78       131.48 o
 -23   5   5          6.93         44.49        66.74 o
 -21   5   5       5197.48       4917.78       181.97 o
 -19   5   5        521.46        503.02        63.47 o
 -17   5   5       1652.59       1536.63        81.40 o
 -15   5   5        943.63       1009.72        62.97 o
 -13   5   5         19.93         53.07        31.51 o
 -11   5   5       1203.41       1462.57        54.16 o
  -9   5   5      13313.79      11121.66       135.66 o
  -7   5   5       4103.18       3888.42        70.11 o
  -5   5   5       6815.55       5858.73        92.68 o
  -3   5   5      25591.60      23590.92       248.97 o
  -1   5   5       4338.62       3391.52        77.23 o
   1   5   5       5548.01       5572.78        67.44 o
   3   5   5        507.72        510.64        37.73 o
   5   5   5        746.09       1815.74        59.77 o
   7   5   5       2928.41       2891.93        65.76 o
   9   5   5      10874.34      11470.21       161.76 o
  11   5   5       4517.83       4476.23       138.24 o
  13   5   5        649.62        853.62        72.98 o
  15   5   5       1547.78       1506.42        94.68 o
  17   5   5       2633.39       2724.96       127.02 o
  19   5   5        147.44         85.36        89.68 o
  21   5   5          0.86        -19.14        96.83 o
 -26   6   5         23.76         54.53       116.48 o
 -24   6   5        374.53        198.20        80.54 o
 -22   6   5        134.06         55.79        63.21 o
 -20   6   5       1345.79       1054.19        88.84 o
 -18   6   5          4.83        -45.62        49.14 o
 -16   6   5         91.99         26.82        45.81 o
 -14   6   5         75.64        143.04        46.21 o
 -12   6   5         92.35         70.59        57.77 o
 -10   6   5       1319.80       1184.63        48.96 o
  -8   6   5       1811.95       1482.68        50.35 o
  -6   6   5       7143.70       7027.57       116.39 o
  -4   6   5       1940.76       2316.26        61.68 o
  -2   6   5       1952.98       3281.08        71.98 o
   0   6   5       4910.31       4981.43        76.13 o
   2   6   5      13971.63      13118.27       150.89 o
   4   6   5      10083.90       8257.97       104.26 o
   6   6   5      20549.66      21379.04       208.56 o
   8   6   5       9597.34       9984.26       170.98 o
  10   6   5        135.54         63.97        58.23 o
  12   6   5       4293.53       4149.69       123.80 o
  14   6   5       2304.15       1946.79       106.18 o
  16   6   5        549.93        675.84        79.26 o
  18   6   5         69.03         30.53        70.80 o
  20   6   5        249.03        165.65       112.57 o
  22   6   5          3.26         56.26       111.25 o
 -25   7   5         70.78        188.96        92.78 o
 -23   7   5         45.75         16.98        98.05 o
 -21   7   5       1314.91       1772.39       105.69 o
 -19   7   5       6322.25       5800.65       145.53 o
 -17   7   5      10300.62      10297.65       182.93 o
 -15   7   5       1521.05       1666.00        89.78 o
 -13   7   5       2342.07       1772.39        87.64 o
 -11   7   5       2260.70       2139.66        78.11 o
  -9   7   5      14893.53      13365.91       183.57 o
  -7   7   5      10249.79      10049.95       132.35 o
  -5   7   5      23724.36      20056.10       231.38 o
  -3   7   5       8712.44       6355.02       106.36 o
  -1   7   5       4897.66       4090.29        78.01 o
   1   7   5       2080.83       1673.78        49.72 o
   3   7   5       2946.76       3007.03        68.39 o
   5   7   5        699.21        200.67        29.20 o
   7   7   5         47.49         21.62        40.46 o
   9   7   5        194.01        119.69        49.80 o
  11   7   5       9628.02       8282.96       171.72 o
  13   7   5       1225.59       1459.97        93.23 o
  15   7   5       1254.37       1564.34       121.92 o
  17   7   5        931.80        799.75        91.81 o
  19   7   5         73.16        -76.44        76.44 o
  21   7   5       1226.74       1259.26       151.44 o
 -24   8   5       1337.33       1433.45       128.76 o
 -22   8   5       3883.01       3692.55       163.74 o
 -20   8   5        890.74        816.06        83.69 o
 -18   8   5        136.34        160.75        63.34 o
 -16   8   5        621.87        683.53        75.05 o
 -14   8   5         68.18         62.15        55.92 o
 -12   8   5       2407.05       2720.36        92.98 o
 -10   8   5       1203.85        983.11        77.35 o
  -8   8   5       2140.60       3332.18        90.16 o
  -6   8   5       5102.21       5101.45       109.12 o
  -4   8   5       2545.77       3532.11       116.30 o
  -2   8   5         17.25         10.04        30.29 o
   0   8   5       9701.64       9883.72       124.67 o
   2   8   5       5004.25       4703.70        81.35 o
   4   8   5       1129.84        946.39        52.61 o
   6   8   5      20244.66      20457.97       263.32 o
   8   8   5         16.15         61.00        45.43 o
  10   8   5       4740.16       4669.96       151.96 o
  12   8   5        215.09        264.47        67.49 o
  14   8   5        287.62        314.19        72.13 o
  16   8   5        189.59        193.73        80.15 o
  18   8   5          5.42        -33.17        73.16 o
  20   8   5         50.02         63.29       106.18 o
 -23   9   5        173.17         32.27        92.84 o
 -21   9   5          8.14        -74.81        74.81 o
 -19   9   5         64.34        -58.24        63.37 o
 -17   9   5        431.14        564.35        94.49 o
 -15   9   5         67.03        -10.02        61.80 o
 -13   9   5         13.07         14.77        65.65 o
 -11   9   5        315.33        163.33        54.87 o
  -9   9   5       2161.30       2214.61        87.76 o
  -7   9   5        101.17        169.57        50.60 o
  -5   9   5       3136.45       3157.31       100.15 o
  -3   9   5       1200.72        972.89        61.57 o
  -1   9   5      17449.88      16516.19       195.86 o
   1   9   5       4793.37       4805.94       119.10 o
   3   9   5        544.80        642.02        51.63 o
   5   9   5        945.92       1336.15       105.32 o
   7   9   5       1676.24       1558.06        82.85 o
   9   9   5      12221.94      12126.84       197.27 o
  11   9   5      10883.10      11077.49       212.02 o
  13   9   5        782.68        784.11        86.95 o
  15   9   5        184.33        222.84        75.59 o
  17   9   5         71.06        -42.64        81.46 o
  19   9   5         20.97        -78.77        78.77 o
 -22  10   5          3.13        -54.15        84.37 o
 -20  10   5        888.56        973.30       107.33 o
 -18  10   5         36.60        113.68        75.64 o
 -16  10   5        535.08        642.07        85.89 o
 -14  10   5       1034.94       1402.60        97.31 o
 -12  10   5       2276.31       2122.03       101.43 o
 -10  10   5        998.20        974.19        72.38 o
  -8  10   5       2569.45       3076.53       104.18 o
  -6  10   5       3787.46       3545.41       116.72 o
  -4  10   5         33.36        -22.01        44.83 o
  -2  10   5        224.87        141.97        38.64 o
   0  10   5      26101.97      25182.07       329.46 o
   2  10   5      11515.33      11465.96       177.31 o
   4  10   5       5345.96       4672.53       137.06 o
   6  10   5      13275.20      13073.01       203.37 o
   8  10   5       1927.15       2044.06       113.03 o
  10  10   5          8.04          6.86        56.25 o
  12  10   5        761.62        669.56        86.74 o
  14  10   5         30.36        -17.22        74.97 o
  16  10   5         98.56         81.84        84.03 o
  18  10   5         30.11         -6.07        85.54 o
 -21  11   5         73.37        135.02        97.40 o
 -19  11   5         19.72         34.59        97.09 o
 -17  11   5          4.98        -71.78        71.78 o
 -15  11   5        323.52        239.07        94.61 o
 -13  11   5        567.33        696.14        79.62 o
 -11  11   5        737.96        570.56        68.65 o
  -9  11   5       1531.75       1403.02        88.72 o
  -7  11   5          7.34        -41.07        54.75 o
  -5  11   5        860.91        991.31        92.51 o
  -3  11   5        407.36        371.74        61.39 o
  -1  11   5       3286.39       2927.70       125.80 o
   1  11   5       2022.17       2049.76        87.83 o
   3  11   5        210.76        267.11        59.94 o
   5  11   5        738.83        777.30        69.96 o
   7  11   5        437.23        489.97        68.81 o
   9  11   5        136.62        170.72        65.08 o
  11  11   5       2294.31       2252.70       129.48 o
  13  11   5         37.13         36.98        81.53 o
  15  11   5       1145.10       1208.84       114.93 o
 -18  12   5        156.26        209.77       105.72 o
 -16  12   5       1307.20       1461.20       138.88 o
 -14  12   5       3628.60       3551.06       134.11 o
 -12  12   5        377.59        525.39        78.10 o
 -10  12   5       1426.20       1648.87       111.61 o
  -8  12   5        748.98        981.36        89.09 o
  -6  12   5         14.18        -32.40        57.98 o
  -4  12   5         33.05         24.12        74.91 o
  -2  12   5        102.54        -12.83        66.50 o
   0  12   5       1064.01       1163.82        99.84 o
   2  12   5        194.46        339.47        91.74 o
   4  12   5         79.90         74.57        75.59 o
   6  12   5        615.83        717.82       127.47 o
   8  12   5       3017.36       2962.38       143.21 o
  10  12   5        138.07        173.83        69.74 o
  12  12   5        436.55        237.36        85.77 o
  14  12   5        538.53        415.64        97.51 o
 -17  13   5        735.97        594.82       117.92 o
 -15  13   5         81.70        112.72        87.50 o
 -13  13   5        145.21         91.89        73.13 o
 -11  13   5         77.06         32.12        67.54 o
  -9  13   5          8.76         23.92        61.91 o
  -7  13   5        404.33        262.88        83.66 o
  -5  13   5       2820.35       3045.76       156.72 o
  -3  13   5       4128.10       4340.71       169.55 o
  -1  13   5       6817.48       6630.85       199.02 o
   1  13   5       1685.02       2401.37       303.15 o
   3  13   5        209.50        209.23       107.27 o
   5  13   5        813.00        726.96        90.59 o
   7  13   5       5592.46       5380.82       178.25 o
   9  13   5       5120.27       5604.49       180.46 o
  11  13   5       4292.19       3815.29       167.99 o
  13  13   5        836.13       1093.25       147.41 o
 -14  14   5         56.33         -8.00        82.15 o
 -12  14   5         48.14        -17.63        73.02 o
 -10  14   5          5.78        -27.11        73.61 o
  -8  14   5        340.47        338.45        97.48 o
  -6  14   5       3339.68       3506.37       167.81 o
  -4  14   5       1821.11       1548.70       128.43 o
  -2  14   5          4.31         13.55       102.74 o
   0  14   5          3.85         37.71       105.32 o
   2  14   5        390.36        641.42       141.15 o
   4  14   5        507.07        812.78       143.85 o
   6  14   5        399.64        481.05       112.27 o
   8  14   5        211.22         68.17        90.75 o
  10  14   5        204.05         39.55        90.89 o
 -11  15   5        359.65        282.86        97.44 o
  -9  15   5        136.35        236.40        92.66 o
  -7  15   5         35.34         27.63        98.42 o
  -5  15   5       2169.46       2567.93       200.19 o
  -3  15   5       1545.27       1892.86       184.60 o
  -1  15   5       3111.15       2906.84       301.91 o
   1  15   5        814.01        654.02       144.20 o
   3  15   5        294.78        390.80       136.31 o
   5  15   5         74.86         65.14       106.08 o
 -28   0   6       1045.78       1073.65       178.05 o
 -26   0   6         73.16         67.70       103.43 o
 -24   0   6       1242.24       1021.06       151.55 o
 -22   0   6        483.54        476.24        91.58 o
 -20   0   6        273.00        427.54        80.01 o
 -18   0   6       1013.72       1064.38        94.21 o
 -16   0   6        983.16        918.39       136.79 o
 -14   0   6        784.68        604.58        66.16 o
 -12   0   6       1101.61       1132.17        73.40 o
 -10   0   6      71635.76      65731.54       876.35 o
  -8   0   6      36516.61      37221.43       840.74 o
  -6   0   6      24235.62      33165.16       397.64 o
  -4   0   6       3209.03       5254.47        99.99 o
  -2   0   6      22536.41      29187.85       502.63 o
   0   0   6      32803.06      30780.18       412.23 o
   2   0   6       6317.80       5045.00        88.53 o
   4   0   6      27719.54      19655.71       251.17 o
   6   0   6       1916.59        773.17        46.90 o
   8   0   6       6532.23       9587.15       158.26 o
  10   0   6       5431.22       4535.87       108.83 o
  12   0   6       5104.83       5878.51       164.35 o
  14   0   6       2979.68       3248.93       142.77 o
  16   0   6        274.93        371.34        82.33 o
  18   0   6       1413.02       1511.32       153.96 o
  20   0   6        131.59          3.19       114.32 o
  22   0   6       2239.61       2930.51       345.19 o
 -27   1   6        709.66        673.15       106.90 o
 -25   1   6         40.27         -2.29        69.64 o
 -23   1   6        436.43        609.83        78.84 o
 -21   1   6       2749.65       2436.09       101.17 o
 -19   1   6       8362.01       7991.81       148.27 o
 -17   1   6       5478.25       5398.52       114.08 o
 -15   1   6        210.41        291.10        51.20 o
 -13   1   6        223.91        376.84        39.74 o
 -11   1   6       1664.91       2266.79        61.91 o
  -9   1   6       2745.88       2327.20        57.36 o
  -7   1   6       4900.60       4064.72        67.54 o
  -5   1   6      17813.55      19505.72       175.99 o
  -3   1   6       2335.48       3427.04        86.41 o
  -1   1   6      18963.58      17947.93       165.21 o
   1   1   6       9116.66       8454.10        88.02 o
   3   1   6       5420.62       6783.15        82.25 o
   5   1   6      25047.74      29105.69       251.38 o
   7   1   6         18.69         43.64        19.73 o
   9   1   6       6905.73       7291.63        96.31 o
  11   1   6       7068.52       7473.67       116.38 o
  13   1   6       4371.06       4150.85       104.43 o
  15   1   6       5421.41       5431.82       154.27 o
  17   1   6       2411.43       2443.85       114.17 o
  19   1   6         12.70         18.14        68.90 o
  21   1   6       4881.86       5109.14       220.20 o
  23   1   6        428.35        424.53       139.53 o
 -28   2   6        589.53        591.69       101.95 o
 -26   2   6        223.09        196.67        77.04 o
 -24   2   6        981.15        917.34        88.53 o
 -22   2   6       2701.38       2368.25       137.32 o
 -20   2   6        212.82        259.34        55.12 o
 -18   2   6          0.05        -38.21        39.88 o
 -16   2   6        793.98        654.54        54.81 o
 -14   2   6       5236.35       4577.60        96.20 o
 -12   2   6       5347.05       4796.05        92.18 o
 -10   2   6       6480.21       6259.78        92.55 o
  -8   2   6      33750.09      39742.09       415.19 o
  -6   2   6      14137.36      16434.32       178.91 o
  -4   2   6      15345.88      21104.82       185.72 o
  -2   2   6       1040.33       1237.49        51.21 o
   0   2   6       6484.00       6969.64        75.66 o
   2   2   6      16651.50      18732.43       186.14 o
   4   2   6      20660.71      18551.09       186.62 o
   6   2   6      12102.48      11007.17       131.39 o
   8   2   6       9643.96      10040.93       129.95 o
  10   2   6       7357.16       6344.64       104.69 o
  12   2   6       1053.86        877.64        53.77 o
  14   2   6        456.98        426.63        53.73 o
  16   2   6       1140.53       1106.49        82.73 o
  18   2   6       3013.39       2964.25       151.19 o
  20   2   6       2172.08       2536.90       332.55 o
  22   2   6        121.12         95.06       113.10 o
 -27   3   6       1803.69       1967.51       140.33 o
 -25   3   6        146.74         98.39        72.81 o
 -23   3   6         24.39         16.23        66.73 o
 -21   3   6       1019.53       1293.01        91.95 o
 -19   3   6       7678.51       7378.20       160.43 o
 -17   3   6       3208.28       3190.91        92.14 o
 -15   3   6        359.25        414.52        41.93 o
 -13   3   6       1827.23       1480.23        57.88 o
 -11   3   6        208.33        283.48        29.69 o
  -9   3   6      42179.65      43173.25       367.69 o
  -7   3   6        953.83        375.68        28.86 o
  -5   3   6      14953.85       9723.26       105.19 o
  -3   3   6        370.37        411.80        28.34 o
  -1   3   6      12751.77       9447.22       115.97 o
   1   3   6        936.22        594.50        25.25 o
   3   3   6        496.62        299.21        26.14 o
   5   3   6       5654.46       6572.39       108.41 o
   7   3   6       7582.46       6831.74       168.24 o
   9   3   6         83.61        113.43        31.16 o
  11   3   6      15354.00      14322.07       179.31 o
  13   3   6       9890.10      10396.76       165.35 o
  15   3   6       1419.80       1504.57       102.59 o
  17   3   6       2418.00       2338.29       132.94 o
  19   3   6       1505.20       1561.25       160.81 o
  21   3   6        221.42        333.17       114.89 o
 -26   4   6        518.85        606.45        93.71 o
 -24   4   6       1354.05       1322.12       104.29 o
 -22   4   6         57.73        106.14        64.55 o
 -20   4   6        124.35         50.98        52.62 o
 -18   4   6         21.74        -44.06        44.06 o
 -16   4   6        786.43        678.43        64.94 o
 -14   4   6          2.36         35.87        28.58 o
 -12   4   6       3048.13       3824.29        72.38 o
 -10   4   6      12475.34      11492.76       142.32 o
  -8   4   6       1439.59       1323.43        52.89 o
  -6   4   6       2642.27       3316.67        68.66 o
  -4   4   6       7998.84       9188.37       111.15 o
  -2   4   6        611.61        128.58        21.01 o
   0   4   6      13897.59      12709.48       113.73 o
   2   4   6       2471.75       3090.96        44.55 o
   4   4   6       6758.02       6477.52        96.38 o
   6   4   6        219.72        192.50        29.01 o
   8   4   6          9.14          5.42        28.07 o
  10   4   6        161.41        181.55        40.81 o
  12   4   6      11471.28      10806.51       168.34 o
  14   4   6         14.63         -5.10        51.85 o
  16   4   6       2699.57       2467.15       127.19 o
  18   4   6        313.70        277.54        80.74 o
  20   4   6         12.54          4.38       133.64 o
  22   4   6        260.26        278.02       116.73 o
 -27   5   6         13.61         38.38       104.46 o
 -25   5   6        216.43        226.52        84.00 o
 -23   5   6       1390.35       1328.48       105.69 o
 -21   5   6       1982.87       2058.41       106.57 o
 -19   5   6         19.30        -11.40        52.58 o
 -17   5   6       4545.97       4612.26       126.71 o
 -15   5   6       5646.58       5630.52       133.26 o
 -13   5   6       7729.51       7758.11       121.26 o
 -11   5   6       4579.45       4715.98        87.11 o
  -9   5   6        230.75        564.28        35.12 o
  -7   5   6      26598.70      29649.95       285.13 o
  -5   5   6      56337.89      56715.80       541.57 o
  -3   5   6      26071.24      23716.78       252.45 o
  -1   5   6      41632.47      42945.42       358.71 o
   1   5   6       5192.35       4718.34        66.87 o
   3   5   6         22.84         39.46        18.33 o
   5   5   6       8775.62       8362.24        93.16 o
   7   5   6      18664.27      18167.87       219.19 o
   9   5   6        872.68       1131.31        62.56 o
  11   5   6       1709.58       1594.63        87.01 o
  13   5   6        539.03        506.94        67.66 o
  15   5   6        151.86         70.22        59.66 o
  17   5   6        363.07        589.16        91.46 o
  19   5   6       1750.55       1563.59       130.92 o
  21   5   6       1072.93        753.76       176.96 o
 -26   6   6       1872.19       1443.06       153.37 o
 -24   6   6       1707.48       1773.29       150.65 o
 -22   6   6       4522.08       4539.97       143.68 o
 -20   6   6        160.96        109.29        64.41 o
 -18   6   6       2520.96       2871.65       106.35 o
 -16   6   6       2984.87       2732.96       102.38 o
 -14   6   6       3168.81       3260.12        94.30 o
 -12   6   6       8229.55       7757.41       136.98 o
 -10   6   6      14666.44      13088.01       159.25 o
  -8   6   6      10102.43      12660.93       151.95 o
  -6   6   6       3528.77       4983.64        91.35 o
  -4   6   6       1040.68        910.40        47.00 o
  -2   6   6         84.45        100.72        28.27 o
   0   6   6       6444.51       4205.94        71.49 o
   2   6   6       7301.36       6933.50       124.33 o
   4   6   6       5255.13       3303.26        63.64 o
   6   6   6       6680.46       5623.94        98.58 o
   8   6   6      29206.53      29719.97       367.10 o
  10   6   6      22660.64      21274.82       293.66 o
  12   6   6        404.16        285.28        59.93 o
  14   6   6          4.04        -59.25        59.25 o
  16   6   6         33.59         51.17        67.42 o
  18   6   6       2524.19       2836.29       158.47 o
  20   6   6       3271.08       3396.70       203.07 o
 -25   7   6         16.14        -49.81        88.53 o
 -23   7   6        206.93        195.87        74.16 o
 -21   7   6        148.09        239.75        68.71 o
 -19   7   6        586.75        665.83        73.01 o
 -17   7   6       7453.27       7663.56       158.10 o
 -15   7   6         62.05         -5.88        45.88 o
 -13   7   6        974.41        814.17        61.54 o
 -11   7   6       1466.97       1721.25        87.67 o
  -9   7   6        378.26        266.09        35.39 o
  -7   7   6       1852.39       2027.35        65.72 o
  -5   7   6         36.13         93.21        31.03 o
  -3   7   6       2058.76       2135.37        74.52 o
  -1   7   6        812.94       1148.91        47.42 o
   1   7   6        596.67        490.22        42.51 o
   3   7   6       8576.60       9593.11       120.79 o
   5   7   6          1.61         33.22        30.85 o
   7   7   6         26.86        -35.76        39.69 o
   9   7   6         72.18         38.50        65.66 o
  11   7   6       1518.69       1082.96        81.63 o
  13   7   6         56.05        -62.86        62.86 o
  15   7   6        767.37        845.01        86.16 o
  17   7   6         90.26        110.44        77.78 o
  19   7   6         24.94          0.39        93.00 o
 -24   8   6        274.72        383.40       100.32 o
 -22   8   6       1219.05       1403.01       106.70 o
 -20   8   6        565.63        598.92        78.20 o
 -18   8   6        384.34        288.68        64.60 o
 -16   8   6         11.83         38.92        53.54 o
 -14   8   6       2978.54       3203.56       123.62 o
 -12   8   6       4256.10       4601.08       115.07 o
 -10   8   6        479.15        286.46        46.11 o
  -8   8   6       5247.86       5106.22       110.37 o
  -6   8   6        821.68        706.03        50.12 o
  -4   8   6       3911.30       4372.33        94.06 o
  -2   8   6       1702.23       1983.34        75.30 o
   0   8   6       3654.66       3172.84        70.93 o
   2   8   6      13485.88      13796.48       170.50 o
   4   8   6       1125.86        757.54        67.68 o
   6   8   6       4619.60       4638.15       113.37 o
   8   8   6       5441.18       6255.67       133.60 o
  10   8   6        810.54        748.00        76.14 o
  12   8   6         72.78        -52.00        61.24 o
  14   8   6         10.68         51.62        67.01 o
  16   8   6       1135.80       1319.46       107.01 o
  18   8   6       2312.55       2599.24       154.54 o
 -23   9   6         39.88         44.87        94.59 o
 -21   9   6        655.40        461.08        83.44 o
 -19   9   6          2.66        -49.11        65.18 o
 -17   9   6        191.52        175.26        62.46 o
 -15   9   6       1886.90       2106.11       138.86 o
 -13   9   6       3757.60       3780.18       133.61 o
 -11   9   6        357.91        369.26        54.24 o
  -9   9   6       2171.59       1637.83        79.42 o
  -7   9   6       7392.15       7299.56       148.95 o
  -5   9   6      22251.94      22327.24       267.73 o
  -3   9   6      23006.28      21991.64       263.21 o
  -1   9   6      17327.90      16934.22       188.15 o
   1   9   6        379.92        388.72        42.24 o
   3   9   6       2202.04       2321.43        95.78 o
   5   9   6        188.10        102.72        50.39 o
   7   9   6       1430.52       1226.94        75.79 o
   9   9   6       1723.24       2014.80        97.61 o
  11   9   6        263.74        187.60        67.81 o
  13   9   6         45.75        -17.15        73.72 o
  15   9   6         23.49        -72.34        72.34 o
  17   9   6       1042.09       1155.94       111.18 o
 -22  10   6         26.36         16.64        85.92 o
 -20  10   6        333.89        394.81        87.65 o
 -18  10   6       1149.72       1151.67        96.62 o
 -16  10   6        274.83        262.81        79.39 o
 -14  10   6        160.76         95.91        64.84 o
 -12  10   6       6030.38       6927.62       149.12 o
 -10  10   6       5395.42       5309.89       130.56 o
  -8  10   6      22822.20      20453.92       330.04 o
  -6  10   6      13551.51      12965.78       215.02 o
  -4  10   6         11.09         11.93        48.67 o
  -2  10   6         39.67        -19.00        36.14 o
   0  10   6       3041.64       3132.07        95.07 o
   2  10   6      10169.39      10545.49       191.39 o
   4  10   6        698.31       1058.20        97.95 o
   6  10   6        308.97        305.59        59.21 o
   8  10   6         60.06        114.55        58.19 o
  10  10   6       3973.88       2794.81       125.30 o
  12  10   6         45.92        103.45        75.06 o
  14  10   6         60.67        -73.83        77.89 o
  16  10   6        344.79        392.62        99.53 o
 -21  11   6       1484.75       1632.55       187.54 o
 -19  11   6        521.14        519.37        92.13 o
 -17  11   6        744.56        826.51        98.40 o
 -15  11   6        441.11        735.92        91.61 o
 -13  11   6        406.03        561.99        77.28 o
 -11  11   6         34.64        -21.56        54.50 o
  -9  11   6       2980.39       2896.61       110.66 o
  -7  11   6        623.55        673.50        75.54 o
  -5  11   6        305.26        415.19        64.17 o
  -3  11   6       2806.19       3184.50       132.72 o
  -1  11   6       1517.96       1541.89        91.42 o
   1  11   6         39.60         11.65        60.19 o
   3  11   6        229.01        231.52        65.88 o
   5  11   6        425.59        258.38        60.04 o
   7  11   6        188.18        217.34        62.60 o
   9  11   6        150.78        230.49        67.66 o
  11  11   6       1404.91       1556.70       114.39 o
  13  11   6       4259.87       4590.71       172.18 o
  15  11   6       1134.88       1237.89       117.58 o
 -18  12   6         51.35        -85.19        85.19 o
 -16  12   6         73.79        -39.87        98.02 o
 -14  12   6        558.19        690.46        85.64 o
 -12  12   6        980.89        897.71        95.78 o
 -10  12   6        201.01        134.92        65.89 o
  -8  12   6       3216.68       3630.23       133.51 o
  -6  12   6       1324.01       1475.38        97.45 o
  -4  12   6         77.18         21.56        91.40 o
  -2  12   6       2630.61       2659.36       136.11 o
   0  12   6       2030.32       2206.91       128.24 o
   2  12   6       1111.57       1245.00       106.15 o
   4  12   6       5050.82       4551.43       148.95 o
   6  12   6        690.61        637.28        76.62 o
   8  12   6         28.95         30.58        66.54 o
  10  12   6         47.61        120.62        71.51 o
  12  12   6         93.56          3.33        81.97 o
  14  12   6         60.52        -35.10        89.19 o
 -17  13   6       1183.41       1476.85       123.72 o
 -15  13   6        504.58        826.30       104.58 o
 -13  13   6        751.68        717.50        85.91 o
 -11  13   6        583.92        583.36        83.15 o
  -9  13   6         83.08         99.65        68.72 o
  -7  13   6       1020.69       1044.10       111.04 o
  -5  13   6        698.09        952.53       115.88 o
  -3  13   6       2387.49       2837.60       178.68 o
  -1  13   6       1454.43       1355.08       133.40 o
   1  13   6         22.80         15.09        97.57 o
   3  13   6        544.14        902.59       133.01 o
   5  13   6        253.37        323.13        88.55 o
   7  13   6        178.32        285.11        86.88 o
   9  13   6        155.63         34.18       122.04 o
  11  13   6       1204.90       1748.58       129.47 o
 -14  14   6        202.75        199.90       114.10 o
 -12  14   6       2785.66       2841.97       142.47 o
 -10  14   6       4459.38       4542.63       171.69 o
  -8  14   6       3317.96       3687.98       150.22 o
  -6  14   6       2178.54       2208.86       153.14 o
  -4  14   6          1.73        127.64        88.97 o
  -2  14   6        355.97        656.89       149.22 o
   0  14   6       2641.27       2712.54       195.21 o
   2  14   6       5579.91       5064.47       235.94 o
   4  14   6        165.33        391.70       112.32 o
   6  14   6         58.94        199.60       104.31 o
   8  14   6         28.99        -86.02        86.02 o
  -9  15   6         15.35         62.64        85.24 o
  -7  15   6        164.89        251.71       108.24 o
  -5  15   6        155.68          0.84        98.50 o
  -3  15   6       1095.42       1090.71       150.25 o
  -1  15   6         37.14        -99.66        99.66 o
   1  15   6         61.04         88.09       118.06 o
   3  15   6        366.04        166.24       125.45 o
   5  15   6         11.54        180.90       112.31 o
 -27   1   7          3.27         21.44        78.49 o
 -25   1   7          7.77        -66.21        66.34 o
 -23   1   7        530.06        407.39        72.71 o
 -21   1   7        429.44        555.43        63.71 o
 -19   1   7         62.83        111.02        47.31 o
 -17   1   7      18369.89      18128.00       248.06 o
 -15   1   7       5775.05       4813.15       101.76 o
 -13   1   7        626.04        652.07        45.56 o
 -11   1   7       2346.16       2746.39        68.87 o
  -9   1   7        312.46        230.13        26.27 o
  -7   1   7      31421.30      31461.04       273.49 o
  -5   1   7      44825.58      48048.14       419.48 o
  -3   1   7      18001.12      15410.29       184.02 o
  -1   1   7      20733.17      15273.99       159.81 o
   1   1   7       1047.46       1962.78        43.75 o
   3   1   7      17947.65      14984.73       143.42 o
   5   1   7         10.18         38.08        18.00 o
   7   1   7       2268.21       2118.35        57.31 o
   9   1   7       1228.85       1294.41        55.65 o
  11   1   7      10089.01       8968.31       148.70 o
  13   1   7      10019.01      10455.38       172.35 o
  15   1   7       2541.82       2601.52       100.05 o
  17   1   7       4297.99       4593.15       154.60 o
  19   1   7       2501.01       2980.15       154.85 o
  21   1   7         11.49         68.00       110.86 o
 -28   2   7       4500.67       3699.21       171.86 o
 -26   2   7       3119.12       3333.81       146.80 o
 -24   2   7        201.65        141.34        79.42 o
 -22   2   7       1547.98       1377.13        94.87 o
 -20   2   7          9.33        101.52        48.61 o
 -18   2   7       2967.77       3225.96        99.72 o
 -16   2   7       1611.62       1552.56        68.66 o
 -14   2   7        390.60        585.54        58.39 o
 -12   2   7         65.23        255.51        34.63 o
 -10   2   7       2701.70       4508.59        77.72 o
  -8   2   7        104.28        605.30        33.68 o
  -6   2   7      31087.49      29084.62       272.78 o
  -4   2   7        131.49        381.94        21.39 o
  -2   2   7       3613.13       4077.49        65.30 o
   0   2   7         98.21        469.79        24.15 o
   2   2   7      28652.45      26357.91       269.26 o
   4   2   7      58073.41      60973.41       530.51 o
   6   2   7      28277.96      28204.02       274.54 o
   8   2   7      24800.06      22803.50       238.54 o
  10   2   7      10492.19       9594.95       136.96 o
  12   2   7         20.15         58.53        42.59 o
  14   2   7        301.71        544.56        60.40 o
  16   2   7       1314.45       1594.57        96.94 o
  18   2   7        839.36        940.81       134.01 o
  20   2   7        206.05         35.63       104.38 o
  22   2   7       2032.34       1801.63       161.74 o
 -27   3   7         34.35        152.99        82.41 o
 -25   3   7       1965.66       1881.04       147.32 o
 -23   3   7       1583.04       1390.87       125.64 o
 -21   3   7       2348.39       1902.95       103.66 o
 -19   3   7        340.72        210.05        56.37 o
 -17   3   7         43.93         42.08        40.81 o
 -15   3   7         95.08        133.12        38.63 o
 -13   3   7        195.89        206.29        33.41 o
 -11   3   7          0.89          5.33        27.27 o
  -9   3   7       3415.84       4708.78        79.22 o
  -7   3   7       8203.54       8810.14       127.06 o
  -5   3   7         35.25         34.73        18.20 o
  -3   3   7         16.14         72.25        20.47 o
  -1   3   7        690.99        850.79        36.73 o
   1   3   7       7362.44       8245.36        87.39 o
   3   3   7      10536.44      10100.27       158.10 o
   5   3   7      16126.40      16961.46       182.30 o
   7   3   7        412.85        594.43        39.62 o
   9   3   7       2963.23       3352.92        79.08 o
  11   3   7       4406.84       4066.35        92.64 o
  13   3   7       1102.86        784.33        63.82 o
  15   3   7          8.74         -9.92        62.92 o
  17   3   7        332.03        315.74        84.26 o
  19   3   7       1152.43       1188.86       117.94 o
  21   3   7       1646.37       1700.86       182.62 o
 -26   4   7         42.67        -22.49        80.08 o
 -24   4   7          9.73         85.24        69.82 o
 -22   4   7        205.55        255.11        80.27 o
 -20   4   7       1244.81       1247.29        88.73 o
 -18   4   7        714.06        619.90        59.74 o
 -16   4   7       2088.29       2078.33        78.45 o
 -14   4   7       5268.61       5536.43        94.14 o
 -12   4   7      14149.96      13646.22       154.35 o
 -10   4   7       6409.84       4659.35        87.70 o
  -8   4   7       4769.63       3624.57        70.71 o
  -6   4   7      29264.67      30841.66       271.36 o
  -4   4   7       2118.52       2994.69        64.89 o
  -2   4   7        816.14        897.47        36.09 o
   0   4   7       1573.68        865.59        31.95 o
   2   4   7      24867.36      24027.64       203.96 o
   4   4   7      11541.20       8761.83       114.64 o
   6   4   7       6432.61       4860.01        86.29 o
   8   4   7      15895.80      15676.56       183.79 o
  10   4   7       6631.97       6115.81       109.71 o
  12   4   7         21.38        -28.92        43.35 o
  14   4   7        175.73        210.25        74.05 o
  16   4   7          6.98         11.99        70.54 o
  18   4   7       4489.91       4300.93       177.11 o
  20   4   7       4523.98       5001.02       189.28 o
 -27   5   7          1.78        -45.77        93.03 o
 -25   5   7         91.26        157.71        80.36 o
 -23   5   7        102.55        154.62        73.34 o
 -21   5   7       3509.26       3630.48       136.08 o
 -19   5   7       1406.43       1427.75        84.11 o
 -17   5   7       2085.16       2082.29       104.87 o
 -15   5   7       1375.59       1401.74        77.29 o
 -13   5   7        249.47        315.99        39.29 o
 -11   5   7       2462.09       2090.12        63.27 o
  -9   5   7        225.45        233.66        29.36 o
  -7   5   7      11751.78       9692.09       115.85 o
  -5   5   7         42.45        105.38        26.65 o
  -3   5   7       2841.92       2084.47        51.60 o
  -1   5   7      29798.96      25925.50       219.77 o
   1   5   7         86.94        249.78        29.39 o
   3   5   7       3248.67       3577.58        77.83 o
   5   5   7          9.24         47.92        27.14 o
   7   5   7       1571.35       1352.72        57.79 o
   9   5   7         35.29        -22.54        36.21 o
  11   5   7        862.04        703.09        74.43 o
  13   5   7        464.44        539.74        68.32 o
  15   5   7        407.40        539.67        84.61 o
  17   5   7        466.67        463.50        90.74 o
  19   5   7        155.14        -43.51        85.19 o
  21   5   7        150.51        179.91       114.36 o
 -26   6   7        268.55        474.58        96.05 o
 -24   6   7        495.30        616.17       158.75 o
 -22   6   7       6026.27       6430.49       162.68 o
 -20   6   7       1373.44       1725.30        96.71 o
 -18   6   7        279.33        270.22        61.93 o
 -16   6   7        170.77        220.37        50.23 o
 -14   6   7       5867.74       5998.21       125.55 o
 -12   6   7      11559.22      11652.37       257.09 o
 -10   6   7       6501.28       6021.70        94.52 o
  -8   6   7       3031.78       3132.66        65.42 o
  -6   6   7      12496.49      12351.64       162.70 o
  -4   6   7        374.74        425.94        37.84 o
  -2   6   7       1731.02       1665.37        56.86 o
   0   6   7       1090.20       1696.16        41.46 o
   2   6   7       2293.18       2429.20        55.87 o
   4   6   7        623.65        459.48        34.16 o
   6   6   7       1052.01        900.17        50.77 o
   8   6   7       5190.65       5173.40       125.77 o
  10   6   7       1355.26       1434.58       138.40 o
  12   6   7       1036.94        905.53        79.91 o
  14   6   7        473.77        376.07        72.87 o
  16   6   7        897.79       1111.64       124.70 o
  18   6   7         41.09        164.55        92.13 o
  20   6   7        225.12        277.61       103.80 o
 -25   7   7          0.96         66.88        77.52 o
 -23   7   7       1400.06       1007.53        96.92 o
 -21   7   7       1626.00       1811.49       107.87 o
 -19   7   7         18.86          8.73        55.83 o
 -17   7   7        122.73        139.80        72.12 o
 -15   7   7        372.81        329.34        54.10 o
 -13   7   7       1551.95       1470.80        89.19 o
 -11   7   7        480.46        381.94        45.09 o
  -9   7   7         93.52        202.76        34.48 o
  -7   7   7         45.24         86.97        33.21 o
  -5   7   7        417.01        773.76        48.14 o
  -3   7   7       5413.19       3776.71        88.88 o
  -1   7   7      39651.33      36445.41       328.76 o
   1   7   7      25166.77      26653.18       272.38 o
   3   7   7      15316.06      13215.66       167.63 o
   5   7   7       3348.47       3472.74        93.22 o
   7   7   7       3185.16       2182.66       108.72 o
   9   7   7      12686.24      13969.49       228.23 o
  11   7   7      20737.90      20282.01       299.48 o
  13   7   7      12406.71      11854.43       221.78 o
  15   7   7       5466.83       5984.70       170.55 o
  17   7   7         92.33         61.71        86.11 o
  19   7   7        511.47        409.10       111.79 o
 -24   8   7        659.22        620.16        93.88 o
 -22   8   7       1476.45       1437.34       103.63 o
 -20   8   7        568.01        461.49        77.67 o
 -18   8   7          0.39        -42.32        57.68 o
 -16   8   7        393.86        419.10        63.78 o
 -14   8   7       2391.05       2532.74        97.27 o
 -12   8   7       8928.67       9351.82       208.14 o
 -10   8   7      10792.72      10343.12       165.15 o
  -8   8   7       3251.04       3698.13        96.31 o
  -6   8   7        153.66        246.37        40.07 o
  -4   8   7      15649.14      15031.80       196.23 o
  -2   8   7       2474.29       2278.47        65.13 o
   0   8   7        424.06        411.26        38.21 o
   2   8   7       3970.46       3879.71        85.33 o
   4   8   7       1335.10       1975.40        80.38 o
   6   8   7       5276.23       5789.62       126.58 o
   8   8   7       1748.35       1507.52       144.44 o
  10   8   7         78.34        115.06        72.21 o
  12   8   7        524.10        446.05        75.78 o
  14   8   7        386.28        537.27        88.96 o
  16   8   7        355.24        251.62        80.93 o
  18   8   7        156.46        169.26       103.60 o
 -23   9   7          0.22         22.26        80.39 o
 -21   9   7       1472.49       1444.61       104.58 o
 -19   9   7       2598.18       2937.22       128.84 o
 -17   9   7       3820.65       4109.29       134.30 o
 -15   9   7       1706.34       1727.93        96.99 o
 -13   9   7        383.91        530.28        90.76 o
 -11   9   7         70.02        131.41        50.02 o
  -9   9   7       5517.94       5610.14       124.80 o
  -7   9   7       2902.09       2874.16       100.98 o
  -5   9   7      10413.49      10903.11       166.76 o
  -3   9   7        402.82        464.48        48.89 o
  -1   9   7       1062.55        794.45        49.65 o
   1   9   7       2537.81       2412.37        74.26 o
   3   9   7        222.71        200.94        50.74 o
   5   9   7       1613.32       1707.24        90.14 o
   7   9   7       1387.14       1162.96        77.96 o
   9   9   7        172.72        165.10        63.68 o
  11   9   7        583.34        303.71        75.53 o
  13   9   7       2288.40       2063.24       121.86 o
  15   9   7       1429.85       1846.61       122.47 o
  17   9   7        179.31        276.01        89.83 o
 -22  10   7        350.90        579.45        96.79 o
 -20  10   7        286.27        405.00        87.30 o
 -18  10   7          7.29         62.47        70.35 o
 -16  10   7        178.39        209.26        71.51 o
 -14  10   7        249.84        199.36       114.45 o
 -12  10   7       1045.63       1087.76        77.42 o
 -10  10   7       4775.48       4745.29       191.46 o
  -8  10   7       3591.06       4003.82       114.22 o
  -6  10   7        646.72        834.61        73.46 o
  -4  10   7        150.09        150.88        51.76 o
  -2  10   7       2075.70       1928.48        70.06 o
   0  10   7         31.98         71.63        53.59 o
   2  10   7       4534.65       4694.79       130.17 o
   4  10   7       3059.02       3398.31       111.64 o
   6  10   7       2631.18       2853.32       107.08 o
   8  10   7       8568.80       8788.56       176.27 o
  10  10   7       7478.74       6850.24       181.21 o
  12  10   7         86.00         48.42        75.11 o
  14  10   7          0.47        -31.96        81.81 o
  16  10   7        653.52        697.26       105.60 o
 -19  11   7          0.97        -12.70        74.37 o
 -17  11   7       1038.01       1300.11       102.35 o
 -15  11   7       1873.27       1887.15       118.58 o
 -13  11   7       3383.43       3275.48       124.71 o
 -11  11   7        649.35        781.97        77.06 o
  -9  11   7        108.25        152.30        59.96 o
  -7  11   7        910.11       1154.01        88.07 o
  -5  11   7        272.44        299.58        66.62 o
  -3  11   7        216.35        329.85        55.41 o
  -1  11   7         39.10        -24.83        46.84 o
   1  11   7        470.15        500.40        68.50 o
   3  11   7         80.17         32.60        57.21 o
   5  11   7       2364.55       2333.46       105.91 o
   7  11   7        730.11        386.50        71.57 o
   9  11   7         31.58         86.84        69.30 o
  11  11   7       2046.47       2216.91       132.15 o
  13  11   7        590.98        609.75       100.72 o
  15  11   7        327.93        371.03        93.96 o
 -18  12   7        485.30        362.58        84.27 o
 -16  12   7         52.01         28.54        79.64 o
 -14  12   7         62.74        124.62        70.73 o
 -12  12   7         98.05        133.74        67.18 o
 -10  12   7        145.81         80.59        62.64 o
  -8  12   7        509.92        321.73        80.67 o
  -6  12   7         50.95         77.84        62.19 o
  -4  12   7        410.90        466.88        82.56 o
  -2  12   7        473.93        280.00        77.97 o
   0  12   7         95.06         78.04        94.42 o
   2  12   7       2498.96       2395.56       117.26 o
   4  12   7       4162.11       4846.39       142.25 o
   6  12   7       8139.96       9055.91       188.09 o
   8  12   7       5752.23       5473.16       174.42 o
  10  12   7       6093.33       5813.01       170.79 o
  12  12   7         14.57         -0.26        84.29 o
 -15  13   7       2062.02       2229.00       140.65 o
 -13  13   7        133.73         36.67        72.97 o
 -11  13   7         53.79         -0.37        69.41 o
  -9  13   7       1317.28       1225.93        92.54 o
  -7  13   7       4168.50       4638.81       179.70 o
  -5  13   7       1891.42       2095.54       168.37 o
  -3  13   7        431.26        698.41        95.70 o
  -1  13   7       1288.30       1053.58       124.03 o
   1  13   7        352.49        196.20       109.49 o
   3  13   7        295.60        387.99       116.39 o
   5  13   7        385.75        298.37        82.61 o
   7  13   7        861.33        624.16        97.03 o
   9  13   7        271.90        277.12        90.99 o
  11  13   7         38.72         85.86       102.97 o
 -14  14   7         39.72        115.50        83.16 o
 -12  14   7       1061.50        677.93        92.73 o
 -10  14   7       2445.69       2531.35       187.75 o
  -8  14   7       1469.45       1643.82       148.91 o
  -6  14   7        196.88        184.72        94.29 o
  -4  14   7         28.75        106.63        85.75 o
  -2  14   7        235.81        254.42       117.20 o
   0  14   7        239.61        128.77       124.51 o
   2  14   7        710.37        712.88       133.33 o
   4  14   7        320.44         27.80        92.62 o
   6  14   7        588.51        369.19       105.63 o
   8  14   7        113.83        108.55       114.84 o
  -9  15   7        225.52        209.86        89.34 o
  -7  15   7         50.41        -27.72       111.43 o
  -5  15   7         18.09        148.89       123.19 o
  -3  15   7        681.87       1235.72       194.66 o
  -1  15   7       1894.73       2120.21       178.59 o
   1  15   7       1040.81       1121.52       153.04 o
   3  15   7         10.48        -93.88        93.88 o
 -28   0   8          1.27       -117.60       117.60 o
 -26   0   8        736.37        893.38       151.05 o
 -24   0   8       3918.06       3986.61       281.47 o
 -22   0   8       4908.92       4677.59       176.04 o
 -20   0   8       1187.94       1026.24       133.59 o
 -18   0   8       3779.74       3906.49       147.49 o
 -16   0   8       6264.70       7174.54       185.04 o
 -14   0   8      27094.49      28571.88       445.88 o
 -12   0   8      15836.00      15748.88       272.72 o
 -10   0   8      65711.59      65085.81       761.60 o
  -8   0   8      21812.96      18553.27       254.42 o
  -6   0   8       4273.50       5741.45       102.87 o
  -4   0   8       3498.96       3368.48       161.88 o
  -2   0   8       5397.64       3230.72       116.11 o
   0   0   8      12615.43      12666.94       177.67 o
   2   0   8       6208.34       5088.18        97.82 o
   4   0   8       5061.10       3593.23       137.79 o
   6   0   8      22223.04      18773.06       257.85 o
   8   0   8      15098.48      16093.61       287.30 o
  10   0   8      27682.19      25670.38       420.72 o
  12   0   8        255.28        116.57        69.15 o
  14   0   8        883.25        915.75        99.32 o
  16   0   8          4.00        -69.88        69.88 o
  18   0   8       4205.80       5058.05       209.29 o
  20   0   8       6089.07       6029.72       351.14 o
 -27   1   8        434.19        380.51       107.33 o
 -25   1   8         25.70        -19.70        70.90 o
 -23   1   8        155.55        135.83        58.61 o
 -21   1   8         44.76         59.10        53.91 o
 -19   1   8       1772.48       1755.74        88.72 o
 -17   1   8       2513.07       2723.49        86.02 o
 -15   1   8         11.06         18.54        35.51 o
 -13   1   8       1578.33       1442.54        75.78 o
 -11   1   8      11393.02      11370.17       140.66 o
  -9   1   8       5234.00       5927.89        87.41 o
  -7   1   8       1409.02       1170.45        45.10 o
  -5   1   8       3867.49       6777.37        97.70 o
  -3   1   8        238.98         29.40        14.81 o
  -1   1   8      19916.91      20079.09       204.88 o
   1   1   8      14402.18      13360.68       140.22 o
   3   1   8        255.92        662.65        33.52 o
   5   1   8         96.06        164.69        32.09 o
   7   1   8        127.10        128.60        29.64 o
   9   1   8       2498.74       2799.56        83.01 o
  11   1   8         21.66         51.01        41.54 o
  13   1   8         54.69          2.28        56.60 o
  15   1   8         35.64         62.13        53.88 o
  17   1   8        119.54        143.66        65.12 o
  19   1   8         91.87         36.34        82.51 o
  21   1   8        753.93        834.98       129.41 o
 -28   2   8         56.35        -20.63        81.54 o
 -26   2   8         21.23         54.44        75.78 o
 -24   2   8        145.57        192.11       104.58 o
 -22   2   8          9.10         -0.07        61.10 o
 -20   2   8        487.23        443.73        58.77 o
 -18   2   8        546.81        610.40        57.41 o
 -16   2   8       1438.92       1553.52        70.91 o
 -14   2   8       1211.18       1572.52        64.52 o
 -12   2   8         35.13         49.22        28.28 o
 -10   2   8       4771.32       4454.99        77.66 o
  -8   2   8       1119.98        888.39        51.88 o
  -6   2   8        112.32         81.34        23.67 o
  -4   2   8      21257.76      22731.97       218.55 o
  -2   2   8       5564.97       5986.90        74.74 o
   0   2   8       8943.35       9475.02       103.32 o
   2   2   8         53.84         62.27        17.90 o
   4   2   8       2146.84       1316.23        48.97 o
   6   2   8      24588.01      22088.87       228.67 o
   8   2   8       2348.61       2420.64        67.25 o
  10   2   8       1817.68       1563.76        72.39 o
  12   2   8        472.58        255.50        57.14 o
  14   2   8        125.24         83.73        50.60 o
  16   2   8        126.06        120.53        64.91 o
  18   2   8         10.37        -76.65        76.65 o
  20   2   8         19.77        -86.52        86.52 o
 -27   3   8          3.85         36.48        79.41 o
 -25   3   8        177.45        142.72        78.88 o
 -23   3   8        232.89        280.21        74.92 o
 -21   3   8       1847.33       1676.21        99.44 o
 -19   3   8        811.67        940.84        76.24 o
 -17   3   8       2518.13       2628.85        88.80 o
 -15   3   8       8458.01       8115.51       126.82 o
 -13   3   8       1500.22       1397.01        56.46 o
 -11   3   8        720.17        489.40        37.28 o
  -9   3   8        247.42        246.23        35.64 o
  -7   3   8       2123.71       2030.68        55.86 o
  -5   3   8      60884.49      60305.48       490.37 o
  -3   3   8      50789.41      48653.55       432.20 o
  -1   3   8      32177.10      31305.70       286.74 o
   1   3   8      59371.49      59693.55       456.15 o
   3   3   8       1480.10        418.72        31.35 o
   5   3   8         64.83        186.66        29.86 o
   7   3   8        907.36        651.43        42.49 o
   9   3   8      11545.13      12386.93       265.36 o
  11   3   8       7250.58       7609.85       141.24 o
  13   3   8       1597.91       1380.72        79.95 o
  15   3   8       2855.94       2807.90       133.17 o
  17   3   8        385.02        421.81        87.73 o
  19   3   8         52.60         55.79        86.98 o
  21   3   8        898.21        959.49       205.39 o
 -26   4   8          3.20         11.54        76.81 o
 -24   4   8       2625.89       2386.50       134.14 o
 -22   4   8        971.47        990.15        87.88 o
 -20   4   8        166.17        290.33        63.03 o
 -18   4   8        112.44        337.66        57.43 o
 -16   4   8        175.80        307.72        45.99 o
 -14   4   8       6795.37       6847.12       106.39 o
 -12   4   8        353.49        569.42        42.42 o
 -10   4   8        434.01        617.75        39.31 o
  -8   4   8       2620.44       1864.22        53.71 o
  -6   4   8      17584.26      23126.29       214.18 o
  -4   4   8       2807.48       2676.00        56.48 o
  -2   4   8        159.98        488.81        31.82 o
   0   4   8       1847.04       3289.81        54.82 o
   2   4   8       8914.46      11786.90       118.47 o
   4   4   8        357.41        665.78        39.30 o
   6   4   8        106.39        325.90        35.54 o
   8   4   8       3857.94       3909.48        92.71 o
  10   4   8       3684.71       3260.71       113.53 o
  12   4   8      10750.79      10909.75       179.57 o
  14   4   8         56.96         45.96        65.19 o
  16   4   8         82.24        227.74        80.51 o
  18   4   8        557.42        454.71        98.95 o
  20   4   8       2818.11       3071.21       170.52 o
 -27   5   8        516.88        829.83       110.56 o
 -25   5   8         83.22        198.63        79.36 o
 -23   5   8        108.52        133.38        71.86 o
 -21   5   8       1519.05       1687.41       134.94 o
 -19   5   8        865.54       1092.16        78.47 o
 -17   5   8       4531.59       4344.07       197.31 o
 -15   5   8       5137.72       4941.27       109.59 o
 -13   5   8        240.82        425.41        43.48 o
 -11   5   8          8.20         -2.64        31.89 o
  -9   5   8         27.27         33.90        26.92 o
  -7   5   8       1449.11       1472.24        47.42 o
  -5   5   8       7723.69       7254.98        98.04 o
  -3   5   8       2270.10       1442.22        45.15 o
  -1   5   8       9047.11       7812.65        91.07 o
   1   5   8       4084.38       3698.48        60.22 o
   3   5   8       1499.12       1195.74        46.15 o
   5   5   8       9616.41       9985.90       152.62 o
   7   5   8       1134.27       1446.96        60.49 o
   9   5   8         59.77         83.49        37.61 o
  11   5   8        631.32       1012.44        75.96 o
  13   5   8       3105.52       3482.92       139.75 o
  15   5   8      11116.50      10903.84       301.00 o
  17   5   8       3407.45       3422.72       164.27 o
  19   5   8       1075.75       1046.86       117.82 o
 -26   6   8          5.83        -50.85        83.86 o
 -24   6   8        322.37        290.67        83.35 o
 -22   6   8         30.65         28.33        63.50 o
 -20   6   8        472.44        363.96        66.35 o
 -18   6   8       1440.88       1243.11        79.12 o
 -16   6   8       2336.64       2257.61        95.18 o
 -14   6   8         90.43         69.33        43.18 o
 -12   6   8         83.43         95.40        36.02 o
 -10   6   8       1199.50       1020.51        49.05 o
  -8   6   8      14088.40      12696.69       146.21 o
  -6   6   8      21902.00      21625.28       231.86 o
  -4   6   8       2890.48       2566.24        61.29 o
  -2   6   8       1001.67       1061.03        39.32 o
   0   6   8       8586.90       6706.58        84.68 o
   2   6   8      10662.96      11161.46       132.34 o
   4   6   8      36408.55      35295.58       347.59 o
   6   6   8      23069.74      20089.79       269.71 o
   8   6   8        445.17        293.90        53.86 o
  10   6   8       2067.60       1972.32       159.38 o
  12   6   8        208.14        127.31        61.37 o
  14   6   8        761.79        509.51        89.46 o
  16   6   8        148.43         68.58        83.50 o
  18   6   8        112.56         59.11        89.47 o
 -25   7   8          6.21          4.15        82.96 o
 -23   7   8        138.77        141.14        73.62 o
 -21   7   8         54.92        -13.87        66.63 o
 -19   7   8          3.17        -56.69        56.69 o
 -17   7   8        179.61        113.63        55.00 o
 -15   7   8        231.00        234.36        54.27 o
 -13   7   8       4765.61       4520.65       114.30 o
 -11   7   8       1970.87       2072.55        74.57 o
  -9   7   8       5949.15       5448.72        98.26 o
  -7   7   8       4324.01       3957.29        77.76 o
  -5   7   8         44.13         81.58        33.96 o
  -3   7   8         52.17        161.95        33.30 o
  -1   7   8       5601.70       6038.97        96.01 o
   1   7   8       1232.04       1467.70        57.57 o
   3   7   8        861.56        742.05        49.44 o
   5   7   8        415.22        457.98        63.35 o
   7   7   8       1952.51       2336.08        97.23 o
   9   7   8        166.45         92.78        54.75 o
  11   7   8         31.38          4.55        59.63 o
  13   7   8       1310.97       1283.79        98.86 o
  15   7   8        116.98        102.84        86.30 o
  17   7   8          7.85        -30.73        88.03 o
 -24   8   8        117.82         56.29        77.21 o
 -22   8   8         53.61         38.43        72.12 o
 -20   8   8        258.51        132.49        82.33 o
 -18   8   8        169.02         91.24        62.71 o
 -16   8   8        506.46        522.19        66.79 o
 -14   8   8        201.31         76.52        52.37 o
 -12   8   8        490.36        523.36        61.07 o
 -10   8   8       7340.47       7116.52       124.72 o
  -8   8   8       6726.81       6538.81       113.30 o
  -6   8   8      29211.50      29285.08       326.84 o
  -4   8   8       5294.64       5329.52       126.69 o
  -2   8   8        365.49        414.28        39.06 o
   0   8   8       1935.78       1288.74        59.39 o
   2   8   8       9214.76       8833.17       137.33 o
   4   8   8      29297.16      28995.52       335.40 o
   6   8   8      14666.10      14073.02       220.73 o
   8   8   8       1793.80       2090.49       105.62 o
  10   8   8       3747.67       4300.16       138.32 o
  12   8   8         79.87        212.85        70.21 o
  14   8   8         50.29         84.19        77.07 o
  16   8   8        170.90         96.67        95.13 o
  18   8   8        161.66        108.57       102.57 o
 -23   9   8        482.73        499.78        89.39 o
 -21   9   8        314.14        166.68        78.63 o
 -19   9   8        594.93        771.08        84.77 o
 -17   9   8        868.18        827.25        92.62 o
 -15   9   8       1561.07       1790.41        98.87 o
 -13   9   8          5.16         25.11        52.76 o
 -11   9   8         51.98        105.35        49.71 o
  -9   9   8       1509.68       1463.53       122.69 o
  -7   9   8       2256.50       2181.22        96.17 o
  -5   9   8       1164.95       1419.60        94.57 o
  -3   9   8       1314.56       1374.64        62.48 o
  -1   9   8        400.73        481.45        43.56 o
   1   9   8       3552.34       3814.30       118.27 o
   3   9   8         63.48        126.21        49.99 o
   5   9   8        115.74        160.55        53.04 o
   7   9   8       1402.47       1540.29        86.78 o
   9   9   8        119.07        116.73        66.71 o
  11   9   8        573.09        715.60        86.61 o
  13   9   8       1590.19       1418.24       106.65 o
  15   9   8       2371.75       2902.70       150.07 o
 -22  10   8       1009.75       1168.52       106.28 o
 -20  10   8       1589.52       1777.93       113.00 o
 -18  10   8         20.23        143.65        74.92 o
 -16  10   8        127.63        211.67        68.46 o
 -14  10   8         52.61        119.42        63.22 o
 -12  10   8        710.90        631.70        91.56 o
 -10  10   8        329.67        321.27        59.34 o
  -8  10   8        547.76        754.26        65.54 o
  -6  10   8       4597.56       3869.40       120.44 o
  -4  10   8         30.00         34.81        49.86 o
  -2  10   8        399.62        436.58        49.83 o
   0  10   8       7660.00       6564.95       152.83 o
   2  10   8       4502.91       4576.58       130.88 o
   4  10   8        170.55        137.98        54.20 o
   6  10   8        391.71        278.94        62.51 o
   8  10   8        419.46        527.78        93.33 o
  10  10   8        299.80        499.87        86.72 o
  12  10   8       1360.92       1379.82       111.81 o
  14  10   8        260.55        244.26        85.32 o
 -19  11   8         55.08          3.19        78.96 o
 -17  11   8        455.96        598.84        84.80 o
 -15  11   8       2448.99       2744.93       124.97 o
 -13  11   8       2244.68       2651.31       139.47 o
 -11  11   8       1623.24       1567.02       127.76 o
  -9  11   8       1238.31       1295.31        84.08 o
  -7  11   8         16.04        -38.18        54.42 o
  -5  11   8      13732.80      13619.60       231.90 o
  -3  11   8       8521.66       9543.00       220.56 o
  -1  11   8      14724.85      14430.48       239.98 o
   1  11   8       8166.34       8763.85       187.74 o
   3  11   8       2649.75       2703.60       116.64 o
   5  11   8         98.47         59.29        60.26 o
   7  11   8       6908.53       6485.49       160.92 o
   9  11   8       3625.24       3242.81       145.95 o
  11  11   8       3337.41       3005.50       149.52 o
  13  11   8         85.26        171.33        91.73 o
 -18  12   8        795.86       1171.40       106.61 o
 -16  12   8        189.41        172.67        79.57 o
 -14  12   8         16.51        -66.53        66.53 o
 -12  12   8        197.88         80.65        65.81 o
 -10  12   8        400.20        407.84        69.67 o
  -8  12   8         65.76        223.49        68.90 o
  -6  12   8        904.67        620.80        78.45 o
  -4  12   8         53.97          6.49        71.94 o
  -2  12   8        883.67        724.26       123.17 o
   0  12   8         16.90         11.17        68.84 o
   2  12   8        309.19        446.68        82.52 o
   4  12   8        502.12        542.74        74.59 o
   6  12   8         60.41         37.63        63.95 o
   8  12   8        379.65        514.00        81.86 o
  10  12   8       1052.18       1089.20       112.71 o
  12  12   8        214.32        201.77        96.77 o
 -15  13   8         12.79         73.37       111.93 o
 -13  13   8         76.61         15.71        71.81 o
 -11  13   8       1083.43       1117.03        92.52 o
  -9  13   8       1322.49       1344.30        94.36 o
  -7  13   8          8.65         -2.29        81.33 o
  -5  13   8        150.25        167.09       102.74 o
  -3  13   8        113.28        -55.30       121.89 o
  -1  13   8       2255.20       2551.11       237.56 o
   1  13   8       3899.43       3598.27       204.59 o
   3  13   8       3274.40       3214.73       187.61 o
   5  13   8        382.70        846.37       102.99 o
   7  13   8        224.75        264.51        86.59 o
   9  13   8        241.73        276.44        82.29 o
 -12  14   8       1174.92       1217.51       103.34 o
 -10  14   8       3033.24       3218.56       156.34 o
  -8  14   8        374.47        624.70        94.01 o
  -6  14   8       2191.42       2311.07       154.43 o
  -4  14   8          6.63        -99.21        99.21 o
  -2  14   8        296.26        260.85       118.40 o
   0  14   8        232.11        278.02       140.72 o
   2  14   8        162.94        310.47       125.18 o
   4  14   8        480.24        298.29       112.33 o
   6  14   8        423.05        329.63       112.23 o
  -7  15   8         27.72        106.38        95.98 o
  -5  15   8        160.03        176.69       127.92 o
  -3  15   8       1427.87       1791.79       359.86 o
  -1  15   8       1578.58       1167.99       156.49 o
   1  15   8        708.20       1050.92       154.81 o
 -27   1   9        196.77        264.95        80.73 o
 -25   1   9        439.67        481.79        79.95 o
 -23   1   9        598.04        454.34        69.95 o
 -21   1   9       1586.50       1579.46       129.17 o
 -19   1   9       4060.06       3757.76       114.80 o
 -17   1   9       1829.98       1807.77        78.24 o
 -15   1   9       3394.52       2896.83        82.56 o
 -13   1   9        115.73         -0.88        28.97 o
 -11   1   9        116.50         85.33        26.95 o
  -9   1   9       1007.37       1876.90        48.64 o
  -7   1   9         81.97         97.10        19.66 o
  -5   1   9      11500.26       8985.67       133.92 o
  -3   1   9      11948.45      13343.35       179.03 o
  -1   1   9      14153.47      12398.52       139.28 o
   1   1   9      14832.19      13612.15       208.87 o
   3   1   9      13782.95      12185.84       128.94 o
   5   1   9      18985.66      16638.72       183.22 o
   7   1   9       1886.09       2229.76        98.48 o
   9   1   9          9.53          6.71        47.02 o
  11   1   9       3605.52       3509.93       100.52 o
  13   1   9       6103.68       6718.77       142.80 o
  15   1   9       3032.78       3489.77       119.72 o
  17   1   9       1510.89       1442.22        97.40 o
  19   1   9        450.94        480.37       100.57 o
 -28   2   9        470.78        473.01        93.50 o
 -26   2   9       1765.67       1732.67       117.65 o
 -24   2   9         12.75        -48.32        89.72 o
 -22   2   9         26.10         51.11        59.92 o
 -20   2   9         21.23         35.54        49.77 o
 -18   2   9       7873.04       7788.65       144.79 o
 -16   2   9        481.33        380.07        44.41 o
 -14   2   9       1193.25       1202.82        56.43 o
 -12   2   9        121.79        117.16        30.33 o
 -10   2   9      35853.80      38292.66       360.54 o
  -8   2   9       5678.06       4332.23        73.98 o
  -6   2   9      22904.83      20154.67       211.27 o
  -4   2   9      12759.43      13665.71       267.71 o
  -2   2   9      13401.55      16832.52       165.91 o
   0   2   9      11893.33      12693.98       130.72 o
   2   2   9       4955.78       4782.03        69.00 o
   4   2   9       7920.16       6286.99        95.84 o
   6   2   9      11378.15       9479.35       135.89 o
   8   2   9        197.02        125.11        37.89 o
  10   2   9       1433.67       1382.77        71.86 o
  12   2   9        715.46        842.21        92.09 o
  14   2   9        769.38        740.40        70.45 o
  16   2   9        126.70          3.82        59.18 o
  18   2   9       1222.55       1048.85       112.79 o
  20   2   9         13.12         51.38        89.92 o
 -27   3   9        253.05        216.66        94.04 o
 -25   3   9        802.59        947.20        95.90 o
 -23   3   9       1929.82       2124.88       119.74 o
 -21   3   9          0.02         99.08        62.76 o
 -19   3   9         90.99        158.77        50.71 o
 -17   3   9        303.95        493.22        50.39 o
 -15   3   9       1963.10       2274.35        91.55 o
 -13   3   9      14215.18      14980.44       179.99 o
 -11   3   9       3383.79       3218.96        77.48 o
  -9   3   9        913.24        949.64        52.67 o
  -7   3   9        220.02        477.26        32.35 o
  -5   3   9       1629.69       1987.27        42.72 o
  -3   3   9       1425.50       1795.15        48.24 o
  -1   3   9       2218.97       2467.09        51.20 o
   1   3   9        879.63       1028.84        37.16 o
   3   3   9        592.64        894.52        43.96 o
   5   3   9       4145.68       5172.88        89.42 o
   7   3   9        793.16        853.17        49.21 o
   9   3   9        347.02        224.89        44.43 o
  11   3   9        106.76        208.40        49.16 o
  13   3   9        472.50        615.76        65.78 o
  15   3   9         35.45         18.74        65.41 o
  17   3   9        135.02        214.01        90.78 o
  19   3   9         98.83         98.62        95.22 o
 -26   4   9       2174.00       2041.48       217.48 o
 -24   4   9       1166.75       1061.04        96.92 o
 -22   4   9        448.87        432.13        76.48 o
 -20   4   9       2923.46       3015.39       120.98 o
 -18   4   9        884.82       1000.65        75.83 o
 -16   4   9       4668.28       5063.65       103.31 o
 -14   4   9       4407.11       4573.15        94.16 o
 -12   4   9         41.54         69.95        34.17 o
 -10   4   9      23711.75      22177.80       253.31 o
  -8   4   9       7993.23       7424.03       114.79 o
  -6   4   9       6569.98       6363.61        86.28 o
  -4   4   9       6450.40       6067.46        90.93 o
  -2   4   9        206.16        624.32        38.48 o
   0   4   9        203.60        479.15        28.13 o
   2   4   9         60.08         96.26        27.50 o
   4   4   9       3804.92       3084.79        71.22 o
   6   4   9      14532.84      13874.00       169.56 o
   8   4   9       5838.14       5533.27       104.11 o
  10   4   9       9071.83       8658.81       139.91 o
  12   4   9       5691.56       6038.69       150.49 o
  14   4   9       1077.49       1057.39        99.96 o
  16   4   9        367.32        443.05       115.45 o
  18   4   9        403.16        421.16        98.08 o
 -25   5   9        668.94        613.64        93.32 o
 -23   5   9          4.72        -69.47        69.47 o
 -21   5   9         17.06         70.83        62.59 o
 -19   5   9       2423.55       2019.44       109.63 o
 -17   5   9       1114.61       1215.65        82.67 o
 -15   5   9       1755.96       1432.96        68.04 o
 -13   5   9       2598.56       3092.30       118.85 o
 -11   5   9       1380.54       1269.24        57.87 o
  -9   5   9       2587.71       2401.46        65.96 o
  -7   5   9       2411.72       2288.46        55.97 o
  -5   5   9      11651.43      10746.31       127.53 o
  -3   5   9        412.25        297.39        31.51 o
  -1   5   9       7885.92       4811.21        94.93 o
   1   5   9       1319.40        909.90        53.47 o
   3   5   9         44.95        125.49        29.84 o
   5   5   9       2312.45       1969.38        64.46 o
   7   5   9       3206.93       2892.29        78.07 o
   9   5   9        212.88        225.17        42.93 o
  11   5   9       2526.50       2690.94       110.92 o
  13   5   9       3616.48       3794.08       180.39 o
  15   5   9       2471.88       2783.98       146.39 o
  17   5   9        457.66        754.31       108.04 o
  19   5   9          4.47         99.21        94.90 o
 -26   6   9         29.73         28.02       100.99 o
 -24   6   9        943.02        918.76        95.56 o
 -22   6   9       2273.63       2346.83       131.13 o
 -20   6   9         18.74         65.53        60.64 o
 -18   6   9        405.82        445.95        63.49 o
 -16   6   9        315.78        368.70        56.31 o
 -14   6   9        718.46        834.56        62.41 o
 -12   6   9       3251.23       3224.15       111.08 o
 -10   6   9       1972.38       1696.54        76.63 o
  -8   6   9         29.48         50.81        27.45 o
  -6   6   9        106.14        215.98        31.40 o
  -4   6   9        123.39         40.13        26.98 o
  -2   6   9       5756.94       5684.35        79.74 o
   0   6   9       1122.29       1307.31        52.95 o
   2   6   9        124.47        183.91        36.91 o
   4   6   9        158.81        111.31        37.07 o
   6   6   9       2995.77       2990.39        89.01 o
   8   6   9       4579.88       4179.24       195.10 o
  10   6   9       6356.56       6566.03       155.53 o
  12   6   9       2349.80       2450.72       121.80 o
  14   6   9        448.32        369.30        83.38 o
  16   6   9       1046.15        817.81       104.55 o
  18   6   9       1902.02       1977.17       149.14 o
 -25   7   9        289.25        -86.86        86.86 o
 -23   7   9          0.84        -55.52        75.37 o
 -21   7   9         39.42         -3.56        65.12 o
 -19   7   9        505.07        577.36        73.51 o
 -17   7   9       3460.98       3959.31       122.97 o
 -15   7   9       8523.28       8886.37       166.87 o
 -13   7   9       7302.57       7526.08       145.44 o
 -11   7   9       3346.65       3405.89        98.92 o
  -9   7   9         39.40         44.80        32.08 o
  -7   7   9        568.35        409.30        38.34 o
  -5   7   9      25002.84      23896.28       239.50 o
  -3   7   9      22141.98      22136.50       223.61 o
  -1   7   9       3045.78       1982.72        61.71 o
   1   7   9       2450.76       2477.97        87.18 o
   3   7   9        397.83        598.55        53.79 o
   5   7   9         90.04         66.48        42.23 o
   7   7   9         96.67         47.14        52.43 o
   9   7   9        116.51        103.94        58.22 o
  11   7   9        204.22        178.66        66.96 o
  13   7   9        190.07        143.45        71.68 o
  15   7   9        486.22        593.10        99.97 o
  17   7   9       1919.02       1957.70       145.62 o
 -24   8   9       1080.92        865.79       115.69 o
 -22   8   9        185.88        284.58        76.29 o
 -20   8   9        149.38        142.04        66.75 o
 -18   8   9         42.59         30.29        59.59 o
 -16   8   9        732.31        830.38        86.24 o
 -14   8   9       1430.02       1463.92        84.26 o
 -12   8   9       1755.11       1689.07        84.95 o
 -10   8   9         54.90        125.08        43.80 o
  -8   8   9        343.68        243.92        37.63 o
  -6   8   9         19.25        -11.66        34.67 o
  -4   8   9        443.07        415.96        43.59 o
  -2   8   9          9.24         22.63        32.29 o
   0   8   9        826.92       1206.77        69.71 o
   2   8   9         15.00         20.58        39.16 o
   4   8   9       6614.75       6359.33       131.50 o
   6   8   9       6105.30       4910.70       121.17 o
   8   8   9       2062.39       2126.61       106.62 o
  10   8   9       1733.74       1546.07       150.08 o
  12   8   9          2.72        -32.57        67.45 o
  14   8   9        147.15         23.90        81.41 o
  16   8   9       3032.04       3005.99       172.36 o
 -23   9   9        105.96        125.31        80.42 o
 -21   9   9        106.93        147.67        75.53 o
 -19   9   9         38.88         -5.35        68.58 o
 -17   9   9       1083.62       1192.47        89.83 o
 -15   9   9       2058.50       2129.07       106.84 o
 -13   9   9       3548.75       3482.49       114.24 o
 -11   9   9        269.98        302.43        52.70 o
  -9   9   9         19.43         44.32        41.80 o
  -7   9   9         97.58        133.36        51.07 o
  -5   9   9       1651.46       1753.34        74.04 o
  -3   9   9        974.77        975.81        56.12 o
  -1   9   9       5269.06       4679.80       135.34 o
   1   9   9       8956.02       9057.89       177.88 o
   3   9   9       1600.53       2039.23       108.73 o
   5   9   9        605.04        908.17        72.42 o
   7   9   9       8192.09       7599.42       162.37 o
   9   9   9          5.30         -5.50        64.35 o
  11   9   9       5463.72       5704.14       172.05 o
  13   9   9        485.95        578.22        89.64 o
  15   9   9       1017.40       1025.62       123.06 o
 -22  10   9        624.76        547.27        93.07 o
 -20  10   9         49.74        128.90        77.25 o
 -18  10   9        134.27        215.54        90.13 o
 -16  10   9        384.61        353.99        73.17 o
 -14  10   9       1831.62       1678.23        98.78 o
 -12  10   9       2325.88       2802.15       105.11 o
 -10  10   9       2199.46       2661.94        95.76 o
  -8  10   9        216.39        238.26        55.80 o
  -6  10   9        192.11        275.18        60.78 o
  -4  10   9        380.09        527.86        55.22 o
  -2  10   9       1100.65       1163.48       107.88 o
   0  10   9        247.89        318.90        63.76 o
   2  10   9         44.62         53.77        51.74 o
   4  10   9        728.24        923.88        84.28 o
   6  10   9       3756.84       3435.37       123.64 o
   8  10   9       2259.94       2412.16       129.41 o
  10  10   9        159.46        399.20        85.41 o
  12  10   9       1463.51       1412.62       112.32 o
  14  10   9        749.08        830.49       108.91 o
 -19  11   9        271.29        182.87        85.36 o
 -17  11   9        104.63         56.05        75.56 o
 -15  11   9        400.04        412.22        79.00 o
 -13  11   9        426.83        557.47        70.08 o
 -11  11   9        910.45        728.16        77.14 o
  -9  11   9        199.81        183.56        60.46 o
  -7  11   9        995.12        936.26       103.62 o
  -5  11   9       1084.73       1103.22        70.32 o
  -3  11   9       2460.61       2525.46       111.73 o
  -1  11   9       3861.23       3371.78       138.64 o
   1  11   9          5.90         35.31        71.46 o
   3  11   9         12.85         -1.12        55.91 o
   5  11   9        145.63        383.13        71.51 o
   7  11   9       2891.82       2407.26       136.38 o
   9  11   9          2.04        130.75        81.68 o
  11  11   9        150.70        178.92        85.82 o
 -18  12   9       2183.46       2460.87       230.49 o
 -16  12   9        368.82        781.29        91.13 o
 -14  12   9        490.60        277.21        68.69 o
 -12  12   9       2660.23       2655.01       118.86 o
 -10  12   9       4733.32       4745.07       144.34 o
  -8  12   9      10427.60      11080.34       221.40 o
  -6  12   9       5186.59       5346.55       184.47 o
  -4  12   9        887.53       1094.11       102.69 o
  -2  12   9       1503.54       1562.73       113.51 o
   0  12   9       1657.39       1845.27       126.89 o
   2  12   9       1925.66       2124.57       112.55 o
   4  12   9        459.05        490.66        77.02 o
   6  12   9       1306.25       1972.03       113.20 o
   8  12   9        164.37        235.45        78.12 o
  10  12   9         26.05        146.27        87.90 o
 -15  13   9         82.71         81.87        84.10 o
 -13  13   9          2.82          6.75        68.73 o
 -11  13   9        862.07        839.25       124.92 o
  -9  13   9       2136.95       2284.07       116.38 o
  -7  13   9        307.54        347.97        93.17 o
  -5  13   9        114.53        158.51       102.97 o
  -3  13   9        265.05        223.33       168.79 o
  -1  13   9         38.86        -45.61        97.48 o
   1  13   9        654.46        738.67       127.84 o
   3  13   9       1856.12       2196.36       183.91 o
   5  13   9        242.75        295.62        81.06 o
   7  13   9        220.89         47.37        78.61 o
 -12  14   9         21.29         10.95        91.35 o
 -10  14   9        195.47        119.06        80.23 o
  -8  14   9        192.36         39.50        94.65 o
  -6  14   9         69.78        180.68       112.56 o
  -4  14   9        345.95        452.61       124.50 o
  -2  14   9       1444.38       1484.59       157.05 o
   0  14   9        147.27       -109.85       109.85 o
   2  14   9        194.64         80.96        99.30 o
   4  14   9         37.85        153.74       107.26 o
 -28   0  10        110.26        209.49       194.02 o
 -26   0  10       1715.55       1677.12       183.35 o
 -24   0  10       3439.07       3403.55       176.88 o
 -22   0  10         22.24         95.07        82.65 o
 -20   0  10         15.33         -3.29        66.73 o
 -18   0  10       1638.43       1519.84       113.90 o
 -16   0  10       1199.37       1309.11        96.65 o
 -14   0  10         97.09         69.07        44.43 o
 -12   0  10        451.82        683.94        57.97 o
 -10   0  10         92.47         18.62        43.42 o
  -8   0  10        962.50        799.79        71.13 o
  -6   0  10      26188.92      23697.62       464.93 o
  -4   0  10        376.44        286.01        92.84 o
  -2   0  10      50725.27      50812.02       865.66 o
   0   0  10       3029.56       2894.61        71.69 o
   2   0  10       9569.36       9011.44       149.25 o
   4   0  10       2372.04       2071.97       113.14 o
   6   0  10      40330.08      37840.96       558.76 o
   8   0  10      25354.42      23572.57       443.29 o
  10   0  10       1801.56       1179.44       103.44 o
  12   0  10       6208.17       5162.79       182.78 o
  14   0  10       2555.52       2684.30       249.93 o
  16   0  10       3612.23       3582.45       188.91 o
  18   0  10        910.16       1084.44       137.77 o
 -27   1  10        853.22        771.20       100.20 o
 -25   1  10        146.74         91.01        71.74 o
 -23   1  10         22.09         45.90        58.68 o
 -21   1  10        545.95        582.07        63.70 o
 -19   1  10         23.93        -14.73        44.03 o
 -17   1  10       1593.60       1708.97        88.72 o
 -15   1  10      14209.65      13616.65       195.78 o
 -13   1  10       2614.49       2184.95        77.22 o
 -11   1  10        769.66        622.05        44.76 o
  -9   1  10       8132.08      10086.53       154.39 o
  -7   1  10         77.95         91.95        25.40 o
  -5   1  10         85.87         89.48        33.90 o
  -3   1  10      13540.21      15026.50       187.72 o
  -1   1  10         85.30         42.21        18.63 o
   1   1  10       1160.45       1995.65        45.45 o
   3   1  10        179.11        165.17        28.72 o
   5   1  10       1084.99       1319.18        60.68 o
   7   1  10        197.83        284.37        42.19 o
   9   1  10        489.75        425.86        50.84 o
  11   1  10        467.46        351.36        55.88 o
  13   1  10        106.99         57.17        54.23 o
  15   1  10        789.56       1107.94        84.59 o
  17   1  10       2010.63       2220.10       120.63 o
  19   1  10       1012.49       1242.91       127.56 o
 -26   2  10        141.28         42.47        71.45 o
 -24   2  10        677.67        937.04        91.88 o
 -22   2  10       1315.78       1432.28        97.45 o
 -20   2  10        180.59        166.56        67.43 o
 -18   2  10        340.79        331.07        49.49 o
 -16   2  10        246.80        227.08        40.32 o
 -14   2  10       5739.22       5922.42       122.09 o
 -12   2  10       1228.37       1154.75        66.49 o
 -10   2  10       2833.48       3139.41        68.19 o
  -8   2  10       2192.11       1924.92        50.01 o
  -6   2  10       9283.58       9075.86       129.29 o
  -4   2  10       2220.55       2412.06        88.61 o
  -2   2  10        244.32          9.35        22.36 o
   0   2  10        364.46        470.70        29.42 o
   2   2  10       3982.14       4244.58       108.85 o
   4   2  10       1415.85       1862.66        58.12 o
   6   2  10       9029.88       8621.69       124.89 o
   8   2  10       1414.77       1218.28        65.43 o
  10   2  10       1086.87       1166.97        81.44 o
  12   2  10       3021.40       3050.27       104.35 o
  14   2  10        381.18        355.90        65.65 o
  16   2  10         12.17        -22.17        66.80 o
  18   2  10         28.93        -19.31        98.54 o
 -27   3  10        925.69        892.83       105.67 o
 -25   3  10        221.21        391.73        83.98 o
 -23   3  10         57.01         13.16        65.50 o
 -21   3  10        335.49        298.56        66.02 o
 -19   3  10        481.78        484.45        55.89 o
 -17   3  10       5008.54       5230.13       108.52 o
 -15   3  10        824.18        894.85        54.80 o
 -13   3  10      11123.76      11125.45       149.72 o
 -11   3  10       8219.01       8187.34       127.86 o
  -9   3  10       7971.27       8414.80       116.91 o
  -7   3  10       1759.68       1957.51        53.98 o
  -5   3  10        953.53        724.14        51.99 o
  -3   3  10      12829.75      10845.71       146.21 o
  -1   3  10       5706.26       3790.96        60.97 o
   1   3  10       7721.21       7089.47       102.02 o
   3   3  10      18514.96      17121.61       191.30 o
   5   3  10       1865.18       1455.55        57.95 o
   7   3  10        784.56        878.48        51.78 o
   9   3  10        904.96        931.97        66.71 o
  11   3  10       2418.70       2452.67        94.81 o
  13   3  10       2303.50       2328.19       102.93 o
  15   3  10       5798.54       6131.28       224.85 o
  17   3  10       2501.06       2628.13       155.97 o
  19   3  10       1126.22       1267.78       127.78 o
 -26   4  10         93.46        -17.85        76.89 o
 -24   4  10         31.66        -30.83        72.05 o
 -22   4  10        156.29        187.38        68.56 o
 -20   4  10       1376.37       1267.02        88.25 o
 -18   4  10       1981.36       2401.04        95.07 o
 -16   4  10        444.26        269.64        43.40 o
 -14   4  10        442.70        308.95        45.44 o
 -12   4  10       3340.86       3402.03        86.57 o
 -10   4  10        528.70        501.80        42.51 o
  -8   4  10       5787.32       7075.65       106.55 o
  -6   4  10        256.32        695.40        34.47 o
  -4   4  10          0.13         10.39        23.43 o
  -2   4  10       1382.91       1454.39        53.92 o
   0   4  10        643.66        536.53        34.21 o
   2   4  10       1544.56       1363.17        57.81 o
   4   4  10        262.29        224.28        35.51 o
   6   4  10       2503.81       2146.47        69.71 o
   8   4  10       2593.51       2643.91        80.36 o
  10   4  10       1470.74       1112.33        70.82 o
  12   4  10         40.50         18.90        56.32 o
  14   4  10       1433.77       1253.35       100.11 o
  16   4  10        605.83        752.88       106.97 o
  18   4  10          0.24          9.23        88.65 o
 -25   5  10         98.81        -75.01        75.01 o
 -23   5  10        138.82         27.06        68.89 o
 -21   5  10         77.50        -20.07        61.77 o
 -19   5  10        499.71        482.05        68.15 o
 -17   5  10        179.55        197.12        76.13 o
 -15   5  10        808.33        777.10        58.82 o
 -13   5  10         33.22         39.02        38.26 o
 -11   5  10       1322.43       1442.73        66.09 o
  -9   5  10        579.59        848.91        60.19 o
  -7   5  10       2265.94       2099.22        62.78 o
  -5   5  10        354.36        368.29        35.26 o
  -3   5  10       5712.66       5861.40       113.69 o
  -1   5  10       9292.77       8190.06       107.88 o
   1   5  10      27795.29      27774.31       270.49 o
   3   5  10      19986.71      20465.60       223.16 o
   5   5  10      10185.85       9875.45       158.04 o
   7   5  10       1099.86        939.27        61.73 o
   9   5  10        206.37        209.44        49.54 o
  11   5  10       7546.71       7831.17       197.23 o
  13   5  10       4039.28       4645.87       164.46 o
  15   5  10         32.47         30.05        80.36 o
  17   5  10        126.83         23.16        93.40 o
 -26   6  10         99.12        201.66        93.83 o
 -24   6  10          6.20        -77.14        77.14 o
 -22   6  10        791.85        792.68        92.28 o
 -20   6  10        277.92        253.54        70.57 o
 -18   6  10        256.88        125.52        61.40 o
 -16   6  10        716.32        636.59        63.19 o
 -14   6  10         42.28         -0.18        41.87 o
 -12   6  10       8816.14       9414.41       142.47 o
 -10   6  10      14434.39      14078.85       202.71 o
  -8   6  10       1066.57        718.94        42.36 o
  -6   6  10       3473.75       3031.88        69.74 o
  -4   6  10        664.19        929.19        51.36 o
  -2   6  10       1761.09       1763.28        64.12 o
   0   6  10       1518.77       1032.53        54.44 o
   2   6  10       4542.61       3850.10        86.82 o
   4   6  10         82.20         12.32        39.12 o
   6   6  10       4530.14       3907.10       143.90 o
   8   6  10       6350.06       5915.29       141.78 o
  10   6  10       3950.71       4538.49       135.82 o
  12   6  10       3106.50       3207.27       148.63 o
  14   6  10       1149.95        916.97       102.98 o
  16   6  10         29.02        -86.68        86.68 o
 -25   7  10        428.11        176.71       102.12 o
 -23   7  10         16.33        -50.15        71.82 o
 -21   7  10        160.70        130.69        75.38 o
 -19   7  10         22.62         68.17        59.89 o
 -17   7  10        360.82        574.91        68.01 o
 -15   7  10       1019.81        869.86        69.09 o
 -13   7  10        137.06        215.02        50.41 o
 -11   7  10        119.72         71.49        38.40 o
  -9   7  10       4609.58       4849.05       111.01 o
  -7   7  10        335.99        265.80        34.23 o
  -5   7  10        571.44        563.14        42.44 o
  -3   7  10        623.24        616.15        51.74 o
  -1   7  10          6.84         13.57        39.79 o
   1   7  10        870.96        958.42        56.75 o
   3   7  10         87.53         60.62        39.43 o
   5   7  10       2866.78       3574.38       179.39 o
   7   7  10          8.05        -29.95        53.65 o
   9   7  10       1649.46       1505.14       192.41 o
  11   7  10        103.37         71.29        65.69 o
  13   7  10        159.95        171.21        83.48 o
  15   7  10        113.19        -26.98        90.71 o
 -24   8  10        295.38        205.91       103.99 o
 -22   8  10        921.44       1315.34       129.54 o
 -20   8  10       1691.96       2012.79       112.49 o
 -18   8  10       1870.61       2013.27       124.03 o
 -16   8  10         33.19         -9.24        57.26 o
 -14   8  10        163.89        125.89        54.03 o
 -12   8  10        128.73         87.14        62.60 o
 -10   8  10       4916.68       5061.79       108.53 o
  -8   8  10       4083.69       4028.37       102.35 o
  -6   8  10       3585.37       3429.04        97.27 o
  -4   8  10       2950.78       3397.15       100.44 o
  -2   8  10       3299.95       3009.14        85.63 o
   0   8  10        203.83        304.56        51.57 o
   2   8  10        503.56        431.92        49.88 o
   4   8  10        146.25         20.00        48.01 o
   6   8  10       3097.61       3173.77       116.61 o
   8   8  10       6068.53       5578.22       199.30 o
  10   8  10       2183.07       2534.47       124.38 o
  12   8  10        456.85        552.59        84.00 o
  14   8  10        746.76        700.45       108.50 o
 -23   9  10        708.54        600.89       108.88 o
 -21   9  10        464.63        541.88       107.45 o
 -19   9  10         36.25         56.38        88.63 o
 -17   9  10        521.59        460.44        72.73 o
 -15   9  10        604.29        600.34        70.87 o
 -13   9  10        757.85        514.51        66.79 o
 -11   9  10        218.34        261.40        50.55 o
  -9   9  10       2427.14       2294.42        85.86 o
  -7   9  10       1033.98       1160.83        71.13 o
  -5   9  10         40.07        -13.75        36.61 o
  -3   9  10      11162.95      11874.55       172.48 o
  -1   9  10       7293.85       6644.06       138.56 o
   1   9  10       7779.57       8077.42       183.46 o
   3   9  10       7772.20       8556.43       162.46 o
   5   9  10       1300.52       1098.04        79.51 o
   7   9  10         10.16        -47.30        64.53 o
   9   9  10       1488.51       1590.77       108.14 o
  11   9  10       3817.65       4094.31       159.20 o
  13   9  10        866.21        899.39       104.14 o
 -20  10  10        451.86        201.95        91.18 o
 -18  10  10        406.67        395.69        93.68 o
 -16  10  10         83.38        143.24        79.14 o
 -14  10  10          0.65         29.08        67.51 o
 -12  10  10       1403.75       1413.67        86.61 o
 -10  10  10         60.74         63.00        61.93 o
  -8  10  10         48.39         50.55        49.80 o
  -6  10  10         88.39         53.83        47.31 o
  -4  10  10       5662.42       5555.85       119.25 o
  -2  10  10       5256.40       5997.93       135.70 o
   0  10  10        834.37        625.91        74.28 o
   2  10  10        474.05        464.59        64.18 o
   4  10  10        682.84        572.95        96.35 o
   6  10  10       3120.44       3387.01       159.07 o
   8  10  10       4301.61       4220.64       154.56 o
  10  10  10       1199.47       1583.84       116.76 o
  12  10  10        245.88        187.15        84.18 o
 -19  11  10       1348.12       1242.91       122.06 o
 -17  11  10        741.15        900.42       109.80 o
 -15  11  10        321.96        417.33       116.96 o
 -13  11  10       1794.41       2440.96       120.77 o
 -11  11  10       1486.59       1614.01        96.95 o
  -9  11  10        721.60        577.00        83.17 o
  -7  11  10       1368.79       1348.21        84.34 o
  -5  11  10        328.26        413.59        65.40 o
  -3  11  10       1883.31       2669.52       200.07 o
  -1  11  10        643.69        879.38        90.32 o
   1  11  10       2515.56       2657.33       110.15 o
   3  11  10       2134.43       1917.13       109.24 o
   5  11  10        703.63        750.00        80.98 o
   7  11  10        105.04         32.30        66.00 o
   9  11  10         27.08        -30.73        77.12 o
  11  11  10        161.01        355.25        90.25 o
 -16  12  10          2.67         77.17        85.48 o
 -14  12  10        432.62        519.46        83.78 o
 -12  12  10        577.77        616.58        81.57 o
 -10  12  10        474.69        348.74        74.41 o
  -8  12  10         46.12         74.00        67.02 o
  -6  12  10        650.30        841.42        88.14 o
  -4  12  10        105.29        137.74        79.67 o
  -2  12  10        966.93       1057.65       107.89 o
   0  12  10        184.46         34.02       103.08 o
   2  12  10        444.53        375.02        86.40 o
   4  12  10        372.97        685.33        83.92 o
   6  12  10       1463.91       1305.75       100.10 o
   8  12  10        230.50        202.22        97.59 o
 -15  13  10       1135.01       1341.94       123.57 o
 -13  13  10       1870.69       2282.08       181.87 o
 -11  13  10        867.63       1045.86        97.18 o
  -9  13  10        166.21        241.66        81.02 o
  -7  13  10        132.52         61.62        97.14 o
  -5  13  10        222.32        150.32       110.46 o
  -3  13  10         93.83         83.30       100.68 o
  -1  13  10       1077.24       1225.90       142.11 o
   1  13  10       1335.10       1279.57       129.54 o
   3  13  10        158.69         99.12        96.04 o
   5  13  10        113.68         49.78        84.70 o
 -10  14  10        504.27        368.86       143.05 o
  -8  14  10        504.26        763.03       172.99 o
  -6  14  10        554.90        950.05       257.10 o
  -4  14  10       1691.81       1386.59       189.06 o
  -2  14  10       1820.41       1693.69       205.05 o
   0  14  10       1317.28       1387.73       320.19 o
   2  14  10         35.40        -14.64       122.24 o
 -27   1  11        119.60        269.80       107.21 o
 -25   1  11        894.23        926.13       122.30 o
 -23   1  11          8.29        -62.92        64.99 o
 -21   1  11        663.84        649.39        77.62 o
 -19   1  11         62.52         54.61        52.89 o
 -17   1  11         98.36         42.64        45.50 o
 -15   1  11         86.11         33.49        41.86 o
 -13   1  11       2467.34       1980.49        79.65 o
 -11   1  11       7064.52       7568.22       135.98 o
  -9   1  11       5251.36       5971.84       161.54 o
  -7   1  11       8135.43       7338.96       153.42 o
  -5   1  11      16982.63      18084.98       310.08 o
  -3   1  11      21478.79      22179.62       312.01 o
  -1   1  11      16603.05      16638.82       182.06 o
   1   1  11      35429.52      33621.11       296.88 o
   3   1  11       5857.14       4997.62        90.79 o
   5   1  11       9462.15       7994.57       130.21 o
   7   1  11         31.87        -44.18        44.18 o
   9   1  11       2193.61       1831.36        84.42 o
  11   1  11        110.61        158.31        53.50 o
  13   1  11       1041.08       1095.56        80.86 o
  15   1  11         41.80         13.08        63.26 o
  17   1  11        177.93        228.32        77.93 o
 -26   2  11         21.54        104.72        88.77 o
 -24   2  11        126.96        200.80        83.28 o
 -22   2  11       1570.22       1355.12       113.50 o
 -20   2  11       4421.55       3968.94       118.85 o
 -18   2  11        204.55        305.72        55.97 o
 -16   2  11         17.87         53.07        42.13 o
 -14   2  11       2157.35       2631.05        85.58 o
 -12   2  11       6769.78       7028.86       119.23 o
 -10   2  11        602.77        509.85        69.79 o
  -8   2  11       4964.93       4650.79       111.08 o
  -6   2  11       8271.19       8258.21       169.08 o
  -4   2  11        445.29        293.32        30.99 o
  -2   2  11        946.87       1431.73        53.37 o
   0   2  11          1.55         19.94        24.94 o
   2   2  11        933.38       1157.32        48.73 o
   4   2  11        380.70        356.19        36.61 o
   6   2  11       4669.14       4236.73        97.60 o
   8   2  11       6163.42       6093.81       124.32 o
  10   2  11       3443.02       3594.36       107.16 o
  12   2  11       2229.31       2062.53       168.74 o
  14   2  11       2745.56       2373.14       111.05 o
  16   2  11        761.33        641.55        88.40 o
  18   2  11       1033.21       1012.12       139.71 o
 -27   3  11       2463.54       2452.94       163.26 o
 -25   3  11        742.30       1072.46       157.72 o
 -23   3  11       1022.80        804.81       101.47 o
 -21   3  11         92.87         87.44        71.62 o
 -19   3  11        162.51        152.58        54.65 o
 -17   3  11       4996.01       5279.92       136.06 o
 -15   3  11       7267.99       6654.69       129.91 o
 -13   3  11        693.92        740.63        60.12 o
 -11   3  11         31.64         75.43        37.49 o
  -9   3  11         98.42         63.39        35.37 o
  -7   3  11         89.21        140.79        44.72 o
  -5   3  11          2.46          3.65        52.92 o
  -3   3  11        351.46        689.57        46.35 o
  -1   3  11         26.77         78.69        27.23 o
   1   3  11       7350.80       7394.82       122.46 o
   3   3  11        700.54        916.97        48.65 o
   5   3  11         57.70         28.24        32.50 o
   7   3  11        350.82        245.44        53.55 o
   9   3  11       4394.79       4449.62       112.87 o
  11   3  11         26.73        -15.43        50.53 o
  13   3  11        755.83        647.97        69.70 o
  15   3  11        483.50        634.90        88.53 o
  17   3  11       2617.25       2407.75       187.63 o
 -26   4  11         38.21        -74.33        83.64 o
 -24   4  11        255.14        103.95        85.27 o
 -22   4  11       1078.93       1146.47       109.32 o
 -20   4  11        215.66        205.91        78.17 o
 -18   4  11        231.24        159.73        60.09 o
 -16   4  11       2651.30       2442.89       102.05 o
 -14   4  11       1615.40       1453.87        82.89 o
 -12   4  11         79.43        154.78        46.76 o
 -10   4  11       4057.90       4085.33       132.37 o
  -8   4  11       5170.24       4459.24       113.56 o
  -6   4  11      21164.40      20218.75       262.96 o
  -4   4  11       7933.03       7657.56       133.81 o
  -2   4  11       6983.63       6337.13       113.92 o
   0   4  11       2106.53       2402.17        78.43 o
   2   4  11      13419.01      12037.00       153.88 o
   4   4  11       6122.81       5959.63       103.76 o
   6   4  11       8967.25       8906.22       158.81 o
   8   4  11      13975.67      12796.78       189.56 o
  10   4  11       4078.31       4242.14       117.15 o
  12   4  11        176.60        167.94        63.22 o
  14   4  11        238.23        253.84        83.55 o
  16   4  11        411.94         29.77       103.43 o
 -25   5  11         15.92         31.16        87.59 o
 -23   5  11          4.69         22.78        81.63 o
 -21   5  11         63.56         62.26        76.72 o
 -19   5  11       1389.59       1455.95       115.45 o
 -17   5  11         22.12         16.74        63.91 o
 -15   5  11         62.17         86.28        55.65 o
 -13   5  11       2726.57       2664.02        99.13 o
 -11   5  11          3.58         28.36        43.87 o
  -9   5  11         33.66         19.94        38.34 o
  -7   5  11         87.32        120.68        39.57 o
  -5   5  11       1578.80       1069.63        66.12 o
  -3   5  11       2444.81       2527.30        83.14 o
  -1   5  11       6084.94       6037.97       126.81 o
   1   5  11       6096.56       4931.94        93.71 o
   3   5  11        504.14        903.65        52.29 o
   5   5  11       5139.94       5327.64       114.52 o
   7   5  11        301.17        213.03        49.28 o
   9   5  11       7817.61       7379.57       179.51 o
  11   5  11        121.47        212.68        72.63 o
  13   5  11         68.31         -3.17        97.38 o
  15   5  11        233.74        581.24       155.34 o
  17   5  11        255.17        169.38       116.42 o
 -24   6  11          4.28        151.62        92.92 o
 -22   6  11        368.23        173.75        86.59 o
 -20   6  11         22.78         21.52        79.44 o
 -18   6  11       1683.39       1788.03       123.60 o
 -16   6  11       2095.34       2323.78       131.01 o
 -14   6  11        342.45        509.12        73.58 o
 -12   6  11        516.00        512.95        61.68 o
 -10   6  11       1328.22       1303.03        78.10 o
  -8   6  11        434.68        455.26        51.89 o
  -6   6  11      12305.07      12696.38       183.84 o
  -4   6  11       7329.32       7756.92       133.05 o
  -2   6  11       2362.76       2316.50        90.84 o
   0   6  11         70.07         -5.63        36.43 o
   2   6  11       1016.24       1228.51        79.49 o
   4   6  11       1279.50       1151.53        76.57 o
   6   6  11       2054.63       2124.28        97.34 o
   8   6  11        184.56        205.32        73.48 o
  10   6  11        282.97        544.76        97.96 o
  12   6  11         73.34         73.16        94.89 o
  14   6  11         37.36         54.52        98.02 o
  16   6  11         68.72        -47.68       110.57 o
 -23   7  11       2379.57       2331.48       161.76 o
 -21   7  11         30.45         86.77        85.09 o
 -19   7  11       2280.64       2577.40       143.15 o
 -17   7  11       2265.29       2468.16       144.32 o
 -15   7  11       2366.21       2481.89       115.89 o
 -13   7  11       5504.26       5829.91       151.77 o
 -11   7  11       4528.22       4540.43       113.61 o
  -9   7  11       2186.24       2517.23        93.00 o
  -7   7  11        419.86        451.40        46.66 o
  -5   7  11       2344.21       1820.98        73.22 o
  -3   7  11        461.57        653.86        62.97 o
  -1   7  11       1705.42       1505.78        74.95 o
   1   7  11       6408.47       5288.40       144.45 o
   3   7  11        670.33        992.32        67.38 o
   5   7  11       3445.33       3821.87       291.72 o
   7   7  11         65.34         13.89        66.56 o
   9   7  11        103.58        107.06        73.73 o
  11   7  11         88.40         10.30        91.08 o
  13   7  11       3382.01       3567.46       229.81 o
  15   7  11       4047.12       4719.79       228.62 o
 -22   8  11        415.40        323.69       100.46 o
 -20   8  11        159.12        118.59        80.70 o
 -18   8  11       1627.95       1960.74       120.75 o
 -16   8  11         12.94        120.57        66.79 o
 -14   8  11       2501.68       2298.24       117.30 o
 -12   8  11       1289.65       1256.42       108.26 o
 -10   8  11         32.46         33.60        53.08 o
  -8   8  11       1320.03       1487.73        73.24 o
  -6   8  11        544.47        652.18        54.71 o
  -4   8  11       5123.97       5573.47       131.03 o
  -2   8  11        349.28        335.36        60.92 o
   0   8  11       1668.65       1802.56        84.66 o
   2   8  11       1119.29        740.47        70.98 o
   4   8  11       4030.02       4071.13       128.69 o
   6   8  11       2319.33       2122.24       126.95 o
   8   8  11       1851.44       1565.97       162.53 o
  10   8  11         17.53        -73.94        73.94 o
  12   8  11        945.67        705.70       123.65 o
  14   8  11          3.51        -12.56       100.89 o
 -21   9  11         32.83          2.43       101.18 o
 -19   9  11        605.34        557.19        96.64 o
 -17   9  11        220.57        286.66        85.96 o
 -15   9  11        445.94        529.93        86.80 o
 -13   9  11       1133.84       1142.76        95.28 o
 -11   9  11       9459.56       9580.72       242.94 o
  -9   9  11         19.56        -52.68        52.68 o
  -7   9  11          5.98        -19.04        50.75 o
  -5   9  11       1515.04       1538.89        81.82 o
  -3   9  11       3244.57       2880.66       104.90 o
  -1   9  11      10052.20      10254.52       196.84 o
   1   9  11       1544.79       1674.52       132.46 o
   3   9  11       3739.52       4093.30       186.27 o
   5   9  11       1649.15       2008.54       113.11 o
   7   9  11        115.61        164.34        82.79 o
   9   9  11        871.04        901.99       160.81 o
  11   9  11         72.04        179.06        95.20 o
  13   9  11         69.40        310.14       124.90 o
 -20  10  11        137.01        182.60        88.99 o
 -18  10  11          4.08        195.06        88.45 o
 -16  10  11        395.08        229.72        86.53 o
 -14  10  11        151.99        126.19        89.03 o
 -12  10  11        136.68        130.91        71.55 o
 -10  10  11       3608.41       4057.38       146.80 o
  -8  10  11       6944.18       6994.27       154.05 o
  -6  10  11       9284.01       9474.14       218.36 o
  -4  10  11        386.86        700.28        68.89 o
  -2  10  11        848.06        946.40        95.00 o
   0  10  11         86.64         26.93        62.40 o
   2  10  11       6610.46       5845.44       160.28 o
   4  10  11       2800.80       2981.66       142.95 o
   6  10  11        672.54        825.35       103.78 o
   8  10  11        464.11        621.22       105.96 o
  10  10  11       1227.28       1409.59       133.62 o
 -19  11  11        769.16        822.60       137.01 o
 -17  11  11        277.35        327.96        94.39 o
 -15  11  11        303.96        414.14       124.97 o
 -13  11  11        375.27        354.88        93.34 o
 -11  11  11        937.00        921.55       159.53 o
  -9  11  11        602.18        601.60        82.65 o
  -7  11  11        177.84        177.78        81.20 o
  -5  11  11        448.54        360.10        84.52 o
  -3  11  11        390.55        130.24       156.95 o
  -1  11  11       1715.67       1513.10       114.50 o
   1  11  11         21.86        100.06        71.15 o
   3  11  11        232.95         34.03        69.61 o
   5  11  11          2.73         28.06        71.00 o
   7  11  11        378.50        227.23        93.08 o
   9  11  11         83.90        169.12       117.17 o
 -16  12  11        264.47         74.47       136.34 o
 -14  12  11          0.80         10.82        82.36 o
 -12  12  11        220.93        178.30        82.17 o
 -10  12  11       4389.77       4183.12       158.28 o
  -8  12  11        833.85        969.53       108.07 o
  -6  12  11        565.08        534.02       121.38 o
  -4  12  11         43.27        -65.83        92.66 o
  -2  12  11        609.61        752.80       125.81 o
   0  12  11        137.26        194.79       120.54 o
   2  12  11        481.86        519.66        88.66 o
   4  12  11        794.93        531.74        88.34 o
   6  12  11        287.83        110.16        87.84 o
 -13  13  11         68.98        119.71        86.36 o
 -11  13  11        905.34        918.68       104.35 o
  -9  13  11        275.66        400.99       112.92 o
  -7  13  11         41.06        110.51       211.87 o
  -5  13  11        964.65        749.97       163.18 o
  -3  13  11       2588.18       2534.25       239.76 o
  -1  13  11       6372.66       6379.18       390.16 o
   1  13  11       3947.49       3977.83       182.83 o
   3  13  11        331.83        569.28       101.82 o
  -8  14  11        370.83        169.70       146.30 o
  -6  14  11        431.06        573.93       169.07 o
  -4  14  11        259.85         18.39       247.58 o
  -2  14  11        461.16        490.55       208.30 o
 -26   0  12         68.82        295.17       149.56 o
 -24   0  12        884.27        743.35       148.63 o
 -22   0  12        327.39        117.54       129.74 o
 -20   0  12       5549.65       5458.61       242.38 o
 -18   0  12        390.58        275.54        88.91 o
 -16   0  12      22191.57      22714.06       536.05 o
 -14   0  12      13469.85      11948.39       270.37 o
 -12   0  12       4815.18       4621.70       158.85 o
 -10   0  12      28152.55      27427.67       454.56 o
  -8   0  12      13188.46      14801.86       348.41 o
  -6   0  12      12206.85      10134.11       309.48 o
  -4   0  12       9693.00       9062.92       323.76 o
  -2   0  12       9621.27       9560.98       247.51 o
   0   0  12         59.41         90.24        48.72 o
   2   0  12      49418.68      50459.89       904.53 o
   4   0  12         38.56        -71.30        71.30 o
   6   0  12       1390.21       1646.58       144.03 o
   8   0  12       6824.49       5513.04       229.77 o
  10   0  12       5636.04       5006.93       229.40 o
  12   0  12        754.15        703.83       263.06 o
  14   0  12       1469.46       1464.44       177.30 o
  16   0  12       2076.25       1696.13       201.92 o
 -27   1  12        876.28        880.25       210.28 o
 -25   1  12        383.37        276.71       117.96 o
 -23   1  12        102.37        139.18        83.89 o
 -21   1  12        988.12        939.22        89.41 o
 -19   1  12         56.30         99.72        62.05 o
 -17   1  12       2163.38       2222.03       111.82 o
 -15   1  12       1268.96       1511.97        81.47 o
 -13   1  12       5196.73       5417.63       122.34 o
 -11   1  12        536.43        780.08        72.29 o
  -9   1  12        472.56        537.20        56.44 o
  -7   1  12       1917.84       1981.29       139.51 o
  -5   1  12         36.99         15.62        41.39 o
  -3   1  12       4114.69       4774.64       126.45 o
  -1   1  12        582.88        438.33        43.38 o
   1   1  12       1561.80       1606.19        97.06 o
   3   1  12        222.43        344.95       102.05 o
   5   1  12       5744.82       5523.44       153.25 o
   7   1  12       1268.82       1069.33        88.27 o
   9   1  12        513.80        403.17        82.37 o
  11   1  12        770.83        937.43       100.77 o
  13   1  12       2189.11       2321.02       149.24 o
  15   1  12       2588.00       2859.93       230.91 o
  17   1  12       2164.25       2042.01       153.63 o
 -26   2  12        515.60        415.54       117.20 o
 -24   2  12        197.71        144.04       104.61 o
 -22   2  12        109.25        105.80        82.98 o
 -20   2  12         12.59         44.03        64.07 o
 -18   2  12       1496.05       1721.98       100.93 o
 -16   2  12         18.69        120.32        59.03 o
 -14   2  12        784.99        890.25        65.31 o
 -12   2  12        987.92       1161.54        76.85 o
 -10   2  12       5740.62       6468.61       143.02 o
  -8   2  12        116.02         78.73        44.20 o
  -6   2  12       1825.21       2107.83       150.16 o
  -4   2  12       1272.47       1171.53        73.36 o
  -2   2  12        808.73        701.68        58.57 o
   0   2  12        637.56        556.95        55.81 o
   2   2  12        204.11        191.03        47.72 o
   4   2  12       2960.61       2924.31       114.47 o
   6   2  12        275.28        160.94        64.94 o
   8   2  12       5608.49       5316.12       160.40 o
  10   2  12       5790.58       5907.06       286.23 o
  12   2  12        990.90        966.90       102.10 o
  14   2  12       1163.35       1329.43       143.97 o
  16   2  12        479.87        457.39       131.79 o
 -27   3  12        811.58        772.99       140.85 o
 -25   3  12       1007.96        814.51       144.68 o
 -23   3  12        689.41        941.13       133.03 o
 -21   3  12         88.32         90.44        74.80 o
 -19   3  12        952.04        884.18        83.38 o
 -17   3  12        237.48        264.09        60.84 o
 -15   3  12       8218.88       8844.28       245.34 o
 -13   3  12       3639.86       3621.91       115.30 o
 -11   3  12        166.47        156.32        49.28 o
  -9   3  12        186.78        103.98        47.38 o
  -7   3  12       1531.22       2158.24       112.46 o
  -5   3  12          9.94         33.14        62.88 o
  -3   3  12         50.61        169.11        72.18 o
  -1   3  12      22148.55      21603.74       289.66 o
   1   3  12      13910.40      13230.48       207.02 o
   3   3  12        378.77        311.53        53.26 o
   5   3  12      14651.33      13861.39       249.36 o
   7   3  12       2536.08       2598.44       140.19 o
   9   3  12       1113.57       1067.05        94.32 o
  11   3  12         36.36        -19.03        70.18 o
  13   3  12       3685.68       3381.23       205.82 o
  15   3  12       2564.58       2887.94       197.56 o
  17   3  12        890.03       1095.07       269.01 o
 -26   4  12        276.22        290.28       125.38 o
 -24   4  12        675.39       1050.59       144.72 o
 -22   4  12         39.05         74.48        98.70 o
 -20   4  12        231.32        364.61       103.43 o
 -18   4  12        549.65        422.28        82.63 o
 -16   4  12       2702.14       2082.45       173.70 o
 -14   4  12        107.14         22.59        57.78 o
 -12   4  12         37.56         52.87        49.94 o
 -10   4  12        963.01        983.97        73.38 o
  -8   4  12       1899.41       1898.11        86.35 o
  -6   4  12       5250.98       5127.70       123.54 o
  -4   4  12         69.20        105.38        46.92 o
  -2   4  12       2159.59       2049.62       115.80 o
   0   4  12        537.87        670.02       102.95 o
   2   4  12      10812.70      10573.76       182.92 o
   4   4  12       1893.45       1807.31        78.27 o
   6   4  12          6.88         44.85        47.53 o
   8   4  12       1353.02       1325.03        85.66 o
  10   4  12       1946.49       1703.53       114.69 o
  12   4  12        145.21        168.89       122.69 o
  14   4  12        162.79        217.81       146.42 o
  16   4  12        419.72        147.39       227.35 o
 -25   5  12        403.94        685.74       179.02 o
 -23   5  12        341.18        531.77       158.02 o
 -21   5  12        274.56        290.24       110.31 o
 -19   5  12       1107.72       1164.30       130.69 o
 -17   5  12        973.53        897.68       111.59 o
 -15   5  12       6500.63       6439.19       177.90 o
 -13   5  12       3756.46       4035.42       176.96 o
 -11   5  12      10930.73      11431.83       204.04 o
  -9   5  12       3094.46       2787.94       101.72 o
  -7   5  12          6.15         52.46        47.28 o
  -5   5  12       1556.74       1337.92        79.03 o
  -3   5  12       5163.78       5511.46       135.39 o
  -1   5  12      14610.96      15308.79       205.05 o
   1   5  12       5585.72       5560.57       159.83 o
   3   5  12        304.75        397.33        56.58 o
   5   5  12       2140.59       2275.50        97.68 o
   7   5  12         72.78        115.21        65.94 o
   9   5  12          2.83         -3.88        77.30 o
  11   5  12        410.70        188.36        95.28 o
  13   5  12       1093.18        647.37       156.25 o
  15   5  12        221.70        -24.33       136.07 o
 -24   6  12        176.37        115.80       133.18 o
 -22   6  12       1106.19        967.57       156.80 o
 -20   6  12        691.45        723.03       120.75 o
 -18   6  12        249.17        125.79        91.93 o
 -16   6  12        168.92        100.15        92.92 o
 -14   6  12       2956.61       3436.44       135.33 o
 -12   6  12       4351.92       5017.78       151.86 o
 -10   6  12        201.00        384.92        80.54 o
  -8   6  12         99.79        113.47        54.60 o
  -6   6  12       7039.76       6298.86       179.28 o
  -4   6  12        126.68        239.75        86.01 o
  -2   6  12         96.47          5.45        47.72 o
   0   6  12      10274.13       9304.54       250.32 o
   2   6  12          4.63        128.04        55.52 o
   4   6  12        231.73        119.73        53.94 o
   6   6  12       2262.97       2332.57       106.37 o
   8   6  12       3227.69       3321.96       164.18 o
  10   6  12       5616.02       5845.52       212.53 o
  12   6  12       5552.00       5454.40       220.89 o
  14   6  12        598.38        705.79       168.23 o
 -23   7  12         73.63         50.74       120.46 o
 -21   7  12        623.37        484.68       126.78 o
 -19   7  12          3.41        142.91        99.41 o
 -17   7  12       2195.76       1990.05       162.26 o
 -15   7  12        363.34        291.21       122.14 o
 -13   7  12        377.25        458.13       100.69 o
 -11   7  12          6.39        107.34        55.08 o
  -9   7  12         62.96         67.52        54.20 o
  -7   7  12       3847.43       3622.20       124.61 o
  -5   7  12        617.58        592.19        75.22 o
  -3   7  12        672.38        894.39       119.92 o
  -1   7  12       2431.01       2196.13        98.88 o
   1   7  12         27.47         92.78        52.53 o
   3   7  12       1705.25       1715.25        94.22 o
   5   7  12        541.68        510.27        80.97 o
   7   7  12        420.58        339.74       101.51 o
   9   7  12         11.09        -83.23        83.70 o
  11   7  12         29.63        -38.52        98.37 o
  13   7  12        116.75         42.36       105.14 o
 -22   8  12       1803.00       1900.34       242.55 o
 -20   8  12       1793.20       2366.91       187.07 o
 -18   8  12         25.45        -88.76        88.76 o
 -16   8  12         39.02         16.07        73.56 o
 -14   8  12         98.48        157.93        91.06 o
 -12   8  12        114.98         56.53        65.59 o
 -10   8  12        645.75        602.82        73.61 o
  -8   8  12       1421.60       1622.91        91.03 o
  -6   8  12       2914.96       2540.10       106.77 o
  -4   8  12       1547.25       1528.94       102.85 o
  -2   8  12       1824.94       2087.03       118.10 o
   0   8  12       4612.56       4570.76       134.17 o
   2   8  12       1032.01        972.91        90.28 o
   4   8  12       2302.01       2100.59       123.93 o
   6   8  12       2864.21       3257.91       180.05 o
   8   8  12       1563.70       1982.32       135.55 o
  10   8  12       5701.02       5549.95       227.22 o
  12   8  12       2857.68       3069.38       208.92 o
 -21   9  12        693.16        903.81       148.50 o
 -19   9  12        260.64        278.28       100.88 o
 -17   9  12        176.09        271.06        98.23 o
 -15   9  12       1642.23       1579.83       124.89 o
 -13   9  12        832.15       1020.63       101.55 o
 -11   9  12       2264.00       2625.33       135.38 o
  -9   9  12       1725.45       1804.03       114.70 o
  -7   9  12       1953.85       2085.35       105.61 o
  -5   9  12       7680.00       7421.35       193.59 o
  -3   9  12       1988.55       2504.34       166.98 o
  -1   9  12       3136.04       3612.16       125.50 o
   1   9  12       1177.72       1178.27       101.59 o
   3   9  12         49.64        -67.03        67.03 o
   5   9  12        130.75        150.45        79.23 o
   7   9  12         28.95         -2.73        82.83 o
   9   9  12        227.77        180.82        89.10 o
  11   9  12        100.43        157.56       124.46 o
 -20  10  12        120.99        177.96       108.32 o
 -18  10  12       2405.69       2724.24       175.14 o
 -16  10  12        650.74        699.94       109.76 o
 -14  10  12        682.68        650.01       106.24 o
 -12  10  12        209.54        212.04        80.89 o
 -10  10  12          1.32         20.45        56.04 o
  -8  10  12        202.94        160.82        68.33 o
  -6  10  12       5412.27       5813.70       180.45 o
  -4  10  12        994.05       1050.06        89.04 o
  -2  10  12        469.78        420.78       128.36 o
   0  10  12         31.40         30.38        71.62 o
   2  10  12       1892.56       1470.41       115.62 o
   4  10  12       1136.42        852.31       115.80 o
   6  10  12        971.40       1039.10       117.38 o
   8  10  12       1700.49       1202.94       120.17 o
  10  10  12        134.06        105.47        98.56 o
 -17  11  12       1514.52       1533.14       138.75 o
 -15  11  12        198.70        199.34        98.90 o
 -13  11  12        128.83        247.78        82.75 o
 -11  11  12        619.11        710.37        88.12 o
  -9  11  12         42.64         91.09        70.52 o
  -7  11  12         34.56        -43.90        91.06 o
  -5  11  12        115.51        207.79        81.48 o
  -3  11  12         33.03        -39.05        96.74 o
  -1  11  12        124.71         77.48        83.78 o
   1  11  12       1699.87       1835.85       133.76 o
   3  11  12       5773.96       5954.47       194.28 o
   5  11  12       3563.37       3788.22       176.27 o
   7  11  12       1619.99       1890.53       324.81 o
 -14  12  12          6.21        -62.19        87.78 o
 -12  12  12         22.23         32.60        80.24 o
 -10  12  12         60.31        155.60        76.82 o
  -8  12  12        375.10        400.40       111.22 o
  -6  12  12         57.60        -94.29        94.29 o
  -4  12  12         85.32        -22.74       115.34 o
  -2  12  12          0.14          2.26       100.02 o
   0  12  12        595.02        735.94       124.49 o
   2  12  12        943.65        785.00       154.62 o
   4  12  12         69.76        -21.67        90.93 o
 -11  13  12        442.53        315.87       126.87 o
  -9  13  12        133.57        242.96       182.12 o
  -7  13  12        649.66        544.05       260.68 o
  -5  13  12         27.76         84.69       139.48 o
  -3  13  12         60.66        294.20       120.40 o
  -1  13  12        514.55        698.81       163.32 o
   1  13  12         23.33        -90.81       103.43 o
 -27   1  13         27.02       -111.51       114.03 o
 -25   1  13       1524.43       2314.57       159.79 o
 -23   1  13       3763.13       3948.47       156.29 o
 -21   1  13        101.86         86.76        68.13 o
 -19   1  13        474.69        399.64        69.59 o
 -17   1  13        178.98        182.36        61.61 o
 -15   1  13       4131.17       4466.52       122.22 o
 -13   1  13       6013.10       6342.89       137.41 o
 -11   1  13       7767.92       7663.46       161.20 o
  -9   1  13         21.78         -1.87        51.35 o
  -7   1  13          4.30        -10.33        48.94 o
  -5   1  13        950.88        888.15        93.12 o
  -3   1  13         27.99          1.44        43.97 o
  -1   1  13        995.32       1012.48       112.77 o
   1   1  13       6846.06       6405.69       164.76 o
   3   1  13       3231.28       2940.31       123.52 o
   5   1  13       6155.82       6002.06       165.43 o
   7   1  13       2825.20       2742.70       160.47 o
   9   1  13        617.91        784.84        93.64 o
  11   1  13         13.01        -23.71        81.93 o
  13   1  13         20.51         78.84        85.60 o
  15   1  13       1011.37       1115.57       124.03 o
 -26   2  13        831.91        667.53       134.93 o
 -24   2  13         12.58         24.31       111.22 o
 -22   2  13         35.09         14.86        68.54 o
 -20   2  13        963.77        952.04        89.30 o
 -18   2  13       2838.18       3021.21       115.09 o
 -16   2  13       1338.39       1319.79        83.19 o
 -14   2  13       1137.35       1338.22       115.19 o
 -12   2  13       6062.46       5285.26       137.50 o
 -10   2  13        548.81        608.62        61.47 o
  -8   2  13       2418.23       2393.53       103.41 o
  -6   2  13       5730.03       5291.97       138.65 o
  -4   2  13       8759.83       9146.15       180.93 o
  -2   2  13      22941.87      23125.70       345.72 o
   0   2  13      10232.70      10195.68       180.35 o
   2   2  13       2703.30       2563.94       115.21 o
   4   2  13       2048.75       1936.40       147.06 o
   6   2  13      25316.74      25809.58       393.16 o
   8   2  13       5986.48       6423.08       223.76 o
  10   2  13       6868.62       7165.32       202.59 o
  12   2  13       1916.51       2113.45       155.16 o
  14   2  13        500.81        334.34        99.00 o
  16   2  13        482.46        384.82       135.59 o
 -25   3  13        602.44        572.13       134.03 o
 -23   3  13        195.35        201.00       109.58 o
 -21   3  13        352.85        349.18        86.80 o
 -19   3  13         92.78         20.40        66.52 o
 -17   3  13       2810.43       2863.92       135.96 o
 -15   3  13        675.87        709.09        75.49 o
 -13   3  13       1408.95       1123.37        82.30 o
 -11   3  13         25.28         -7.41        46.95 o
  -9   3  13       1925.84       1754.50        87.44 o
  -7   3  13       2454.32       2424.39       103.23 o
  -5   3  13       3423.19       3215.96       111.71 o
  -3   3  13        216.42        197.42        68.66 o
  -1   3  13        738.59        905.17        80.76 o
   1   3  13      12028.98      12267.86       203.16 o
   3   3  13      11080.74      11188.48       220.98 o
   5   3  13       3762.64       3817.54       139.08 o
   7   3  13        159.69        -32.69        64.97 o
   9   3  13        546.36        631.53        96.21 o
  11   3  13       1427.51       1192.81       111.62 o
  13   3  13       3663.22       3539.77       455.88 o
  15   3  13        911.81        945.97       192.79 o
 -26   4  13          1.65        118.66       124.10 o
 -24   4  13        822.70        780.54       151.01 o
 -22   4  13       2248.92       2528.35       188.02 o
 -20   4  13       2619.80       2396.67       164.29 o
 -18   4  13       3456.99       3521.04       154.15 o
 -16   4  13       1048.81        947.22        94.77 o
 -14   4  13        489.91        342.84        66.66 o
 -12   4  13        109.36         77.50        52.91 o
 -10   4  13       4252.87       4164.94       124.26 o
  -8   4  13       3689.76       3674.25       115.85 o
  -6   4  13       2551.56       2394.03       105.80 o
  -4   4  13       1197.71       1641.73       111.53 o
  -2   4  13       6125.01       6399.00       280.19 o
   0   4  13         59.01         11.98        47.26 o
   2   4  13        289.66        100.21        53.52 o
   4   4  13         41.42         45.76        60.33 o
   6   4  13       3640.39       3985.38       173.04 o
   8   4  13         55.32        185.07        87.50 o
  10   4  13       2655.59       3217.42       178.09 o
  12   4  13       3509.04       3565.73       262.58 o
  14   4  13        518.31        207.34       223.78 o
 -25   5  13        369.98        237.02       142.28 o
 -23   5  13         18.55         93.04       137.52 o
 -21   5  13        103.90         22.98       128.30 o
 -19   5  13          2.89        -86.54        86.54 o
 -17   5  13       1005.75       1382.35       190.03 o
 -15   5  13        736.36        862.80        91.20 o
 -13   5  13       9047.60       9455.34       278.56 o
 -11   5  13        566.99        744.36        97.77 o
  -9   5  13       5568.57       5582.68       141.65 o
  -7   5  13          6.24        -12.32        46.58 o
  -5   5  13       2967.86       2549.84       135.26 o
  -3   5  13       1078.42        988.30        99.33 o
  -1   5  13        337.38        350.28       124.04 o
   1   5  13       6629.88       6109.40       168.06 o
   3   5  13      10093.34       9489.50       289.32 o
   5   5  13       1726.94       1941.03       144.56 o
   7   5  13        569.80        680.94       106.98 o
   9   5  13          7.67        140.05       118.59 o
  11   5  13        373.49        620.59       259.48 o
  13   5  13         82.59        224.84       162.12 o
 -24   6  13          3.69        -52.46       127.95 o
 -22   6  13         77.38         63.64       140.43 o
 -20   6  13        658.00        592.08       124.48 o
 -18   6  13        552.78        696.62       152.27 o
 -16   6  13       1796.21       2082.16       159.75 o
 -14   6  13       1478.74       1503.55       107.36 o
 -12   6  13        106.11         65.26        58.12 o
 -10   6  13       2833.90       3162.59       129.77 o
  -8   6  13        154.57        253.02        58.70 o
  -6   6  13        905.12       1106.15       101.02 o
  -4   6  13       6947.62       7116.85       211.83 o
  -2   6  13        190.92        260.61        70.08 o
   0   6  13        598.46        612.68        81.20 o
   2   6  13          5.01         37.11        66.09 o
   4   6  13        977.93        836.60        90.27 o
   6   6  13        108.13        102.64        83.44 o
   8   6  13         69.39        186.45       124.39 o
  10   6  13       1037.99       1001.43       166.42 o
  12   6  13       3415.47       3818.41       279.43 o
 -23   7  13        312.65        187.02       118.93 o
 -21   7  13        554.97        248.43       125.49 o
 -19   7  13          5.89         90.40       105.71 o
 -17   7  13        143.92         72.71        91.95 o
 -15   7  13         41.10         -2.49        97.05 o
 -13   7  13        493.81        650.47        91.88 o
 -11   7  13        670.58        744.84        78.69 o
  -9   7  13       4676.74       4985.89       141.03 o
  -7   7  13       4374.44       3726.39       142.68 o
  -5   7  13        317.71        451.00        81.74 o
  -3   7  13         34.16        -61.97        61.97 o
  -1   7  13       7591.89       8594.20       208.12 o
   1   7  13      19075.88      19056.34       331.46 o
   3   7  13       7555.73       7425.51       198.48 o
   5   7  13       6241.07       7125.09       235.66 o
   7   7  13        604.41        568.15       219.01 o
   9   7  13        270.75        207.90       139.60 o
  11   7  13       1733.62       1379.48       192.79 o
 -22   8  13        207.45        236.76       141.71 o
 -20   8  13       1481.69       1337.29       153.39 o
 -18   8  13       1457.79        974.45       135.58 o
 -16   8  13        364.57        318.26       106.12 o
 -14   8  13       2350.09       1908.62       151.63 o
 -12   8  13        287.85        215.34        80.61 o
 -10   8  13          7.49        -39.67        65.25 o
  -8   8  13       2233.41       2682.23       134.70 o
  -6   8  13          4.79        109.60        70.00 o
  -4   8  13       3476.81       3136.49       200.32 o
  -2   8  13       2546.79       2051.00       130.36 o
   0   8  13       1177.38       1444.44       110.12 o
   2   8  13        320.12        334.96        97.51 o
   4   8  13         49.54         40.53        84.13 o
   6   8  13       1874.81       1784.02       176.53 o
   8   8  13         12.67        -22.02       121.34 o
  10   8  13        194.57        355.57       146.08 o
 -21   9  13        162.81        322.25       190.98 o
 -19   9  13        105.08         95.01       118.98 o
 -17   9  13          2.84         95.51       101.88 o
 -15   9  13       1982.33       1993.05       140.29 o
 -13   9  13       2412.16       2841.27       259.43 o
 -11   9  13       1002.73        900.57        88.69 o
  -9   9  13       2475.53       2514.91       133.97 o
  -7   9  13        869.93        832.87        91.30 o
  -5   9  13         90.76        194.08        77.05 o
  -3   9  13        134.27        183.75       105.14 o
  -1   9  13        555.59        667.49        96.53 o
   1   9  13       2305.61       2521.26       179.75 o
   3   9  13         29.42         81.41       102.23 o
   5   9  13        317.25        551.99       121.12 o
   7   9  13       1154.08       1246.73       151.63 o
   9   9  13        733.17        896.33       308.29 o
 -18  10  13        504.04        723.77       140.88 o
 -16  10  13        432.92        613.60       116.46 o
 -14  10  13        286.92        313.39        90.26 o
 -12  10  13         44.05         18.11        68.89 o
 -10  10  13        967.13       1178.66       109.14 o
  -8  10  13       1648.75       1962.77       186.56 o
  -6  10  13       1457.14       1558.21       184.35 o
  -4  10  13       3204.60       3863.58       265.57 o
  -2  10  13       1069.76       1160.31       127.06 o
   0  10  13        225.08        130.67        98.35 o
   2  10  13         40.68          6.68       178.54 o
   4  10  13        275.20        304.53       110.61 o
   6  10  13       2530.28       2424.44       195.03 o
   8  10  13       1062.43       1242.10       181.67 o
 -17  11  13        499.58        541.02       170.95 o
 -15  11  13        489.91        518.71       107.63 o
 -13  11  13        648.25        830.28       119.92 o
 -11  11  13        570.72        393.71       139.85 o
  -9  11  13        283.81         25.28        97.57 o
  -7  11  13          8.77        182.16       101.27 o
  -5  11  13        307.12        447.61       109.19 o
  -3  11  13         24.92        246.99       128.57 o
  -1  11  13         37.57         76.97       165.34 o
   1  11  13        151.73         37.22       106.63 o
   3  11  13       1028.38        913.62       141.89 o
   5  11  13        243.82        273.94       128.88 o
 -14  12  13        503.92        559.22       110.02 o
 -12  12  13        266.05        282.33        94.43 o
 -10  12  13         74.87         44.48        96.16 o
  -8  12  13         70.81        -17.29       128.63 o
  -6  12  13       2320.51       2519.50       227.71 o
  -4  12  13       6509.67       6578.96       416.60 o
  -2  12  13       2491.12       2910.06       250.44 o
   0  12  13       4769.28       5272.17       309.06 o
   2  12  13       1089.61       1010.76       143.11 o
  -9  13  13         81.60       -211.87       211.87 o
  -7  13  13        580.14        436.60       163.51 o
  -5  13  13       1271.30       1021.46       181.22 o
  -3  13  13       1750.39       1759.35       204.35 o
 -26   0  14        103.55        244.89       121.18 o
 -24   0  14       1421.27       1308.43       146.10 o
 -22   0  14       1669.17       1625.87       149.28 o
 -20   0  14         61.29         92.52        90.79 o
 -18   0  14       4208.28       3876.35       263.34 o
 -16   0  14       3642.95       4288.46       250.58 o
 -14   0  14       5104.38       4975.81       186.03 o
 -12   0  14         94.46        -16.92        85.70 o
 -10   0  14         65.25        122.05        77.95 o
  -8   0  14        242.93         43.50        78.89 o
  -6   0  14       2219.59       1976.78       165.45 o
  -4   0  14       1140.73       1254.99       124.61 o
  -2   0  14         56.93         -0.99       100.67 o
   0   0  14        248.98        336.44        98.46 o
   2   0  14        635.64        795.23       119.49 o
   4   0  14         83.55        122.64       103.72 o
   6   0  14         25.14        -68.53        94.09 o
   8   0  14       1983.61       1810.71       173.88 o
  10   0  14       6946.66       7838.03       309.73 o
  12   0  14       7970.25       7800.37       324.04 o
  14   0  14       2536.69       2701.11       244.04 o
 -25   1  14         34.70        -22.88        75.87 o
 -23   1  14          8.58         -6.21        69.02 o
 -21   1  14       1583.19       1553.41       102.49 o
 -19   1  14       1431.31       1359.83        91.39 o
 -17   1  14          0.46        -13.45        53.78 o
 -15   1  14          9.19         27.86        53.80 o
 -13   1  14       4386.05       4687.64       167.86 o
 -11   1  14       8857.92       8339.85       191.32 o
  -9   1  14       7432.63       7930.31       179.94 o
  -7   1  14       2215.13       2367.88       106.84 o
  -5   1  14       1550.59       1744.47       199.98 o
  -3   1  14       7140.93       6671.83       188.83 o
  -1   1  14      13166.42      12895.03       240.61 o
   1   1  14      13236.55      13328.88       303.41 o
   3   1  14       5976.05       5932.09       167.13 o
   5   1  14        177.50        262.09        75.29 o
   7   1  14        657.11        598.19        87.70 o
   9   1  14         19.35        166.53        85.37 o
  11   1  14        433.78        475.41       103.77 o
  13   1  14         74.15         31.39        98.91 o
 -26   2  14        693.04        861.78       141.96 o
 -24   2  14          1.50       -101.16       101.16 o
 -22   2  14        113.94        246.60        78.45 o
 -20   2  14       1031.75        792.75        92.45 o
 -18   2  14       3398.74       3381.83       123.12 o
 -16   2  14        348.47        491.12        74.68 o
 -14   2  14        593.08        664.11        76.38 o
 -12   2  14       1331.20       1020.00        79.48 o
 -10   2  14       3536.23       3584.17       148.92 o
  -8   2  14       9985.70      10654.37       213.25 o
  -6   2  14      10105.13      10297.79       340.86 o
  -4   2  14       9391.77       9033.85       224.63 o
  -2   2  14       4222.99       4057.82       119.25 o
   0   2  14       2819.78       2878.93       148.39 o
   2   2  14        112.24         68.52        66.57 o
   4   2  14       5659.36       5689.83       171.19 o
   6   2  14       4369.48       5079.75       167.98 o
   8   2  14         21.54        -73.44        73.44 o
  10   2  14        181.44        235.77        87.25 o
  12   2  14        830.23        957.92       114.05 o
  14   2  14         28.13        295.97       109.56 o
 -25   3  14         88.83        -46.08       106.04 o
 -23   3  14        109.53         89.89       105.76 o
 -21   3  14        106.83        154.65       104.78 o
 -19   3  14       1323.83       1317.99       103.73 o
 -17   3  14       1953.02       2202.55       134.69 o
 -15   3  14       1058.62       1342.68       123.32 o
 -13   3  14       1858.41       2120.65       107.20 o
 -11   3  14       2474.32       2424.54       106.49 o
  -9   3  14       3547.66       4202.41       155.52 o
  -7   3  14       3011.89       3079.56       124.31 o
  -5   3  14        231.48        201.70        75.81 o
  -3   3  14       3285.62       3260.87       156.42 o
  -1   3  14       5206.77       4989.88       163.09 o
   1   3  14       9345.22       9661.45       183.75 o
   3   3  14       1381.89       1459.54       116.14 o
   5   3  14        587.49        566.53        81.74 o
   7   3  14        639.58        622.02        87.84 o
   9   3  14       1368.53       1421.69       115.01 o
  11   3  14         48.11         60.68       120.92 o
  13   3  14        504.54        714.69       171.80 o
 -24   4  14        221.34        200.10       117.86 o
 -22   4  14        126.82        151.14       107.41 o
 -20   4  14        467.96        591.41       119.85 o
 -18   4  14        504.85        377.77        78.87 o
 -16   4  14        168.25        251.33        69.06 o
 -14   4  14         88.27         37.46        60.67 o
 -12   4  14        732.60        836.85        76.14 o
 -10   4  14       3149.06       3142.43       115.50 o
  -8   4  14        580.79        572.74        83.94 o
  -6   4  14       1553.46       1471.64       128.73 o
  -4   4  14       1066.75       1054.26       107.10 o
  -2   4  14       1597.91       1582.30        93.79 o
   0   4  14       2357.21       2309.66       103.43 o
   2   4  14        187.13        217.50        60.14 o
   4   4  14        737.18        948.11       116.73 o
   6   4  14        554.31        643.37       102.97 o
   8   4  14        151.50         86.33       109.00 o
  10   4  14       4826.96       5804.84       248.91 o
  12   4  14       1808.41       1319.63       195.84 o
 -23   5  14       2050.31       2121.24       179.18 o
 -21   5  14          5.07          8.74       118.02 o
 -19   5  14        751.08        701.04       121.75 o
 -17   5  14       1273.67       1279.99       132.63 o
 -15   5  14       1869.49       2477.72       138.84 o
 -13   5  14       1621.99       1830.50       102.68 o
 -11   5  14       3244.26       3356.06       123.44 o
  -9   5  14        140.63         68.11        54.16 o
  -7   5  14        102.76         67.20        56.71 o
  -5   5  14        190.57         91.96        71.28 o
  -3   5  14        112.56        122.63        67.48 o
  -1   5  14       1425.18       1312.56       100.64 o
   1   5  14        446.89        472.16        82.81 o
   3   5  14       1775.16       1772.70       116.93 o
   5   5  14       3022.67       3915.80       230.55 o
   7   5  14       2712.70       2983.67       173.68 o
   9   5  14       3898.22       4157.22       273.39 o
  11   5  14        416.65        481.55       236.87 o
  13   5  14        230.43        -11.90       214.25 o
 -24   6  14        330.02        171.81       118.56 o
 -22   6  14        911.08        942.12       140.90 o
 -20   6  14         36.99        167.15       111.76 o
 -18   6  14        562.05        628.18       121.78 o
 -16   6  14       1736.30       1972.42       254.61 o
 -14   6  14       1203.57        774.70        83.64 o
 -12   6  14       1563.10       1339.85        92.96 o
 -10   6  14       2677.34       2489.54       161.22 o
  -8   6  14      10527.55      11155.01       247.30 o
  -6   6  14       7750.15       8031.88       404.50 o
  -4   6  14      18150.61      18237.29       368.21 o
  -2   6  14       4790.00       5754.61       177.70 o
   0   6  14         13.01         55.23        68.42 o
   2   6  14        467.06        440.48        83.44 o
   4   6  14       2976.68       2717.99       138.99 o
   6   6  14        729.22        831.93       147.67 o
   8   6  14         37.40        -54.87       136.57 o
  10   6  14        442.48        861.41       175.03 o
  12   6  14        109.88        140.27       346.38 o
 -23   7  14         95.80        171.34       125.64 o
 -21   7  14        110.03        156.64       113.35 o
 -19   7  14         26.19        158.08       108.98 o
 -17   7  14         10.12        -40.02        98.21 o
 -15   7  14        180.36        235.78        88.28 o
 -13   7  14         38.82         15.20        77.06 o
 -11   7  14       1895.17       1609.33       103.84 o
  -9   7  14       2800.98       2674.00       118.72 o
  -7   7  14          6.91        -15.17        64.98 o
  -5   7  14        515.75        402.43       103.83 o
  -3   7  14        172.19        221.37        77.24 o
  -1   7  14         97.76         66.60        74.56 o
   1   7  14        352.38        429.90        88.50 o
   3   7  14         96.70        227.45        82.78 o
   5   7  14        263.25        457.65       111.06 o
   7   7  14        191.16        100.63       224.97 o
   9   7  14          4.77        -26.72       130.93 o
  11   7  14        183.18        264.96       166.72 o
 -20   8  14         38.73        159.04       115.32 o
 -18   8  14        343.56        708.22       136.47 o
 -16   8  14       2140.80       2626.87       185.89 o
 -14   8  14        255.05        171.52       121.29 o
 -12   8  14       1339.83       1381.12       119.49 o
 -10   8  14        680.43        581.23        89.28 o
  -8   8  14        477.09        676.43        96.21 o
  -6   8  14       2394.80       2591.89       140.07 o
  -4   8  14       5237.48       5749.28       186.74 o
  -2   8  14       2038.58       2632.14       141.79 o
   0   8  14        168.14        260.20       100.13 o
   2   8  14         59.21         26.65        89.88 o
   4   8  14       1262.96       1083.14       139.44 o
   6   8  14       1537.99       1368.48       181.78 o
   8   8  14       1198.85        826.33       172.47 o
  10   8  14         59.60        235.65       153.19 o
 -19   9  14        379.45        248.48       166.44 o
 -17   9  14       2093.21       2027.88       231.27 o
 -15   9  14       2705.31       2823.52       192.22 o
 -13   9  14        799.68        723.97       105.43 o
 -11   9  14          3.13          9.61        91.94 o
  -9   9  14         43.82         57.51        89.48 o
  -7   9  14        126.06        243.35        76.93 o
  -5   9  14        530.61        564.51        91.52 o
  -3   9  14        913.95        839.11       103.80 o
  -1   9  14        367.48        418.65       113.74 o
   1   9  14        206.87        344.62       112.85 o
   3   9  14       2334.99       2460.99       179.71 o
   5   9  14       1932.97       1788.07       164.90 o
   7   9  14        266.19        463.39       155.70 o
 -18  10  14        452.16        671.12       226.64 o
 -16  10  14         30.55         66.94       109.80 o
 -14  10  14          4.03         70.41        94.49 o
 -12  10  14         86.92         97.96       165.61 o
 -10  10  14        522.46        644.17       117.92 o
  -8  10  14        253.74         28.57       101.04 o
  -6  10  14        142.04        170.54        83.80 o
  -4  10  14       1733.55       1512.81       123.78 o
  -2  10  14        348.06        300.37       110.71 o
   0  10  14        501.34        657.13       132.77 o
   2  10  14        436.85        321.62       113.78 o
   4  10  14       3157.65       2903.79       197.44 o
   6  10  14         28.26         96.57       160.72 o
 -15  11  14        501.56        539.81       171.80 o
 -13  11  14        312.68        492.13       116.83 o
 -11  11  14        867.25        869.19       139.89 o
  -9  11  14        449.33        593.77       150.14 o
  -7  11  14       2410.25       2250.32       149.93 o
  -5  11  14        134.97         48.49       132.62 o
  -3  11  14       2014.80       1997.34       206.72 o
  -1  11  14        667.66        702.21       181.26 o
   1  11  14       1674.53       1863.37       199.61 o
   3  11  14       1447.51       1973.62       176.65 o
 -12  12  14        183.21         63.31       123.11 o
 -10  12  14        222.41        200.00       114.46 o
  -8  12  14        284.47        369.65       113.75 o
  -6  12  14        527.56        512.25       161.87 o
  -4  12  14        493.57        217.14       149.06 o
  -2  12  14        196.39        -27.26       150.48 o
   0  12  14         73.66         26.68       146.19 o
 -25   1  15        382.32        339.19        94.31 o
 -23   1  15          9.85        -68.61        68.61 o
 -21   1  15         25.64        108.18        76.85 o
 -19   1  15        645.70        769.14        92.12 o
 -17   1  15        575.55        371.77        70.78 o
 -15   1  15        575.85        646.17        79.52 o
 -13   1  15        271.02         93.25        60.38 o
 -11   1  15         79.76         19.48        57.27 o
  -9   1  15        220.00        179.54        64.65 o
  -7   1  15       2786.21       2999.30       165.28 o
  -5   1  15       2103.14       2021.81       154.97 o
  -3   1  15       2097.82       1981.92       114.08 o
  -1   1  15       2068.03       1911.68       150.84 o
   1   1  15       1378.59       1410.32       105.98 o
   3   1  15      21139.76      20758.91       354.26 o
   5   1  15       7873.29       8375.20       208.98 o
   7   1  15        943.20        985.32       106.53 o
   9   1  15       2925.95       3401.25       179.87 o
  11   1  15          5.21        -34.36        91.87 o
  13   1  15        935.91        673.13       117.32 o
 -24   2  15         83.66        -37.40        97.01 o
 -22   2  15        571.53        411.50        79.21 o
 -20   2  15       2936.64       3039.50       130.71 o
 -18   2  15       3625.37       3221.59       136.58 o
 -16   2  15       1929.03       2137.33       114.18 o
 -14   2  15        430.50        520.44       100.79 o
 -12   2  15          0.56        -37.23        55.32 o
 -10   2  15       4562.31       4421.01       148.73 o
  -8   2  15       4341.94       4336.57       154.62 o
  -6   2  15       7817.57       8627.12       226.09 o
  -4   2  15        600.62        600.68        88.46 o
  -2   2  15       1438.84       1265.82        86.22 o
   0   2  15       5298.44       5677.02       188.99 o
   2   2  15         18.04         77.99        72.67 o
   4   2  15        264.91        382.12        80.10 o
   6   2  15        153.83        141.01        78.05 o
   8   2  15        528.32        544.10        95.82 o
  10   2  15        802.56        437.32       103.49 o
  12   2  15        476.33        590.02       111.81 o
 -25   3  15        308.35        296.81       124.61 o
 -23   3  15        730.25        693.42       136.07 o
 -21   3  15        385.22        549.65        93.07 o
 -19   3  15        604.58        543.09        86.49 o
 -17   3  15        486.85        600.70        83.61 o
 -15   3  15        400.08        370.64        72.78 o
 -13   3  15        566.99        619.20        75.71 o
 -11   3  15       4466.95       4624.32       138.96 o
  -9   3  15        766.03        878.06       135.04 o
  -7   3  15        228.69        319.05        73.19 o
  -5   3  15        769.56        939.53       100.12 o
  -3   3  15         43.65         70.69        57.26 o
  -1   3  15        215.60        154.67        64.75 o
   1   3  15       1328.89       1709.36       116.36 o
   3   3  15       1261.93       1586.60       147.39 o
   5   3  15       2386.13       2051.83       145.00 o
   7   3  15         58.64        -36.26        81.35 o
   9   3  15       1243.33       1391.20       143.94 o
  11   3  15       1275.06       1209.08       148.21 o
 -24   4  15          0.39        -44.74       107.87 o
 -22   4  15        119.60        165.60       104.38 o
 -20   4  15          9.66        148.73        90.53 o
 -18   4  15         48.34         73.29        70.86 o
 -16   4  15       1531.79       1475.34       118.85 o
 -14   4  15         92.16         96.58        67.58 o
 -12   4  15        121.24        130.27        66.77 o
 -10   4  15        401.87        346.70        75.08 o
  -8   4  15         29.90        -56.10        56.10 o
  -6   4  15       1866.20       1939.90       130.52 o
  -4   4  15       2823.91       2661.32       146.67 o
  -2   4  15       1606.42       1937.40       102.41 o
   0   4  15       6385.54       6285.68       223.77 o
   2   4  15       1660.18       1701.27       138.45 o
   4   4  15        314.04        255.88       102.97 o
   6   4  15       3497.67       3461.13       183.39 o
   8   4  15      11127.13      10976.87       307.11 o
  10   4  15       6363.74       6732.18       328.08 o
  12   4  15       4065.40       4734.76       319.18 o
 -23   5  15        369.94        200.81       119.29 o
 -21   5  15          4.47        -33.03       102.17 o
 -19   5  15        732.73        537.98       107.81 o
 -17   5  15       1242.37       1153.96       101.84 o
 -15   5  15        235.37        440.34        78.89 o
 -13   5  15        249.44        374.80        73.54 o
 -11   5  15       3445.36       3124.67       123.56 o
  -9   5  15       1414.03       1007.48        86.33 o
  -7   5  15       2173.03       2479.89       445.36 o
  -5   5  15        134.67        167.20        85.62 o
  -3   5  15        535.65        322.93        78.38 o
  -1   5  15       1186.57       1149.32       104.04 o
   1   5  15         57.43        100.20        86.59 o
   3   5  15       1207.29       1771.94       153.56 o
   5   5  15        711.06        894.23       121.21 o
   7   5  15       1024.79        809.94       126.16 o
   9   5  15       2003.90       2318.01       278.53 o
  11   5  15        237.87        334.71       164.73 o
 -22   6  15       1581.83       1470.82       163.99 o
 -20   6  15         33.16       -107.26       107.26 o
 -18   6  15        111.88         19.67        91.27 o
 -16   6  15         24.20        -19.03        78.24 o
 -14   6  15        239.39        112.55       103.38 o
 -12   6  15        679.72        725.82        79.28 o
 -10   6  15        136.95         71.66        66.87 o
  -8   6  15         82.85         94.40        72.53 o
  -6   6  15        378.02        465.15        95.33 o
  -4   6  15         35.44         83.67        77.56 o
  -2   6  15       2753.63       3382.25       157.76 o
   0   6  15       2382.89       2454.34       145.61 o
   2   6  15       1289.88       1195.57       106.09 o
   4   6  15       1704.22       1836.48       188.29 o
   6   6  15         17.72         -3.43       128.44 o
   8   6  15        199.61        435.40       148.63 o
  10   6  15        999.42       1204.44       305.91 o
 -21   7  15       2437.88       2740.89       201.10 o
 -19   7  15        709.17       1024.30       251.23 o
 -17   7  15        361.56        190.47        94.89 o
 -15   7  15        458.15        724.32       138.13 o
 -13   7  15       4855.81       4547.30       177.23 o
 -11   7  15       4669.72       4606.74       156.61 o
  -9   7  15        575.38        879.16        99.67 o
  -7   7  15        643.73        787.29       116.39 o
  -5   7  15         29.98         81.64        93.87 o
  -3   7  15       5600.80       5332.59       187.34 o
  -1   7  15       2716.10       2707.70       158.75 o
   1   7  15        533.62        867.16       105.10 o
   3   7  15       2625.76       2717.28       172.49 o
   5   7  15       2857.96       3226.84       235.38 o
   7   7  15        784.61        827.61       169.39 o
   9   7  15        465.88        164.97       151.42 o
 -20   8  15        169.20         56.66       118.14 o
 -18   8  15        751.49        766.39       131.34 o
 -16   8  15       2077.47       1847.42       144.38 o
 -14   8  15       1022.31       1337.12       122.32 o
 -12   8  15        311.67        329.10        88.55 o
 -10   8  15        285.50        212.41        87.83 o
  -8   8  15       1057.92        487.38        91.62 o
  -6   8  15        680.08        455.78       105.93 o
  -4   8  15         24.04        -61.56        74.25 o
  -2   8  15        200.87        178.24       110.64 o
   0   8  15       1185.54       1294.57       118.13 o
   2   8  15          1.02          5.89        96.96 o
   4   8  15         73.68        191.30       115.44 o
   6   8  15        511.41        473.65       152.00 o
   8   8  15       1312.20        866.53       186.76 o
 -19   9  15        196.10        107.25       176.22 o
 -17   9  15         37.88        151.97       100.63 o
 -15   9  15          4.76          5.65        95.09 o
 -13   9  15         99.54        258.75        92.12 o
 -11   9  15       1209.14       1520.13       149.64 o
  -9   9  15         21.38        -49.20        94.84 o
  -7   9  15        924.59       1058.90       111.60 o
  -5   9  15       1861.92       2019.37       159.78 o
  -3   9  15        755.18        691.54       104.17 o
  -1   9  15         80.61        -74.21        98.47 o
   1   9  15        485.82        587.83       122.65 o
   3   9  15        189.65        207.70       118.19 o
   5   9  15       2055.93       2315.84       188.86 o
 -16  10  15        142.38         92.39       102.17 o
 -14  10  15          4.92        138.19       160.50 o
 -12  10  15         26.56        -77.47        98.98 o
 -10  10  15          3.63         93.78       101.34 o
  -8  10  15         88.41        240.68       108.38 o
  -6  10  15        846.54        977.05       139.94 o
  -4  10  15       1514.39       1412.21       147.19 o
  -2  10  15       2793.64       3258.07       406.02 o
   0  10  15       1613.67       2257.44       247.86 o
   2  10  15        271.97        310.79       127.33 o
   4  10  15        129.95         59.74       121.01 o
 -13  11  15         10.03        157.59       119.24 o
 -11  11  15         36.44         31.89       106.29 o
  -9  11  15         26.57        -56.30       100.97 o
  -7  11  15        946.93        921.64       127.82 o
  -5  11  15       1345.32       1851.19       351.14 o
  -3  11  15       3504.66       3157.51       540.39 o
  -1  11  15        362.70        407.88       135.98 o
   1  11  15          7.47         15.45       124.55 o
 -24   0  16          6.48        -35.23        99.41 o
 -22   0  16         93.14        103.61       109.28 o
 -20   0  16        367.69        208.81       109.90 o
 -18   0  16        787.81        737.61       122.97 o
 -16   0  16        310.36        219.74        93.67 o
 -14   0  16        113.58        113.08       106.05 o
 -12   0  16       1667.41       1782.86       162.41 o
 -10   0  16         22.82        -89.71       107.13 o
  -8   0  16        922.92       1042.19       128.44 o
  -6   0  16      12279.04      12353.58       337.23 o
  -4   0  16      17738.45      18097.27       652.28 o
  -2   0  16      16357.02      16217.08       768.93 o
   0   0  16       5016.72       5105.92       390.42 o
   2   0  16        856.30        913.61       138.87 o
   4   0  16        313.35        467.08       125.33 o
   6   0  16       5111.85       4889.89       254.99 o
   8   0  16       6495.45       5665.09       281.10 o
  10   0  16       4114.14       4226.55       280.74 o
 -25   1  16        703.78        666.47       118.55 o
 -23   1  16        596.69        433.34        82.63 o
 -21   1  16        897.72        997.46        93.42 o
 -19   1  16        531.24        461.61        78.38 o
 -17   1  16        925.35        851.63        92.30 o
 -15   1  16        298.80        414.92        77.22 o
 -13   1  16         33.45          7.42        67.87 o
 -11   1  16        332.47        475.23        81.41 o
  -9   1  16        153.21         24.80        94.84 o
  -7   1  16         89.34        144.97        62.54 o
  -5   1  16        270.57        344.17        81.59 o
  -3   1  16        173.18        109.72        72.13 o
  -1   1  16        493.17        412.81        85.90 o
   1   1  16       1287.41       1337.66       126.10 o
   3   1  16        137.02        144.60        77.69 o
   5   1  16         49.42        -16.50        83.00 o
   7   1  16       3602.69       3628.15       169.69 o
   9   1  16       1781.75       1912.04       143.44 o
  11   1  16        156.66        194.86       100.01 o
 -24   2  16         31.70         50.88       101.10 o
 -22   2  16          3.37        -51.15        70.45 o
 -20   2  16         11.92        107.85        76.00 o
 -18   2  16        280.95        251.38        77.26 o
 -16   2  16       1204.14       1264.37       100.15 o
 -14   2  16       3436.77       3848.01       144.28 o
 -12   2  16       1662.81       1543.49       115.49 o
 -10   2  16        162.28        243.44        77.83 o
  -8   2  16        508.44        462.43        76.61 o
  -6   2  16         86.40         45.92        72.76 o
  -4   2  16       2122.07       2185.49       139.61 o
  -2   2  16       2714.03       3119.13       147.50 o
   0   2  16       3200.16       3388.03       147.54 o
   2   2  16         49.97        106.12        96.21 o
   4   2  16        612.79        858.56       102.33 o
   6   2  16       2147.79       1759.06       130.25 o
   8   2  16        584.80        459.23        99.64 o
  10   2  16       1247.50       1052.58       120.56 o
 -23   3  16        734.47        843.51       123.89 o
 -21   3  16        248.08        317.06       151.93 o
 -19   3  16        134.08         88.78        79.63 o
 -17   3  16         14.48         73.74        71.19 o
 -15   3  16       1147.19        995.79        93.33 o
 -13   3  16        690.98        678.63        81.25 o
 -11   3  16       4878.54       5359.05       167.53 o
  -9   3  16        139.14         97.63        67.72 o
  -7   3  16       2558.06       2460.90       165.68 o
  -5   3  16        371.82        391.74        91.77 o
  -3   3  16       2888.08       3030.63       121.79 o
  -1   3  16       2832.20       2715.46       174.44 o
   1   3  16       4993.94       5162.77       175.04 o
   3   3  16        974.54       1152.77       134.35 o
   5   3  16       6079.65       6199.80       339.86 o
   7   3  16       1438.52       1570.10       168.08 o
   9   3  16         25.05         26.10       133.53 o
  11   3  16         45.80         85.52       128.34 o
 -22   4  16        412.78        582.19       117.60 o
 -20   4  16       1362.19       1342.33       130.55 o
 -18   4  16       1388.72       1415.96       110.16 o
 -16   4  16        100.19        155.01        74.96 o
 -14   4  16          6.48        -63.17        63.17 o
 -12   4  16          0.26         93.58        67.69 o
 -10   4  16       1209.44       1326.86       104.10 o
  -8   4  16       1728.38       1627.08       132.61 o
  -6   4  16        208.16        323.46        89.36 o
  -4   4  16       2263.33       2404.04       190.86 o
  -2   4  16       2004.70       1938.35       127.34 o
   0   4  16       1326.27       1314.11       171.69 o
   2   4  16        511.17        961.45       291.70 o
   4   4  16        393.47        256.96       107.81 o
   6   4  16       2477.10       2975.21       188.21 o
   8   4  16       1251.70       1014.46       136.89 o
  10   4  16       1522.84       1435.85       203.68 o
 -23   5  16        588.58        403.31       115.38 o
 -21   5  16        213.18        183.36       112.70 o
 -19   5  16        142.11        -44.94        87.01 o
 -17   5  16        212.85        402.55        83.79 o
 -15   5  16         34.07         78.96        71.09 o
 -13   5  16         18.64        -23.58        65.11 o
 -11   5  16       1569.99       1685.43       109.61 o
  -9   5  16       3471.01       3924.30       290.40 o
  -7   5  16       6979.79       7086.91       229.06 o
  -5   5  16       5378.05       5442.41       201.33 o
  -3   5  16        520.95        779.39        94.85 o
  -1   5  16        286.46        325.27        88.65 o
   1   5  16       4563.30       4886.85       209.77 o
   3   5  16       4940.65       4998.61       234.96 o
   5   5  16       6168.05       6482.94       241.39 o
   7   5  16       1323.42       1503.24       166.34 o
   9   5  16        186.32        125.14       162.87 o
 -22   6  16        279.46        259.12       109.35 o
 -20   6  16        823.13        735.24       122.71 o
 -18   6  16        362.66        307.49        98.87 o
 -16   6  16       2608.80       2299.93       149.61 o
 -14   6  16        230.43         74.79        70.75 o
 -12   6  16         14.12        -16.86        65.00 o
 -10   6  16        161.36        188.27        80.53 o
  -8   6  16         33.24        121.08        94.41 o
  -6   6  16        625.78       1109.07       124.00 o
  -4   6  16       2008.09       2384.49       147.09 o
  -2   6  16        306.23        366.07        90.16 o
   0   6  16        661.18        658.19       100.41 o
   2   6  16        206.82        437.49       115.81 o
   4   6  16         85.25        269.35       110.14 o
   6   6  16         70.33        -16.66       189.26 o
   8   6  16        346.93        452.95       166.42 o
 -21   7  16        450.84        544.77       142.25 o
 -19   7  16         87.18        164.26       100.94 o
 -17   7  16          0.22        109.53        96.22 o
 -15   7  16         15.72        -33.31        83.99 o
 -13   7  16        204.90        129.28        83.70 o
 -11   7  16        378.00        382.78       120.61 o
  -9   7  16        606.26        377.46        89.47 o
  -7   7  16       1041.94       1124.46       132.75 o
  -5   7  16        479.48        441.92        96.02 o
  -3   7  16       1647.11       1960.65       159.02 o
  -1   7  16        574.09        583.20        98.04 o
   1   7  16        621.85        330.95        94.85 o
   3   7  16         36.85       -127.90       127.90 o
   5   7  16          3.66         11.77       130.79 o
   7   7  16          1.06       -141.37       141.37 o
 -18   8  16       1546.54       1523.01       145.10 o
 -16   8  16       1085.69       1729.73       145.93 o
 -14   8  16        116.79        278.68        98.66 o
 -12   8  16        114.64         -8.41        99.89 o
 -10   8  16        138.64        122.52        91.40 o
  -8   8  16       1001.48       1230.09       176.35 o
  -6   8  16       5554.21       5327.01       225.30 o
  -4   8  16       1013.59       1083.28       115.74 o
  -2   8  16         66.73        123.93       120.26 o
   0   8  16       2771.84       3450.73       188.99 o
   2   8  16        482.05        661.49       127.18 o
   4   8  16          5.87         65.60       132.19 o
   6   8  16         57.56        -98.69       142.42 o
 -17   9  16        766.64        755.79       130.51 o
 -15   9  16       1047.29       1060.92       134.01 o
 -13   9  16        445.53        330.18       117.21 o
 -11   9  16        544.70        565.17       118.79 o
  -9   9  16       1081.29       1170.38       136.49 o
  -7   9  16       1604.10       1579.14       151.21 o
  -5   9  16       3078.16       2601.97       161.61 o
  -3   9  16        161.70        111.45        94.99 o
  -1   9  16        460.91        602.12       131.00 o
   1   9  16       4214.23       4083.52       223.88 o
   3   9  16       1453.02       1475.21       194.53 o
 -14  10  16        444.36        332.88       123.51 o
 -12  10  16       1115.00       1394.36       319.68 o
 -10  10  16       1556.78       1448.06       177.47 o
  -8  10  16        734.45        843.18       166.55 o
  -6  10  16         34.19        -33.95       134.81 o
  -4  10  16        859.16        923.90       203.07 o
  -2  10  16        450.63        248.03       140.17 o
   0  10  16       3431.54       2999.35       222.39 o
  -9  11  16        885.13       1308.86       177.76 o
  -7  11  16         24.74        -64.99       146.42 o
  -5  11  16         82.71         33.06       153.19 o
 -23   1  17        633.15        630.39        92.45 o
 -21   1  17        248.14        467.64       105.75 o
 -19   1  17        182.08        269.42        83.86 o
 -17   1  17        627.19        724.10        93.04 o
 -15   1  17         97.54         26.97        77.90 o
 -13   1  17       1941.43       2286.76       205.19 o
 -11   1  17       7604.02       8591.38       214.27 o
  -9   1  17       5385.03       5384.58       277.64 o
  -7   1  17        881.19       1033.82       113.11 o
  -5   1  17        226.68        244.91       129.74 o
  -3   1  17         49.77        -54.60        74.42 o
  -1   1  17       1057.96       1096.76       105.28 o
   1   1  17        772.45        835.83        99.66 o
   3   1  17        124.16        135.74        87.39 o
   5   1  17       2593.20       3110.57       162.93 o
   7   1  17        261.02        145.03        97.38 o
   9   1  17         18.88        -95.33        95.33 o
 -22   2  17        239.71         91.99       101.50 o
 -20   2  17       2516.82       2504.86       144.74 o
 -18   2  17       1297.68       1367.61       108.60 o
 -16   2  17        136.37         51.94        72.27 o
 -14   2  17        904.36        932.75       134.35 o
 -12   2  17         49.55         15.26        75.20 o
 -10   2  17       3403.72       3827.94       149.41 o
  -8   2  17         29.60        -36.89        96.23 o
  -6   2  17         96.05        -76.40        76.40 o
  -4   2  17         63.03        119.62        76.27 o
  -2   2  17         49.25         23.81        73.43 o
   0   2  17        195.86        242.49        85.40 o
   2   2  17        286.04        406.15       115.18 o
   4   2  17        380.62        606.82        98.72 o
   6   2  17        334.17        165.00        92.40 o
   8   2  17        299.08        279.45       117.07 o
 -23   3  17       1423.63       1340.91       142.78 o
 -21   3  17        443.23        502.25        98.54 o
 -19   3  17         15.59        -73.22        74.81 o
 -17   3  17        124.43         68.03        74.09 o
 -15   3  17        216.58        264.61        78.03 o
 -13   3  17        254.84        385.73        82.12 o
 -11   3  17         13.36         18.59        72.49 o
  -9   3  17       1797.21       1391.11       129.00 o
  -7   3  17        454.12        513.32       110.89 o
  -5   3  17         87.29        -50.78        78.36 o
  -3   3  17         96.73        117.71        80.10 o
  -1   3  17         90.54        169.53        79.53 o
   1   3  17         21.33          5.21        95.73 o
   3   3  17         71.53         57.15        97.85 o
   5   3  17        636.98        418.76       152.11 o
   7   3  17       2392.69       2460.28       193.49 o
   9   3  17       1707.33       1940.20       258.12 o
 -22   4  17         24.53        139.30       123.01 o
 -20   4  17        463.28        371.22       108.72 o
 -18   4  17        730.24        818.39        96.57 o
 -16   4  17        787.39        706.75        91.88 o
 -14   4  17         71.12         64.75        69.47 o
 -12   4  17       1702.88       1642.55       155.65 o
 -10   4  17          9.78         78.53        90.65 o
  -8   4  17       1287.71       1217.38       152.27 o
  -6   4  17       3128.98       3475.81       177.38 o
  -4   4  17       3728.79       4236.47       167.94 o
  -2   4  17        782.15       1028.37       126.56 o
   0   4  17       5036.36       5341.35       225.08 o
   2   4  17       1160.47       1166.11       213.69 o
   4   4  17         47.20         -3.37       103.34 o
   6   4  17          2.51         68.04       109.98 o
   8   4  17         11.48          6.40       144.38 o
 -21   5  17        873.92        589.00       121.74 o
 -19   5  17       1566.65       1493.84       139.69 o
 -17   5  17         25.66         -3.74        75.15 o
 -15   5  17        268.99        295.62        80.59 o
 -13   5  17        310.73        372.37        80.86 o
 -11   5  17        132.92        196.56       102.15 o
  -9   5  17       1256.55       1142.23       126.01 o
  -7   5  17         20.37         72.95        90.10 o
  -5   5  17        621.48        527.39       175.37 o
  -3   5  17          8.68        130.22        91.40 o
  -1   5  17       3108.58       3478.55       253.18 o
   1   5  17       2192.90       1836.41       209.07 o
   3   5  17         95.44        161.38       110.42 o
   5   5  17        709.46       1211.72       144.45 o
   7   5  17        182.98        395.64       155.22 o
 -20   6  17         46.75        112.67       101.03 o
 -18   6  17         28.08         13.62        91.90 o
 -16   6  17        469.39        448.15       136.41 o
 -14   6  17       3383.07       3124.51       144.77 o
 -12   6  17       1011.05       1032.43       117.12 o
 -10   6  17         14.26         95.16       102.11 o
  -8   6  17        290.50        279.89       150.06 o
  -6   6  17       1198.96       1262.22       132.35 o
  -4   6  17       4522.20       4149.32       177.48 o
  -2   6  17       2659.88       2506.10       152.88 o
   0   6  17       1343.98       1884.82       163.27 o
   2   6  17         88.85        -74.00        96.04 o
   4   6  17        207.18         14.50       175.68 o
   6   6  17        230.44         12.10       149.70 o
 -19   7  17          4.65         13.52       121.64 o
 -17   7  17        691.87        490.03       111.65 o
 -15   7  17       2198.32       1989.02       193.12 o
 -13   7  17        286.71        127.57       103.50 o
 -11   7  17         19.14         43.04        86.76 o
  -9   7  17        325.67        312.53       123.85 o
  -7   7  17        867.94        685.41       123.77 o
  -5   7  17        168.26         42.27        90.98 o
  -3   7  17        524.27        466.14       100.39 o
  -1   7  17        185.37        153.75       100.38 o
   1   7  17        391.35        466.84       127.36 o
   3   7  17         39.87        237.92       146.42 o
   5   7  17       2250.05       2653.40       573.72 o
 -16   8  17        402.98        389.25       146.72 o
 -14   8  17        694.24        526.50       153.65 o
 -12   8  17         43.00        -94.61        94.61 o
 -10   8  17        332.01        358.59        98.87 o
  -8   8  17        721.49        560.08       115.78 o
  -6   8  17       3326.28       2751.74       278.32 o
  -4   8  17       3084.29       3296.53       198.26 o
  -2   8  17        436.65        519.18       106.80 o
   0   8  17         40.31         31.66       111.82 o
   2   8  17        456.70        308.36       160.94 o
 -15   9  17        441.81        611.34       145.14 o
 -13   9  17        116.84         97.15       123.56 o
 -11   9  17       1533.95       1584.58       165.56 o
  -9   9  17       1577.28       1665.26       194.42 o
  -7   9  17       3786.74       3730.73       259.42 o
  -5   9  17       1464.61       1645.95       141.70 o
  -3   9  17         37.51        -95.82       119.06 o
  -1   9  17         86.87        115.47       114.04 o
   1   9  17       1969.14       1526.38       160.26 o
 -10  10  17         10.10          6.52       118.64 o
  -8  10  17        661.39        916.80       152.50 o
  -6  10  17        315.96        442.70       136.27 o
  -4  10  17        570.78        606.98       140.66 o
 -22   0  18        531.29        618.88       127.94 o
 -20   0  18          4.10         66.98       137.00 o
 -18   0  18       1254.98       1157.96       168.11 o
 -16   0  18       2920.19       2401.93       219.55 o
 -14   0  18       1295.78       1215.22       162.92 o
 -12   0  18       2448.75       2348.03       191.04 o
 -10   0  18        741.57        790.65       137.27 o
  -8   0  18       2116.44       2309.18       290.43 o
  -6   0  18       1790.85       1821.15       259.48 o
  -4   0  18       2581.30       2868.11       214.38 o
  -2   0  18       2101.84       2279.22       201.66 o
   0   0  18       2628.08       2717.24       260.67 o
   2   0  18       1530.63       1550.24       188.43 o
   4   0  18        728.00        748.91       153.74 o
   6   0  18        273.08        153.66       133.18 o
 -21   1  18        146.94         42.45        81.13 o
 -19   1  18       1084.92        869.28       105.64 o
 -17   1  18        360.64        270.31       105.49 o
 -15   1  18          0.62        135.98        86.70 o
 -13   1  18        418.62        163.00        94.49 o
 -11   1  18        995.70        976.59       101.20 o
  -9   1  18       1243.37        936.19       116.22 o
  -7   1  18         95.18        -35.90       115.90 o
  -5   1  18        996.35       1200.78       313.05 o
  -3   1  18        139.87        210.27        89.49 o
  -1   1  18         53.14         10.03        80.82 o
   1   1  18        507.51        454.17        95.15 o
   3   1  18        238.91        238.27        94.96 o
   5   1  18       2963.76       3182.92       173.17 o
   7   1  18       5786.39       5071.31       244.65 o
 -22   2  18         26.41         85.78        87.69 o
 -20   2  18        643.59        585.86        99.20 o
 -18   2  18        239.31        210.31        81.92 o
 -16   2  18         23.98        -26.16        80.13 o
 -14   2  18         37.12        -32.44        79.22 o
 -12   2  18         54.09         64.93        76.43 o
 -10   2  18          7.72        185.21        95.06 o
  -8   2  18        123.65         75.84        90.38 o
  -6   2  18         25.85         80.36       167.83 o
  -4   2  18        189.90        299.88        89.72 o
  -2   2  18         77.17         29.22        80.92 o
   0   2  18       1620.71       1689.31       134.35 o
   2   2  18       1824.26       1960.20       138.86 o
   4   2  18       1903.81       2190.89       288.29 o
   6   2  18        106.33          9.91       117.54 o
 -21   3  18         12.61        158.48        95.56 o
 -19   3  18        136.51        119.23        85.48 o
 -17   3  18         55.66        -28.07        97.42 o
 -15   3  18         36.80         -3.87        86.54 o
 -13   3  18        485.20        629.74        96.08 o
 -11   3  18         40.16        -45.10        92.61 o
  -9   3  18       1136.55        956.98       127.76 o
  -7   3  18        462.02        506.79       106.60 o
  -5   3  18       3099.74       3025.60       155.83 o
  -3   3  18       1088.46       1112.97       112.77 o
  -1   3  18        450.34        240.01       119.06 o
   1   3  18       1526.29       1690.47       165.47 o
   3   3  18       3443.32       3249.81       196.65 o
   5   3  18       3529.04       3989.16       252.11 o
   7   3  18       4384.38       4018.54       222.23 o
 -20   4  18         67.49        108.18       113.39 o
 -18   4  18          0.21        -25.44        80.60 o
 -16   4  18         37.90         26.50        79.24 o
 -14   4  18        566.57        763.90       100.20 o
 -12   4  18          0.56         -7.12        94.83 o
 -10   4  18        196.47        140.87       101.23 o
  -8   4  18       1025.04        977.86       124.00 o
  -6   4  18        147.49        238.39       103.36 o
  -4   4  18        959.21       1174.88       139.19 o
  -2   4  18        932.39       1281.92       186.56 o
   0   4  18        557.29        353.79       117.06 o
   2   4  18       2575.40       2513.51       186.71 o
   4   4  18          3.22         43.67       112.35 o
   6   4  18         24.55        163.43       125.29 o
 -19   5  18        504.53        761.55       119.16 o
 -17   5  18        351.61        467.32       111.34 o
 -15   5  18        176.59        148.35        80.51 o
 -13   5  18        528.77        542.39       119.03 o
 -11   5  18       2042.83       1777.44       311.62 o
  -9   5  18       5426.60       5237.34       386.60 o
  -7   5  18       2883.88       2940.59       192.76 o
  -5   5  18         25.85         71.26        87.91 o
  -3   5  18          4.72        -62.67        96.89 o
  -1   5  18        132.10        118.63       125.78 o
   1   5  18        716.15        743.20       132.93 o
   3   5  18         18.11          3.57       108.89 o
   5   5  18        113.61        158.24       120.39 o
 -18   6  18         55.13        150.10       103.14 o
 -16   6  18        573.68        517.26       108.11 o
 -14   6  18         61.20         45.59        88.31 o
 -12   6  18        169.07         14.65        91.42 o
 -10   6  18          0.45        100.52       106.34 o
  -8   6  18        255.78        173.64       108.37 o
  -6   6  18       1328.77       1142.63       121.09 o
  -4   6  18        274.08        223.81        97.77 o
  -2   6  18       3263.26       3535.78       268.63 o
   0   6  18       2382.25       2654.92       190.40 o
   2   6  18        457.82        616.01       134.89 o
   4   6  18       1067.01       1208.00       206.72 o
 -17   7  18          3.62        158.20       119.23 o
 -15   7  18         52.00        112.07       113.41 o
 -13   7  18         45.72       -107.15       107.15 o
 -11   7  18         16.82        -98.43        98.43 o
  -9   7  18          2.39        -97.44        97.44 o
  -7   7  18        817.45        871.93       128.93 o
  -5   7  18        133.39        196.43       100.21 o
  -3   7  18         76.78        -28.46        99.06 o
  -1   7  18        175.35        290.82       122.13 o
   1   7  18         22.53         -8.51       119.06 o
 -14   8  18         48.65        124.19       128.22 o
 -12   8  18        886.78        638.20       132.75 o
 -10   8  18        438.93        301.82       115.66 o
  -8   8  18        133.42         39.88       107.09 o
  -6   8  18         31.86        -91.40        91.40 o
  -4   8  18        584.63        705.73       116.72 o
  -2   8  18       1840.51       1949.69       152.56 o
   0   8  18       2700.18       2871.30       271.54 o
 -11   9  18        940.69       1033.05       184.04 o
  -9   9  18        195.40        225.44       227.35 o
  -7   9  18         18.86         25.72        95.27 o
  -5   9  18          0.86         63.70       101.74 o
 -21   1  19       3853.21       4107.90       178.96 o
 -19   1  19       1173.39       1412.92       137.01 o
 -17   1  19         53.14         77.24        91.18 o
 -15   1  19        770.67        747.54       106.96 o
 -13   1  19        341.44        644.30       101.69 o
 -11   1  19        506.52        413.31       110.72 o
  -9   1  19        908.62        677.73       117.29 o
  -7   1  19       1717.53       1499.03       186.28 o
  -5   1  19         13.65        -66.89        80.96 o
  -3   1  19        600.88        409.72       101.84 o
  -1   1  19        674.52        701.01       126.43 o
   1   1  19        217.81        178.02        97.95 o
   3   1  19        547.96        227.76        97.27 o
   5   1  19        229.17        144.06       102.95 o
 -20   2  19        212.07        235.10        96.68 o
 -18   2  19        253.43        193.35       100.16 o
 -16   2  19        318.46        288.43       101.80 o
 -14   2  19        169.54        179.56        95.73 o
 -12   2  19       2861.71       2568.49       174.72 o
 -10   2  19       3962.72       3661.77       253.72 o
  -8   2  19        363.93        357.92       142.23 o
  -6   2  19        175.29        176.64       134.87 o
  -4   2  19       4247.62       4478.76       188.54 o
  -2   2  19       3043.62       3568.35       175.72 o
   0   2  19       2175.56       2212.81       154.00 o
   2   2  19        910.08        860.94       146.13 o
   4   2  19         10.68        101.92       112.92 o
 -19   3  19         20.14        -79.57       117.94 o
 -17   3  19         36.17        141.11        96.25 o
 -15   3  19        248.32        258.51        94.49 o
 -13   3  19        762.35        912.16       145.80 o
 -11   3  19        600.14        433.41       116.15 o
  -9   3  19        302.81        223.99       133.49 o
  -7   3  19       2831.78       3025.59       398.75 o
  -5   3  19       2851.35       3048.34       196.65 o
  -3   3  19        615.56        515.20       130.11 o
  -1   3  19        185.86        176.48       120.63 o
   1   3  19        332.83        388.93       122.22 o
   3   3  19       2827.47       2664.58       214.51 o
 -18   4  19        628.31        383.43       101.90 o
 -16   4  19       2052.81       2409.72       165.23 o
 -14   4  19        188.76        -50.03       108.94 o
 -12   4  19        995.43        876.92       131.60 o
 -10   4  19          6.06         95.70       103.51 o
  -8   4  19       1676.07       1424.69       144.29 o
  -6   4  19        935.44        894.57       184.73 o
  -4   4  19       1382.10       1630.62       164.19 o
  -2   4  19        536.38        893.74       142.98 o
   0   4  19        714.61       1231.62       151.43 o
   2   4  19        263.66        314.97       193.19 o
 -17   5  19        631.41        390.31        98.22 o
 -15   5  19         82.22        117.35       107.61 o
 -13   5  19        230.12        392.98       112.81 o
 -11   5  19        172.54        273.06       141.23 o
  -9   5  19        604.85        593.34       124.55 o
  -7   5  19        659.95        341.33       114.73 o
  -5   5  19         13.42          6.47       111.90 o
  -3   5  19        136.57          9.03       108.36 o
  -1   5  19         55.48        -31.91       108.30 o
   1   5  19       1025.75       1479.11       171.30 o
 -16   6  19        477.70        414.44       150.99 o
 -14   6  19        132.39        165.64       139.48 o
 -12   6  19          6.19        -46.50       107.15 o
 -10   6  19        133.38         89.11       111.40 o
  -8   6  19          1.59         -9.42       106.30 o
  -6   6  19        320.09        411.12       120.05 o
  -4   6  19        102.65         56.28       119.35 o
  -2   6  19         90.10        210.55       122.26 o
   0   6  19         45.82         51.39       123.93 o
 -13   7  19         65.19         34.89       136.32 o
 -11   7  19        868.82        804.80       144.44 o
  -9   7  19       1167.02       1182.52       151.08 o
  -7   7  19       3044.98       3029.18       186.71 o
  -5   7  19       4389.73       4210.26       269.39 o
  -3   7  19        117.53        208.93       125.33 o
  -1   7  19        122.92        156.12       142.27 o
 -10   8  19        465.04        542.74       136.33 o
  -8   8  19       1881.83       1969.24       155.33 o
  -6   8  19        565.00        502.38       147.04 o
 -18   0  20        409.99        265.97       145.99 o
 -16   0  20        207.17        283.41       149.24 o
 -14   0  20       1114.96        816.43       167.83 o
 -12   0  20        214.66        267.70       130.25 o
 -10   0  20         70.97        107.13       192.83 o
  -8   0  20         51.89        -83.32       180.93 o
  -6   0  20        556.56        532.40       152.17 o
  -4   0  20        321.90        415.00       138.62 o
  -2   0  20        694.48        888.53       319.00 o
   0   0  20       5132.49       5933.77       309.34 o
   2   0  20       2065.22       1899.16       392.80 o
 -19   1  20          7.53         37.56        97.09 o
 -17   1  20        904.58        959.83       120.89 o
 -15   1  20         78.94        -39.94       164.09 o
 -13   1  20        130.06         80.35        92.72 o
 -11   1  20        130.27        113.38       103.83 o
  -9   1  20       1282.47       1411.61       344.00 o
  -7   1  20       1006.91       1103.55       492.78 o
  -5   1  20          9.90        -34.01        92.84 o
  -3   1  20         65.84        -43.81        88.69 o
  -1   1  20        157.56         96.63       101.41 o
   1   1  20        213.90        346.85       107.41 o
 -18   2  20         73.66        -33.78        96.36 o
 -16   2  20        394.84        381.85       112.77 o
 -14   2  20        238.79        293.36        95.08 o
 -12   2  20         75.45         37.25       105.51 o
 -10   2  20        260.01        128.24       140.91 o
  -8   2  20        188.72        -48.27       127.90 o
  -6   2  20          7.02          9.10        96.43 o
  -4   2  20        212.81        334.45       101.69 o
  -2   2  20        403.04        823.09       143.78 o
   0   2  20        286.58        302.55       127.16 o
   2   2  20         99.29         99.50       124.61 o
 -17   3  20        680.45        854.97       120.07 o
 -15   3  20         44.76         37.56       108.56 o
 -13   3  20        201.06        259.81       116.91 o
 -11   3  20       1068.65       1319.08       151.91 o
  -9   3  20       1152.79       1457.51       149.98 o
  -7   3  20        444.75        745.01       202.35 o
  -5   3  20       1945.86       1867.40       186.53 o
  -3   3  20        138.07        367.13       183.36 o
  -1   3  20         64.85         -1.40       119.60 o
   1   3  20          8.96        -95.13       116.80 o
 -16   4  20         81.03        201.07       143.34 o
 -14   4  20        681.87        905.04       141.87 o
 -12   4  20       2402.68       1978.09       174.52 o
 -10   4  20        598.04        707.53       133.10 o
  -8   4  20         31.05        -84.30       100.29 o
  -6   4  20         40.97         12.68       112.91 o
  -4   4  20       1461.76       1306.05       194.92 o
  -2   4  20       1377.38       1618.51       206.56 o
   0   4  20        205.84        276.91       132.69 o
 -15   5  20        535.32        510.51       137.12 o
 -13   5  20         39.39       -106.61       106.61 o
 -11   5  20        155.80        182.35       111.29 o
  -9   5  20        760.45        582.97       137.72 o
  -7   5  20        206.24        182.21       100.88 o
  -5   5  20        199.16        325.33       147.20 o
  -3   5  20         72.80         25.82       120.80 o
 -12   6  20        367.87        315.39       142.81 o
 -10   6  20        339.20        214.73       167.88 o
  -8   6  20          5.04         -3.41       114.79 o
  -6   6  20       1077.09       1324.88       164.85 o
  -4   6  20       1529.80       1528.17       172.30 o
 -15   1  21        490.03        470.00       114.42 o
 -13   1  21       1402.00       1365.57       149.86 o
 -11   1  21         55.33        181.86       146.42 o
  -9   1  21         88.46         67.06       139.95 o
  -7   1  21        282.57        354.34       108.96 o
  -5   1  21       5285.36       4877.78       211.04 o
  -3   1  21        801.11        890.27       125.68 o
 -14   2  21       1288.80       1370.55       236.07 o
 -12   2  21        328.36        274.71       135.01 o
 -10   2  21        349.53        310.59       163.03 o
  -8   2  21        146.97       -102.25       247.58 o
  -6   2  21        318.48        373.20       136.56 o
  -4   2  21        967.73       1120.58       199.03 o
  -2   2  21         78.50         73.37       122.22 o
 -13   3  21        542.13        586.05       195.17 o
 -11   3  21       1615.72       1579.07       160.94 o
  -9   3  21        421.06        613.51       169.17 o
  -7   3  21         89.68        -85.95       118.45 o
  -5   3  21         76.78         52.67       128.53 o
  -3   3  21        115.43         79.58       124.35 o
 -12   4  21        141.70        179.93       122.51 o
 -10   4  21       1092.46        935.86       144.57 o
  -8   4  21        924.72        985.42       692.75 o
  -6   4  21        379.69        420.56       152.25 o
                                                
